# Supplementary material for: Gain-of-function genetic screens in human cells identify SLC transporters overcoming environmental nutrient restrictions
Source: Life Sci Alliance. 2022 Sep 16;5(11):e202201404. doi: 10.26508/lsa.202201404 (PMC9481932; doi:10.26508/lsa.202201404)
Supplement: Supplementary file 3 [file LSA-2022-01404_TableS3.xlsx]

## Sheet: Suppl_Table_3_Arg_setupscreen_r
sgRNA_name	sgRNA_target	Arg_7D_5_R1	Arg_7D_5_R2	Recon_7D_1_R1	Recon_7D_1_R2
DIRC2_1	target_1551	119	117	160	80
DIRC2_2	target_1323	231	187	216	163
DIRC2_3	target_2425	254	412	464	396
DIRC2_4	target_821	386	645	439	303
DIRC2_5	target_789	148	320	125	123
DIRC2_6	target_2534	343	552	617	546
FLVCR1_1	target_1401	137	281	220	193
FLVCR1_2	target_2119	358	489	366	333
FLVCR1_3	target_322	277	419	317	404
FLVCR1_4	target_2462	428	568	648	441
FLVCR1_5	target_1422	765	1276	1031	942
FLVCR1_6	target_1112	425	518	410	401
FLVCR2_1	target_1317	837	1254	954	801
FLVCR2_2	target_1060	66	45	85	57
FLVCR2_3	target_2823	330	763	508	546
FLVCR2_4	target_1744	187	288	350	183
FLVCR2_5	target_349	280	541	569	348
FLVCR2_6	target_1145	416	828	414	356
FLVCR2_7	target_1007	769	1102	711	749
FLVCR2_8	target_213	227	327	262	342
FLVCR2_9	target_2061	627	999	800	642
FLVCR2_10	target_2403	418	658	663	419
FLVCR2_11	target_1920	1259	2017	1475	1086
FLVCR2_12	target_828	353	696	437	521
MTCH1_1	target_1703	260	457	363	333
MTCH1_2	target_1282	279	546	482	369
MTCH1_3	target_1121	156	254	277	250
MTCH1_4	target_2388	542	1039	729	751
MTCH1_5	target_270	529	484	643	481
MTCH1_6	target_2043	428	485	491	374
MTCH2_1	target_2831	169	312	345	244
MTCH2_2	target_1048	546	1045	784	633
MTCH2_3	target_437	325	577	325	256
MTCH2_4	target_2847	696	988	901	670
MTCH2_5	target_702	202	531	230	459
MTCH2_6	target_1691	295	467	330	415
SLC10A1_1	target_2761	420	514	586	293
SLC10A1_2	target_655	521	672	620	503
SLC10A1_3	target_1997	1431	1976	1616	1424
SLC10A1_4	target_2918	595	1046	899	821
SLC10A1_5	target_493	423	938	712	673
SLC10A1_6	target_875	834	790	999	667
SLC10A2_1	target_2446	445	718	495	502
SLC10A2_2	target_1773	390	908	545	743
SLC10A2_4	target_733	1133	1731	1538	1180
SLC10A2_5	target_412	327	608	415	354
SLC10A2_6	target_2949	739	1142	1052	867
SLC10A3_1	target_1430	670	976	653	535
SLC10A3_2	target_2786	325	410	355	213
SLC10A3_3	target_1489	328	406	336	310
SLC10A3_4	target_712	327	342	338	262
SLC10A3_5	target_2490	854	1246	1010	1088
SLC10A3_6	target_1504	707	1128	1005	648
SLC10A4_1	target_1066	87	136	83	83
SLC10A4_2	target_2295	118	126	123	70
SLC10A4_3	target_2607	560	756	725	500
SLC10A4_4	target_425	209	282	206	220
SLC10A4_5	target_2031	49	75	83	90
SLC10A4_6	target_1656	856	1250	830	629
SLC10A5_1	target_1905	362	322	414	186
SLC10A5_2	target_1284	774	1223	1039	903
SLC10A5_3	target_983	590	900	669	561
SLC10A5_4	target_651	404	588	724	469
SLC10A6_1	target_187	359	811	594	544
SLC10A6_2	target_2225	290	278	375	246
SLC10A6_3	target_601	848	1289	844	843
SLC10A6_4	target_456	676	862	670	575
SLC10A7_1	target_1620	587	1044	762	630
SLC10A7_2	target_1215	400	434	580	341
SLC10A7_3	target_2191	579	1170	1024	613
SLC10A7_4	target_964	365	640	495	321
SLC10A7_5	target_1662	665	704	629	515
SLC10A7_6	target_1564	346	350	374	298
SLC11A1_1	target_562	365	536	455	271
SLC11A1_2	target_2757	652	903	860	501
SLC11A1_3	target_1749	603	701	594	467
SLC11A1_4	target_2846	334	606	489	364
SLC11A1_5	target_1873	220	431	185	339
SLC11A1_6	target_715	379	599	516	407
SLC11A2_1	target_15	378	509	420	384
SLC11A2_2	target_10	380	529	365	288
SLC11A2_3	target_25	269	547	401	334
SLC11A2_4	target_9	522	683	656	493
SLC11A2_5	target_12	507	622	540	521
SLC11A2_6	target_23	655	986	763	735
SLC11A2_7	target_2209	62	52	96	78
SLC11A2_8	target_2551	354	357	513	239
SLC11A2_9	target_440	519	662	601	488
SLC11A2_10	target_2841	678	643	496	436
SLC11A2_11	target_1212	335	485	445	311
SLC11A2_12	target_2113	426	569	364	493
SLC11A2_13	target_662	378	526	388	394
SLC11A2_14	target_1903	1026	1742	1358	986
SLC11A2_15	target_799	278	591	531	437
SLC11A2_16	target_231	892	1398	1045	992
SLC11A2_23	target_749	288	452	281	189
SLC11A2_24	target_515	333	556	349	256
SLC11A2_25	target_2878	557	829	866	625
SLC11A2_26	target_1791	493	636	692	436
SLC11A2_27	target_1494	933	1654	1276	1199
SLC11A2_28	target_1110	501	644	681	511
SLC12A1_1	target_2088	309	395	436	258
SLC12A1_2	target_2781	938	1434	1209	1157
SLC12A1_3	target_1235	451	609	648	522
SLC12A1_4	target_1208	559	730	744	650
SLC12A1_5	target_1174	872	1371	974	704
SLC12A2_1	target_293	299	377	315	256
SLC12A2_2	target_537	536	704	632	519
SLC12A2_3	target_885	298	460	392	266
SLC12A2_4	target_1899	166	351	264	261
SLC12A2_5	target_2248	530	642	425	474
SLC12A2_6	target_395	501	771	520	453
SLC12A3_1	target_1471	317	398	292	242
SLC12A3_2	target_2166	797	840	1039	644
SLC12A3_3	target_1383	402	544	581	395
SLC12A3_4	target_1862	604	823	781	572
SLC12A3_5	target_1846	524	1051	853	826
SLC12A3_6	target_241	423	532	481	265
SLC12A4_1	target_21	486	712	505	463
SLC12A4_2	target_27	155	289	204	183
SLC12A4_3	target_32	307	542	456	319
SLC12A4_4	target_4	162	311	187	277
SLC12A4_5	target_29	259	508	387	410
SLC12A4_6	target_26	113	240	168	195
SLC12A4_7	target_1738	460	805	605	464
SLC12A4_8	target_2223	851	1134	1228	882
SLC12A4_9	target_1062	365	613	545	390
SLC12A4_10	target_2590	251	365	330	262
SLC12A4_11	target_667	750	1119	863	958
SLC12A4_12	target_2615	275	262	211	183
SLC12A4_19	target_1740	795	1151	946	909
SLC12A4_20	target_2504	414	748	739	563
SLC12A4_21	target_806	322	415	376	324
SLC12A4_22	target_2197	679	975	763	618
SLC12A4_23	target_1277	424	557	541	398
SLC12A4_24	target_312	673	926	711	765
SLC12A5_1	target_2322	159	264	193	180
SLC12A5_2	target_1227	55	115	69	79
SLC12A5_3	target_2175	588	586	619	427
SLC12A5_4	target_335	315	330	307	225
SLC12A5_5	target_2805	240	435	231	275
SLC12A5_6	target_1536	307	603	296	324
SLC12A5_7	target_2982	247	390	260	219
SLC12A5_8	target_514	245	278	218	186
SLC12A5_9	target_2387	17	132	36	94
SLC12A5_10	target_1863	249	401	411	300
SLC12A5_11	target_387	407	829	739	628
SLC12A5_12	target_2040	142	177	177	133
SLC12A6_1	target_1105	558	900	623	528
SLC12A6_2	target_1546	1519	2097	1644	1393
SLC12A6_3	target_1386	468	705	536	428
SLC12A6_4	target_2753	323	533	446	368
SLC12A6_5	target_1578	368	452	335	247
SLC12A6_6	target_1141	418	427	374	343
SLC12A6_7	target_161	296	398	248	228
SLC12A6_8	target_163	453	550	571	380
SLC12A6_9	target_160	83	193	164	85
SLC12A6_10	target_43	294	242	332	243
SLC12A6_11	target_73	360	530	388	344
SLC12A6_12	target_60	147	200	231	108
SLC12A6_13	target_2247	200	371	284	164
SLC12A6_14	target_2798	305	565	588	603
SLC12A6_15	target_2973	550	856	619	534
SLC12A6_16	target_2379	570	916	712	680
SLC12A6_17	target_1754	243	586	354	388
SLC12A6_18	target_763	412	721	591	424
SLC12A6_19	target_2765	394	477	575	401
SLC12A6_20	target_2547	893	2028	1131	1193
SLC12A6_21	target_1830	330	597	379	383
SLC12A6_22	target_501	667	1170	507	538
SLC12A6_23	target_1871	173	382	323	203
SLC12A7_1	target_423	192	343	138	167
SLC12A7_2	target_2477	249	189	215	115
SLC12A7_3	target_2499	370	357	411	279
SLC12A7_4	target_1324	248	300	428	97
SLC12A7_5	target_446	639	728	650	531
SLC12A7_6	target_2938	316	767	305	485
SLC12A8_1	target_461	402	515	636	414
SLC12A8_2	target_1159	736	1027	1052	704
SLC12A8_3	target_741	356	346	280	311
SLC12A8_4	target_1680	842	1083	1028	697
SLC12A8_5	target_2417	480	749	767	432
SLC12A8_6	target_2456	499	507	423	355
SLC12A8_7	target_2690	122	261	99	204
SLC12A8_8	target_2642	376	683	512	391
SLC12A8_9	target_644	309	386	368	229
SLC12A8_10	target_1624	384	386	553	459
SLC12A8_11	target_2394	655	953	838	730
SLC12A8_12	target_2756	519	753	543	460
SLC12A9_1	target_1005	1074	1481	1632	942
SLC12A9_2	target_917	102	203	100	176
SLC12A9_3	target_2095	217	543	366	351
SLC12A9_4	target_1416	607	914	695	574
SLC12A9_5	target_500	349	432	404	483
SLC12A9_6	target_1857	298	320	350	349
SLC13A1_1	target_2437	246	409	305	341
SLC13A1_2	target_1164	683	872	871	798
SLC13A1_3	target_2298	648	860	636	530
SLC13A1_4	target_1074	606	1237	929	763
SLC13A1_5	target_2737	626	1022	667	535
SLC13A2_1	target_2431	114	165	124	180
SLC13A2_2	target_396	397	880	460	468
SLC13A2_3	target_2065	281	477	294	337
SLC13A2_4	target_2407	633	1125	1059	774
SLC13A2_5	target_1300	118	237	143	200
SLC13A2_6	target_229	1210	1407	1072	824
SLC13A3_1	target_63	1086	1686	1646	1077
SLC13A3_2	target_76	246	380	313	223
SLC13A3_3	target_127	1554	2290	2183	1694
SLC13A3_4	target_169	396	590	456	475
SLC13A3_5	target_51	377	537	443	364
SLC13A3_6	target_108	621	916	785	617
SLC13A3_7	target_94	627	1346	943	997
SLC13A3_8	target_89	679	915	1188	744
SLC13A3_9	target_58	496	986	629	548
SLC13A3_10	target_55	575	1051	634	757
SLC13A3_11	target_137	757	966	820	628
SLC13A3_12	target_75	1114	1614	1506	1033
SLC13A4_1	target_2571	760	1242	1266	1079
SLC13A4_2	target_2430	176	367	384	188
SLC13A4_3	target_202	525	641	509	332
SLC13A4_4	target_633	103	294	213	202
SLC13A4_5	target_2902	160	223	136	113
SLC13A4_6	target_1453	443	739	571	537
SLC13A5_1	target_846	341	376	404	211
SLC13A5_2	target_1752	472	573	541	482
SLC13A5_3	target_1826	460	840	749	666
SLC13A5_4	target_2720	783	1530	891	1072
SLC13A5_5	target_1266	349	706	419	553
SLC13A5_6	target_272	438	438	500	412
SLC14A1_1	target_2509	995	1228	1000	1010
SLC14A1_2	target_579	382	514	637	418
SLC14A1_3	target_1326	344	457	356	319
SLC14A1_4	target_2844	451	474	488	415
SLC14A1_5	target_808	596	763	677	622
SLC14A1_6	target_366	922	1433	1140	820
SLC14A1_7	target_2314	1010	1623	1266	971
SLC14A1_8	target_2897	1081	1432	1295	1068
SLC14A1_9	target_1354	699	802	739	701
SLC14A1_10	target_1369	666	680	558	476
SLC14A1_11	target_2891	722	953	756	700
SLC14A1_12	target_2324	409	835	514	572
SLC14A2_1	target_2887	681	1106	756	671
SLC14A2_2	target_2020	693	914	714	696
SLC14A2_3	target_1887	314	509	361	276
SLC14A2_4	target_327	291	582	396	461
SLC14A2_5	target_921	777	957	750	531
SLC14A2_6	target_1641	546	1014	665	590
SLC14A2_7	target_2970	323	649	329	456
SLC14A2_8	target_1750	492	599	555	445
SLC14A2_9	target_736	413	964	525	602
SLC14A2_10	target_2408	758	1509	971	947
SLC14A2_11	target_2812	343	476	419	303
SLC15A1_1	target_1454	540	777	848	606
SLC15A1_2	target_1854	95	99	182	34
SLC15A1_3	target_2171	226	340	268	301
SLC15A1_4	target_874	279	451	394	315
SLC15A1_5	target_1787	195	207	224	95
SLC15A1_6	target_2049	468	668	564	454
SLC15A2_1	target_1083	922	1249	1196	727
SLC15A2_2	target_797	449	513	534	515
SLC15A2_3	target_680	395	810	529	480
SLC15A3_1	target_2552	140	92	135	55
SLC15A3_2	target_2131	1099	1880	1492	1226
SLC15A3_3	target_1152	246	217	241	84
SLC15A3_4	target_340	223	279	288	395
SLC15A3_5	target_1050	148	292	185	225
SLC15A3_6	target_1952	243	271	335	235
SLC15A4_1	target_1103	679	982	643	679
SLC15A4_2	target_1672	788	1017	928	723
SLC15A4_3	target_2142	316	479	458	204
SLC15A4_4	target_2824	324	453	403	311
SLC15A4_5	target_1021	190	211	258	135
SLC15A4_6	target_2480	553	881	761	589
SLC16A1_1	target_2434	188	251	304	214
SLC16A1_2	target_594	282	529	347	297
SLC16A1_3	target_1888	172	561	344	300
SLC16A1_4	target_2328	206	273	288	237
SLC16A1_5	target_2522	943	1130	884	726
SLC16A1_6	target_2313	346	498	381	300
SLC16A1_7	target_1102	224	344	297	210
SLC16A1_8	target_861	289	363	445	376
SLC16A1_9	target_2564	246	405	232	207
SLC16A1_10	target_699	244	409	397	198
SLC16A1_11	target_804	183	239	177	136
SLC16A1_12	target_1882	785	869	968	649
SLC16A10_1	target_1192	66	74	59	74
SLC16A10_2	target_2548	656	734	814	478
SLC16A10_3	target_1461	383	411	359	414
SLC16A10_4	target_2791	297	521	527	326
SLC16A10_5	target_307	226	531	389	493
SLC16A10_6	target_2645	457	547	506	478
SLC16A11_1	target_2917	586	1188	885	775
SLC16A11_2	target_634	866	1173	947	583
SLC16A11_3	target_1325	765	1205	889	713
SLC16A11_4	target_1741	742	905	1090	808
SLC16A11_5	target_2879	479	888	800	688
SLC16A11_6	target_2854	367	729	352	408
SLC16A12_1	target_487	255	335	260	213
SLC16A12_2	target_1646	12	42	23	19
SLC16A12_3	target_1388	195	434	291	174
SLC16A12_4	target_853	172	263	260	244
SLC16A12_5	target_263	322	227	287	214
SLC16A12_6	target_1694	176	203	229	183
SLC16A13_1	target_1835	302	413	365	262
SLC16A13_2	target_621	261	346	261	228
SLC16A13_3	target_700	444	551	498	391
SLC16A13_4	target_1841	335	436	373	221
SLC16A13_5	target_906	764	1082	903	807
SLC16A13_6	target_2279	252	346	267	202
SLC16A14_1	target_2546	1152	1418	1339	949
SLC16A14_2	target_751	714	1224	870	875
SLC16A14_3	target_2763	498	884	889	656
SLC16A14_4	target_1251	971	1604	961	1100
SLC16A14_5	target_1193	1076	1726	1132	1101
SLC16A14_6	target_1728	407	1028	752	623
SLC16A2_1	target_1085	78	97	164	72
SLC16A2_2	target_1020	381	477	545	226
SLC16A2_3	target_1563	238	215	245	136
SLC16A2_4	target_2264	386	507	363	202
SLC16A2_5	target_2116	243	305	282	169
SLC16A2_6	target_1067	295	366	386	182
SLC16A3_1	target_2782	267	526	358	307
SLC16A3_2	target_2957	188	273	246	86
SLC16A3_3	target_2181	797	1168	1089	1125
SLC16A3_4	target_1262	375	408	635	530
SLC16A3_5	target_1447	551	991	738	581
SLC16A3_6	target_2675	413	736	444	523
SLC16A3_7	target_2699	267	408	422	258
SLC16A3_8	target_1225	181	314	267	196
SLC16A3_9	target_1239	244	430	265	385
SLC16A3_10	target_2108	717	1131	1123	737
SLC16A3_11	target_2067	474	762	470	621
SLC16A3_12	target_597	295	284	195	164
SLC16A3_13	target_2716	838	1232	1101	728
SLC16A3_14	target_378	362	713	394	543
SLC16A3_15	target_2062	223	563	447	290
SLC16A3_16	target_248	231	472	388	448
SLC16A3_17	target_189	285	294	294	252
SLC16A3_18	target_1476	527	992	515	577
SLC16A3_19	target_2424	127	1550	62	554
SLC16A3_20	target_1792	416	877	440	582
SLC16A3_21	target_460	417	489	628	339
SLC16A3_22	target_848	387	570	364	431
SLC16A3_23	target_1516	513	898	852	522
SLC16A3_24	target_1559	291	467	413	288
SLC16A3_25	target_1286	221	285	283	166
SLC16A3_26	target_1351	1065	1315	983	724
SLC16A3_27	target_2172	536	733	712	772
SLC16A3_28	target_393	595	1096	690	871
SLC16A3_29	target_2955	736	1210	944	510
SLC16A3_30	target_2217	813	1217	1011	872
SLC16A4_1	target_2372	195	174	122	78
SLC16A4_2	target_767	612	962	1171	737
SLC16A4_3	target_2793	349	549	478	374
SLC16A4_4	target_2111	543	854	606	610
SLC16A4_5	target_2890	185	493	457	348
SLC16A4_6	target_1614	212	513	264	362
SLC16A5_1	target_2874	1162	2129	1872	1465
SLC16A5_2	target_735	393	743	535	461
SLC16A5_3	target_1619	281	519	388	396
SLC16A5_4	target_747	531	787	808	507
SLC16A5_5	target_2148	220	301	232	251
SLC16A5_6	target_1856	698	1071	1032	695
SLC16A5_7	target_745	137	208	134	134
SLC16A5_8	target_258	53	191	106	113
SLC16A5_9	target_648	655	1074	966	759
SLC16A5_10	target_2967	278	540	411	260
SLC16A5_11	target_2834	278	482	384	305
SLC16A5_12	target_845	44	108	91	93
SLC16A6_1	target_1586	121	438	143	238
SLC16A6_2	target_2593	118	237	190	139
SLC16A6_3	target_1303	127	197	151	77
SLC16A6_4	target_2915	409	454	375	387
SLC16A6_5	target_968	172	170	134	133
SLC16A6_6	target_1518	286	237	249	183
SLC16A7_1	target_862	242	319	266	200
SLC16A7_2	target_2687	72	105	139	132
SLC16A7_3	target_1991	158	493	155	259
SLC16A7_4	target_2708	136	296	175	150
SLC16A7_5	target_971	656	1119	840	663
SLC16A7_6	target_2120	200	218	272	160
SLC16A7_7	target_791	676	825	681	753
SLC16A7_8	target_2525	337	625	436	361
SLC16A7_9	target_1403	351	618	518	500
SLC16A8_1	target_526	768	1384	1009	891
SLC16A8_2	target_2114	161	380	277	163
SLC16A8_3	target_766	256	224	248	166
SLC16A8_4	target_956	345	430	314	365
SLC16A8_5	target_190	369	715	496	404
SLC16A8_6	target_1308	564	954	1145	759
SLC16A9_1	target_2383	121	179	114	122
SLC16A9_2	target_1938	256	606	427	404
SLC16A9_3	target_2132	528	815	755	610
SLC16A9_4	target_668	520	703	544	360
SLC16A9_5	target_1294	1029	1381	1119	829
SLC16A9_6	target_1109	160	232	323	143
SLC17A1_1	target_1677	511	829	750	490
SLC17A1_2	target_932	732	1243	897	671
SLC17A1_3	target_2892	689	1238	1063	870
SLC17A1_4	target_1910	347	351	420	274
SLC17A1_5	target_2099	488	1029	576	540
SLC17A2_1	target_183	490	583	552	613
SLC17A2_2	target_2262	329	479	556	392
SLC17A2_3	target_2350	291	398	225	434
SLC17A2_4	target_2261	618	835	989	674
SLC17A2_5	target_2330	265	253	291	165
SLC17A2_6	target_1653	635	722	598	440
SLC17A2_7	target_1670	362	482	493	272
SLC17A3_1	target_1507	286	428	343	300
SLC17A3_2	target_2501	873	1263	1032	1077
SLC17A3_3	target_1125	886	1567	1188	888
SLC17A3_4	target_1182	450	597	562	564
SLC17A4_1	target_606	758	830	614	526
SLC17A4_2	target_1906	923	1064	1066	903
SLC17A4_3	target_886	615	832	779	556
SLC17A4_4	target_1925	907	1152	618	782
SLC17A5_1	target_1540	198	499	301	305
SLC17A5_2	target_1909	354	362	408	232
SLC17A5_3	target_198	391	811	592	574
SLC17A5_4	target_994	324	425	401	246
SLC17A5_5	target_2064	338	704	465	487
SLC17A5_6	target_1987	317	485	482	304
SLC17A6_1	target_2540	538	698	641	421
SLC17A6_2	target_1129	214	187	321	265
SLC17A6_3	target_1648	643	1289	792	805
SLC17A6_4	target_1824	325	636	482	392
SLC17A6_5	target_2156	430	839	534	645
SLC17A6_6	target_2670	876	977	922	715
SLC17A7_1	target_2856	356	555	421	399
SLC17A7_2	target_1331	374	307	447	304
SLC17A7_3	target_2559	447	500	442	334
SLC17A7_4	target_1358	467	630	647	350
SLC17A7_5	target_710	178	340	181	270
SLC17A7_6	target_1602	433	495	412	297
SLC17A8_1	target_1510	670	825	658	643
SLC17A8_2	target_793	173	183	171	146
SLC17A8_3	target_193	827	1141	849	593
SLC17A8_4	target_1876	214	404	325	326
SLC17A8_5	target_2632	374	788	587	676
SLC17A8_6	target_2044	421	429	452	331
SLC17A9_1	target_2674	58	184	184	91
SLC17A9_2	target_1687	200	216	360	151
SLC17A9_3	target_1207	251	255	158	215
SLC17A9_4	target_2308	565	912	591	576
SLC17A9_5	target_966	458	637	657	686
SLC17A9_6	target_2910	577	1018	881	557
SLC18A1_1	target_980	162	251	258	143
SLC18A1_2	target_2535	321	531	581	450
SLC18A1_3	target_1926	691	757	560	374
SLC18A1_4	target_1484	386	676	438	444
SLC18A1_5	target_528	718	882	598	408
SLC18A1_6	target_687	270	484	295	481
SLC18A2_1	target_222	76	213	120	120
SLC18A2_2	target_2980	228	340	158	160
SLC18A2_3	target_2979	345	434	520	303
SLC18A2_4	target_2561	189	427	304	285
SLC18A2_5	target_2415	208	389	346	309
SLC18A2_6	target_1723	1119	1268	1400	884
SLC18A3_1	target_1832	167	351	191	219
SLC18A3_2	target_2445	360	651	613	490
SLC18A3_3	target_1711	349	575	510	511
SLC18A3_4	target_772	586	1046	695	741
SLC18A3_5	target_1652	846	1160	978	913
SLC18A3_6	target_1459	449	656	510	413
SLC19A1_1	target_1858	312	547	437	349
SLC19A1_2	target_1071	372	819	451	353
SLC19A1_3	target_2299	256	535	333	408
SLC19A1_4	target_1433	173	246	197	115
SLC19A1_5	target_732	167	314	197	243
SLC19A1_6	target_595	214	257	356	155
SLC19A1_7	target_2832	242	132	297	110
SLC19A1_8	target_305	281	378	333	287
SLC19A1_9	target_1161	427	600	469	395
SLC19A1_10	target_2711	724	951	922	619
SLC19A1_11	target_2638	208	305	379	131
SLC19A1_12	target_943	890	1589	1040	765
SLC19A2_1	target_2961	179	180	110	85
SLC19A2_2	target_822	408	934	736	612
SLC19A2_3	target_2814	574	590	726	387
SLC19A2_4	target_2729	258	421	383	181
SLC19A2_5	target_755	485	809	641	520
SLC19A2_6	target_457	585	801	920	574
SLC19A3_1	target_1366	668	847	673	497
SLC19A3_2	target_2213	202	312	220	226
SLC19A3_3	target_2435	575	692	418	485
SLC19A3_4	target_2953	802	1151	1200	832
SLC19A3_5	target_1463	621	1187	923	992
SLC19A3_6	target_2676	233	540	474	313
SLC1A1_1	target_2924	311	449	287	250
SLC1A1_2	target_2600	416	536	430	286
SLC1A1_3	target_1232	809	958	950	809
SLC1A1_4	target_1895	1006	1672	1476	1197
SLC1A1_5	target_580	229	302	245	208
SLC1A1_6	target_1800	306	532	536	349
SLC1A2_1	target_905	148	242	281	147
SLC1A2_2	target_1265	337	492	427	203
SLC1A2_3	target_1194	536	892	907	691
SLC1A2_4	target_2406	296	235	319	174
SLC1A2_5	target_1078	177	353	171	198
SLC1A2_6	target_505	299	778	412	445
SLC1A2_7	target_1076	540	671	631	488
SLC1A2_8	target_2649	60	146	130	79
SLC1A2_9	target_1587	238	441	244	421
SLC1A2_10	target_2486	274	464	424	420
SLC1A2_11	target_1700	847	1084	982	808
SLC1A2_12	target_2074	344	745	704	601
SLC1A3_1	target_2932	855	1323	977	826
SLC1A3_2	target_1092	470	509	441	318
SLC1A3_3	target_1042	702	1029	903	661
SLC1A3_4	target_2948	325	673	544	539
SLC1A3_5	target_1777	295	446	317	433
SLC1A4_1	target_2669	241	487	262	293
SLC1A4_2	target_999	714	1260	1140	967
SLC1A4_3	target_2357	435	718	502	618
SLC1A4_4	target_1509	943	1183	1182	990
SLC1A4_5	target_2502	366	611	352	507
SLC1A4_6	target_835	818	1092	1038	645
SLC1A4_7	target_2294	280	283	361	283
SLC1A4_8	target_2167	542	821	826	503
SLC1A4_9	target_1827	342	455	287	378
SLC1A4_10	target_1380	194	311	439	284
SLC1A4_11	target_1098	32	84	52	65
SLC1A4_12	target_2506	185	538	287	358
SLC1A5_1	target_2245	89	124	87	96
SLC1A5_2	target_2201	407	469	483	228
SLC1A5_3	target_343	787	1103	731	611
SLC1A5_4	target_375	545	756	730	402
SLC1A5_5	target_281	129	230	203	135
SLC1A5_6	target_2677	618	1049	1057	868
SLC1A5_7	target_1419	511	593	660	408
SLC1A5_8	target_2650	210	302	282	153
SLC1A5_9	target_2882	137	345	228	246
SLC1A5_10	target_564	202	386	363	350
SLC1A5_11	target_2085	290	384	331	268
SLC1A5_12	target_1249	768	1042	979	694
SLC1A5_13	target_1122	166	168	113	80
SLC1A5_14	target_2624	170	246	229	188
SLC1A5_15	target_1689	169	336	280	274
SLC1A5_16	target_1503	427	771	569	596
SLC1A5_17	target_2743	687	1111	860	633
SLC1A5_18	target_843	315	412	378	294
SLC1A6_1	target_2472	1138	1321	1174	904
SLC1A6_2	target_2240	290	415	303	270
SLC1A6_3	target_2946	372	606	542	438
SLC1A6_4	target_2945	214	298	286	143
SLC1A6_5	target_2986	84	198	188	149
SLC1A6_6	target_1446	320	572	458	304
SLC1A6_7	target_2830	119	158	216	108
SLC1A6_8	target_1751	158	467	252	254
SLC1A6_9	target_2381	91	114	159	128
SLC1A6_10	target_1999	189	339	183	226
SLC1A6_11	target_2189	180	374	214	285
SLC1A6_12	target_876	187	257	215	159
SLC1A7_1	target_1660	328	632	405	522
SLC1A7_2	target_1368	633	820	813	780
SLC1A7_3	target_1844	320	626	241	416
SLC1A7_4	target_1333	411	684	469	467
SLC1A7_5	target_346	192	500	420	402
SLC1A7_6	target_2200	420	531	451	324
SLC20A1_1	target_2794	962	1113	974	610
SLC20A1_2	target_2622	231	298	256	280
SLC20A1_3	target_854	505	608	540	384
SLC20A1_4	target_1198	696	1140	983	819
SLC20A1_5	target_2680	542	1056	1091	593
SLC20A1_6	target_1269	573	654	546	541
SLC20A2_1	target_1585	400	775	799	391
SLC20A2_2	target_1915	1001	1439	1435	1299
SLC20A2_3	target_2228	520	845	456	510
SLC20A2_4	target_2139	259	328	288	241
SLC20A2_5	target_2146	223	432	278	250
SLC20A2_6	target_1231	1066	1605	1115	1004
SLC20A2_7	target_2028	603	1060	619	731
SLC20A2_8	target_2952	465	802	674	513
SLC20A2_9	target_817	1002	1384	909	704
SLC20A2_10	target_2984	146	259	226	94
SLC20A2_11	target_2483	979	1569	990	1260
SLC20A2_12	target_2960	514	821	584	398
SLC20A2_13	target_1230	631	1214	882	718
SLC20A2_14	target_1893	795	1575	1025	1037
SLC22A1_1	target_1330	1101	1628	1236	942
SLC22A1_2	target_1336	319	539	406	342
SLC22A1_3	target_300	729	1273	846	827
SLC22A1_4	target_2345	1047	1750	1434	1062
SLC22A1_5	target_2305	838	1175	953	866
SLC22A1_6	target_1216	362	533	328	406
SLC22A10_1	target_1493	569	891	560	731
SLC22A10_2	target_2177	1206	1654	1292	1401
SLC22A10_3	target_981	1519	1896	1784	1142
SLC22A11_1	target_1923	514	799	716	547
SLC22A11_2	target_882	380	552	457	546
SLC22A11_3	target_928	321	367	412	302
SLC22A11_4	target_2602	532	938	818	729
SLC22A11_5	target_2983	482	914	665	685
SLC22A11_6	target_2071	777	1250	932	796
SLC22A12_1	target_955	166	291	311	133
SLC22A12_2	target_1743	256	295	245	315
SLC22A12_3	target_2162	614	516	625	331
SLC22A12_4	target_1423	368	424	494	433
SLC22A12_5	target_988	619	930	938	581
SLC22A12_6	target_1259	161	436	214	263
SLC22A13_1	target_637	751	1087	969	733
SLC22A13_2	target_2448	274	464	247	255
SLC22A13_3	target_519	487	906	870	700
SLC22A13_4	target_1900	788	951	910	661
SLC22A13_5	target_2749	771	1036	814	818
SLC22A14_1	target_803	714	1260	1300	882
SLC22A14_2	target_2382	718	863	786	720
SLC22A14_3	target_2916	411	768	736	677
SLC22A14_4	target_2550	371	459	396	296
SLC22A14_5	target_1833	294	488	564	438
SLC22A15_1	target_2820	163	226	125	109
SLC22A15_2	target_750	177	245	209	202
SLC22A15_3	target_2432	81	235	121	260
SLC22A15_4	target_2863	244	389	349	384
SLC22A15_5	target_2869	430	480	582	361
SLC22A15_6	target_2130	438	521	593	372
SLC22A16_1	target_2466	69	163	75	206
SLC22A16_2	target_2689	1328	2191	2276	1387
SLC22A16_3	target_929	192	339	206	225
SLC22A16_4	target_697	481	626	596	446
SLC22A16_5	target_1676	155	233	147	102
SLC22A16_6	target_204	329	415	333	254
SLC22A17_1	target_243	60	74	78	57
SLC22A17_2	target_321	305	407	247	163
SLC22A17_3	target_1760	289	588	311	409
SLC22A17_4	target_1807	543	751	578	436
SLC22A17_5	target_2027	210	414	225	334
SLC22A17_6	target_467	236	419	327	396
SLC22A17_7	target_2899	224	229	159	88
SLC22A17_8	target_871	321	371	450	317
SLC22A17_9	target_1631	497	819	785	591
SLC22A17_10	target_2211	355	696	420	430
SLC22A17_11	target_1035	535	510	442	473
SLC22A17_12	target_2154	527	548	732	558
SLC22A18_1	target_1036	175	340	357	288
SLC22A18_2	target_630	301	591	503	303
SLC22A18_3	target_2640	795	1166	911	708
SLC22A18_4	target_2195	266	431	406	403
SLC22A18_5	target_2421	217	415	406	328
SLC22A18_6	target_967	341	479	391	448
SLC22A18_7	target_1779	905	1289	938	843
SLC22A18_8	target_1963	652	820	761	454
SLC22A18_9	target_1389	652	867	733	702
SLC22A18_10	target_2987	99	285	296	339
SLC22A18_11	target_1949	758	1306	963	895
SLC22A18_12	target_2884	227	265	298	193
SLC22A2_1	target_1891	104	236	149	122
SLC22A2_2	target_1270	374	838	487	560
SLC22A2_3	target_2906	336	533	540	368
SLC22A2_4	target_2008	184	252	282	225
SLC22A2_5	target_2024	92	273	82	152
SLC22A2_6	target_573	280	465	332	347
SLC22A20_1	target_397	199	342	212	161
SLC22A20_2	target_2366	163	256	164	274
SLC22A20_3	target_426	111	342	356	202
SLC22A20_4	target_1226	711	776	774	452
SLC22A20_5	target_1608	325	490	494	408
SLC22A20_6	target_2795	793	1079	1195	751
SLC22A23_1	target_117	204	186	154	125
SLC22A23_2	target_83	229	300	231	217
SLC22A23_3	target_142	435	607	472	440
SLC22A23_4	target_131	218	304	299	184
SLC22A23_5	target_42	198	404	293	244
SLC22A23_6	target_143	235	298	198	183
SLC22A23_7	target_1778	273	425	361	203
SLC22A23_8	target_2140	791	1144	1328	828
SLC22A23_9	target_942	316	540	311	492
SLC22A23_10	target_2484	561	1102	644	542
SLC22A23_11	target_2066	1124	1489	1167	1042
SLC22A23_12	target_1114	489	548	624	483
SLC22A24_1	target_721	393	394	305	196
SLC22A24_2	target_191	511	1467	627	934
SLC22A24_3	target_1370	382	852	688	502
SLC22A25_1	target_418	703	1415	1049	783
SLC22A25_2	target_2179	1106	1907	1547	1099
SLC22A25_3	target_314	708	966	842	577
SLC22A25_4	target_1199	567	825	652	598
SLC22A25_5	target_2516	383	494	393	396
SLC22A3_1	target_317	66	174	129	92
SLC22A3_2	target_2284	228	275	296	76
SLC22A3_3	target_727	371	490	439	304
SLC22A3_4	target_819	271	477	447	241
SLC22A3_5	target_652	341	350	501	289
SLC22A3_6	target_1522	489	873	634	643
SLC22A31_1	target_2717	304	674	411	346
SLC22A31_2	target_563	411	612	435	396
SLC22A31_3	target_1440	270	435	220	280
SLC22A31_4	target_2537	193	423	297	314
SLC22A31_5	target_2258	670	864	779	565
SLC22A31_6	target_796	267	524	395	320
SLC22A4_1	target_2520	138	195	204	233
SLC22A4_2	target_728	497	562	659	560
SLC22A4_3	target_1329	506	915	908	559
SLC22A4_4	target_958	205	148	246	61
SLC22A4_5	target_1316	704	1108	1161	893
SLC22A4_6	target_865	287	831	499	487
SLC22A5_1	target_2337	273	421	363	247
SLC22A5_2	target_389	580	807	480	554
SLC22A5_3	target_996	1124	1600	1353	1311
SLC22A5_4	target_2904	798	1390	892	908
SLC22A5_5	target_2124	376	444	308	359
SLC22A5_6	target_1679	240	278	285	254
SLC22A6_1	target_200	645	994	771	712
SLC22A6_2	target_2672	268	432	202	254
SLC22A6_3	target_1673	748	1235	776	608
SLC22A6_4	target_1541	382	656	565	414
SLC22A6_5	target_2862	1480	1985	1521	1245
SLC22A6_6	target_2349	504	763	536	632
SLC22A7_1	target_2563	725	1710	1293	1055
SLC22A7_2	target_1287	370	552	432	455
SLC22A7_3	target_2539	733	1079	829	638
SLC22A7_4	target_1236	652	1321	785	810
SLC22A7_5	target_1039	474	753	720	461
SLC22A7_6	target_2514	644	1050	748	856
SLC22A8_1	target_1499	353	421	444	311
SLC22A8_2	target_2444	350	419	411	315
SLC22A8_3	target_1813	550	753	483	568
SLC22A8_4	target_2806	349	709	573	649
SLC22A8_5	target_666	307	382	210	281
SLC22A8_6	target_1913	277	762	503	603
SLC22A9_1	target_1918	1088	1989	1218	1221
SLC22A9_2	target_1347	575	904	776	730
SLC22A9_3	target_1565	317	487	468	395
SLC22A9_4	target_1379	470	779	638	506
SLC23A1_1	target_1263	387	919	629	559
SLC23A1_2	target_490	115	281	125	145
SLC23A1_3	target_1031	196	298	278	191
SLC23A1_4	target_1716	181	352	247	296
SLC23A1_5	target_2412	478	557	809	456
SLC23A1_6	target_2103	357	827	526	511
SLC23A2_1	target_1394	724	1225	969	819
SLC23A2_1	target_1394	320	379	293	208
SLC23A2_2	target_2627	146	147	125	127
SLC23A2_2	target_2627	393	575	629	291
SLC23A2_3	target_2951	156	547	277	276
SLC23A2_3	target_2951	412	869	592	578
SLC23A2_4	target_931	628	1040	706	616
SLC23A2_4	target_931	769	969	876	633
SLC23A2_5	target_2513	187	546	247	300
SLC23A2_5	target_2513	448	684	701	657
SLC23A2_6	target_2629	193	307	269	334
SLC23A2_1	target_991	724	1225	969	819
SLC23A2_1	target_991	320	379	293	208
SLC23A2_2	target_266	146	147	125	127
SLC23A2_2	target_266	393	575	629	291
SLC23A2_3	target_429	156	547	277	276
SLC23A2_3	target_429	412	869	592	578
SLC23A2_4	target_2943	628	1040	706	616
SLC23A2_4	target_2943	769	969	876	633
SLC23A2_5	target_547	187	546	247	300
SLC23A2_5	target_547	448	684	701	657
SLC23A3_1	target_2913	168	320	228	330
SLC23A3_2	target_2226	168	204	190	71
SLC23A3_3	target_369	698	970	880	785
SLC23A3_4	target_1064	177	335	250	185
SLC23A3_5	target_1157	1166	1858	1319	1119
SLC23A3_6	target_1969	191	100	165	42
SLC24A1_1	target_669	394	832	626	489
SLC24A1_2	target_407	403	776	468	422
SLC24A1_3	target_684	521	841	707	640
SLC24A1_4	target_909	302	654	716	583
SLC24A1_5	target_833	348	575	493	376
SLC24A1_6	target_2668	295	309	304	297
SLC24A1_7	target_765	683	947	889	667
SLC24A1_8	target_642	185	325	254	190
SLC24A1_9	target_326	416	719	525	467
SLC24A1_10	target_2807	157	459	236	240
SLC24A1_11	target_2530	255	608	538	484
SLC24A1_12	target_238	311	705	314	351
SLC24A2_1	target_911	864	1363	1328	892
SLC24A2_2	target_2801	482	710	542	493
SLC24A2_3	target_2524	526	901	660	701
SLC24A2_4	target_2463	754	1144	1042	1030
SLC24A3_1	target_873	85	196	109	124
SLC24A3_2	target_2958	137	172	178	99
SLC24A3_3	target_1724	120	165	197	88
SLC24A3_4	target_756	96	186	153	104
SLC24A3_5	target_1017	75	166	181	157
SLC24A3_6	target_899	160	375	294	196
SLC24A4_1	target_1211	342	347	315	296
SLC24A4_2	target_2017	632	990	602	667
SLC24A4_3	target_2266	597	968	515	627
SLC24A4_4	target_856	160	229	170	148
SLC24A4_5	target_1940	344	668	302	393
SLC24A4_6	target_1681	426	812	899	497
SLC24A4_7	target_450	374	563	377	373
SLC24A4_8	target_331	178	227	238	130
SLC24A4_9	target_392	309	414	247	200
SLC24A4_10	target_554	349	328	631	211
SLC24A4_11	target_2331	218	271	308	199
SLC24A4_12	target_2090	275	356	260	201
SLC24A4_13	target_1650	258	331	285	207
SLC24A4_14	target_227	615	938	784	529
SLC24A4_15	target_576	322	252	270	256
SLC24A4_16	target_1596	182	279	300	236
SLC24A4_17	target_1993	152	485	282	248
SLC24A4_18	target_638	24	105	31	34
SLC24A5_1	target_779	745	1415	975	970
SLC24A5_2	target_1533	610	987	837	596
SLC24A5_3	target_1555	262	694	352	291
SLC24A5_4	target_1583	560	528	603	412
SLC24A5_5	target_475	239	519	311	266
SLC24A5_6	target_506	565	997	983	766
SLC25A1_1	target_178	629	1329	1083	1138
SLC25A1_2	target_155	548	740	667	519
SLC25A1_3	target_86	199	273	297	265
SLC25A1_4	target_91	396	623	545	459
SLC25A1_5	target_151	191	376	296	277
SLC25A1_6	target_112	449	488	396	331
SLC25A1_7	target_2391	262	352	328	131
SLC25A1_8	target_2238	364	365	506	221
SLC25A1_9	target_1120	68	118	250	66
SLC25A1_10	target_2659	291	681	510	430
SLC25A1_11	target_572	471	797	653	478
SLC25A1_12	target_676	447	680	493	551
SLC25A11_1	target_2989	215	234	229	151
SLC25A11_2	target_658	1310	2015	1704	1443
SLC25A11_3	target_2032	361	620	504	529
SLC25A11_4	target_2420	473	641	550	441
SLC25A11_5	target_1087	509	697	497	388
SLC25A11_6	target_653	812	1154	788	743
SLC25A12_1	target_2634	441	679	501	386
SLC25A12_2	target_1197	507	1110	958	825
SLC25A12_3	target_759	247	344	141	317
SLC25A12_4	target_706	99	87	126	73
SLC25A12_5	target_323	87	247	246	221
SLC25A12_6	target_2250	548	825	737	652
SLC25A13_1	target_2633	328	579	594	380
SLC25A13_2	target_2710	693	1207	839	736
SLC25A13_3	target_2385	462	923	794	563
SLC25A13_4	target_2438	859	905	1084	641
SLC25A13_5	target_2996	261	297	351	162
SLC25A13_6	target_1124	605	789	587	496
SLC25A14_1	target_1040	437	790	722	752
SLC25A14_2	target_230	459	462	535	372
SLC25A14_3	target_1757	394	660	279	484
SLC25A14_4	target_1140	137	206	275	320
SLC25A14_5	target_2133	734	993	1133	706
SLC25A14_6	target_823	182	356	172	211
SLC25A15_1	target_1139	170	328	245	314
SLC25A15_2	target_424	392	573	488	372
SLC25A15_3	target_1972	717	855	959	539
SLC25A15_4	target_1966	117	162	228	116
SLC25A15_5	target_665	444	845	674	528
SLC25A15_6	target_1936	957	1448	1038	1064
SLC25A16_1	target_837	176	239	335	168
SLC25A16_2	target_2579	200	397	279	373
SLC25A16_3	target_1992	1324	2063	1720	1336
SLC25A16_4	target_2107	487	687	665	343
SLC25A16_5	target_2270	1030	1386	1208	1002
SLC25A16_6	target_2293	211	330	259	198
SLC25A17_1	target_1307	136	340	154	296
SLC25A17_2	target_1729	131	178	149	143
SLC25A17_3	target_1457	168	125	178	150
SLC25A17_4	target_2723	248	442	327	376
SLC25A17_5	target_1254	190	506	347	285
SLC25A17_6	target_1431	200	409	287	251
SLC25A18_1	target_1709	487	1116	790	744
SLC25A18_2	target_2526	527	1286	890	801
SLC25A18_3	target_1519	1047	1235	1433	853
SLC25A18_4	target_1867	1583	2553	2105	1647
SLC25A18_5	target_1233	822	1319	852	926
SLC25A19_1	target_1973	451	502	570	428
SLC25A19_2	target_605	559	1019	575	803
SLC25A19_3	target_1785	226	335	159	188
SLC25A19_4	target_268	803	1526	1537	1069
SLC25A19_5	target_600	671	1214	802	896
SLC25A19_6	target_345	872	1024	1173	969
SLC25A2_1	target_1788	298	500	375	392
SLC25A2_2	target_2569	331	428	665	375
SLC25A2_3	target_382	367	621	568	423
SLC25A2_4	target_488	212	237	287	152
SLC25A2_5	target_1501	137	446	462	281
SLC25A2_6	target_618	497	1081	569	704
SLC25A20_1	target_2136	332	406	400	314
SLC25A20_2	target_2076	153	203	157	96
SLC25A20_3	target_923	438	886	720	639
SLC25A20_4	target_578	665	1099	914	657
SLC25A20_5	target_1315	433	505	665	475
SLC25A20_6	target_2994	651	1008	898	465
SLC25A21_1	target_2739	1541	2184	1821	1313
SLC25A21_2	target_1825	524	884	546	588
SLC25A21_3	target_640	840	1233	876	749
SLC25A21_4	target_2188	653	805	671	538
SLC25A21_5	target_831	601	1289	716	799
SLC25A21_6	target_881	246	508	407	420
SLC25A22_1	target_659	561	762	667	625
SLC25A22_2	target_362	166	317	303	171
SLC25A22_3	target_2389	125	288	200	133
SLC25A22_4	target_860	343	959	623	461
SLC25A22_5	target_2174	205	238	345	161
SLC25A22_6	target_677	280	673	522	482
SLC25A22_7	target_419	146	150	133	118
SLC25A22_8	target_1817	41	41	31	23
SLC25A22_9	target_2237	168	143	160	130
SLC25A22_10	target_2759	908	1231	1028	926
SLC25A22_11	target_2777	179	328	221	172
SLC25A22_12	target_707	413	583	407	284
SLC25A22_13	target_1328	73	59	74	65
SLC25A22_14	target_1707	463	744	547	429
SLC25A22_15	target_240	235	508	437	323
SLC25A22_16	target_1883	719	908	789	761
SLC25A22_17	target_454	391	400	435	305
SLC25A22_18	target_2063	314	654	605	360
SLC25A23_1	target_403	192	279	241	199
SLC25A23_2	target_1376	127	233	283	117
SLC25A23_3	target_1794	784	1258	1263	956
SLC25A23_4	target_2954	191	467	194	284
SLC25A23_5	target_1160	223	388	242	313
SLC25A23_6	target_215	269	440	276	349
SLC25A24_1	target_1006	247	314	437	292
SLC25A24_2	target_2950	267	289	340	266
SLC25A24_3	target_972	272	212	266	167
SLC25A24_4	target_2002	485	529	531	276
SLC25A24_5	target_2149	993	1463	1289	899
SLC25A24_6	target_1349	355	530	473	391
SLC25A24_7	target_2464	177	273	226	274
SLC25A24_8	target_199	238	260	300	136
SLC25A24_9	target_368	261	379	376	258
SLC25A24_10	target_1722	514	806	810	513
SLC25A24_11	target_2075	217	257	162	169
SLC25A24_12	target_2038	212	428	402	318
SLC25A25_1	target_2688	305	330	352	240
SLC25A25_2	target_1739	454	798	599	481
SLC25A25_3	target_2709	91	185	156	129
SLC25A25_4	target_1391	331	580	288	259
SLC25A25_5	target_2803	502	712	643	371
SLC25A25_6	target_1046	491	508	577	313
SLC25A25_7	target_827	299	557	379	473
SLC25A25_8	target_1793	658	1040	897	687
SLC25A25_9	target_2665	395	956	582	579
SLC25A25_10	target_574	193	352	286	243
SLC25A25_11	target_2909	340	593	492	408
SLC25A25_12	target_1429	515	721	633	472
SLC25A25_13	target_524	711	1471	1104	1016
SLC25A25_14	target_2529	605	950	809	471
SLC25A25_15	target_2302	808	1571	1323	1241
SLC25A25_16	target_2244	467	605	566	474
SLC25A25_17	target_2919	355	632	648	411
SLC25A25_18	target_2427	211	312	310	230
SLC25A26_1	target_1469	808	993	893	894
SLC25A26_2	target_2089	773	1054	840	624
SLC25A26_3	target_884	815	1244	702	692
SLC25A26_4	target_1134	475	1048	823	639
SLC25A26_5	target_2015	1023	1221	931	802
SLC25A26_6	target_1065	1038	1584	1467	1136
SLC25A26_7	target_201	715	874	905	709
SLC25A26_8	target_1748	159	226	235	159
SLC25A26_9	target_1399	494	649	474	575
SLC25A26_10	target_2307	1358	1510	1337	1161
SLC25A27_1	target_1373	322	558	386	344
SLC25A27_2	target_582	414	1002	555	617
SLC25A27_3	target_1811	545	806	899	578
SLC25A27_4	target_830	271	501	386	224
SLC25A27_5	target_2701	566	790	615	498
SLC25A27_6	target_1804	1320	1531	1420	936
SLC25A28_1	target_2271	323	426	418	318
SLC25A28_2	target_2783	934	1478	1223	964
SLC25A28_3	target_698	511	590	452	381
SLC25A28_4	target_2306	1437	2185	1890	1740
SLC25A28_5	target_2335	1104	2026	1236	1134
SLC25A28_6	target_2194	670	1005	643	611
SLC25A29_1	target_430	233	326	199	241
SLC25A29_2	target_603	214	375	186	317
SLC25A29_3	target_360	225	231	251	149
SLC25A29_4	target_2212	220	365	376	220
SLC25A29_5	target_1911	413	704	516	456
SLC25A29_6	target_548	276	533	428	323
SLC25A3_1	target_2754	279	338	273	188
SLC25A3_2	target_1095	1168	1263	1193	848
SLC25A3_3	target_1951	348	463	128	325
SLC25A3_4	target_2572	668	1165	768	642
SLC25A3_5	target_2796	278	512	266	396
SLC25A3_6	target_1766	852	1000	1027	816
SLC25A30_1	target_2059	1538	1629	1723	1105
SLC25A30_2	target_596	908	1250	1365	858
SLC25A30_3	target_2643	293	370	168	321
SLC25A30_4	target_1755	288	553	425	377
SLC25A30_5	target_1508	334	625	313	323
SLC25A30_6	target_1479	90	57	82	16
SLC25A31_1	target_2528	930	1059	942	623
SLC25A31_2	target_1091	1047	1065	1224	919
SLC25A31_3	target_1268	136	450	273	195
SLC25A31_4	target_1574	327	342	407	243
SLC25A31_5	target_364	1040	1637	1354	1164
SLC25A31_6	target_1213	643	701	552	465
SLC25A32_1	target_1073	610	1006	771	785
SLC25A32_2	target_1632	41	199	122	89
SLC25A32_3	target_2554	205	513	231	257
SLC25A32_4	target_1113	1277	2191	1723	1725
SLC25A32_5	target_2928	329	515	222	325
SLC25A32_6	target_365	329	647	371	432
SLC25A33_1	target_764	111	399	314	258
SLC25A33_2	target_825	306	532	299	402
SLC25A33_3	target_724	465	672	693	511
SLC25A33_4	target_2873	288	242	171	89
SLC25A33_5	target_2845	334	540	364	309
SLC25A33_6	target_1229	275	551	420	340
SLC25A34_1	target_2620	893	1299	997	968
SLC25A34_2	target_1928	353	600	512	370
SLC25A34_3	target_2316	521	518	629	351
SLC25A34_4	target_775	290	371	244	188
SLC25A34_5	target_650	395	880	600	479
SLC25A34_6	target_180	860	975	867	690
SLC25A35_1	target_1480	123	362	234	251
SLC25A35_2	target_1558	225	360	254	216
SLC25A35_3	target_2039	209	522	287	510
SLC25A35_4	target_2091	483	775	671	618
SLC25A35_5	target_744	625	1044	690	652
SLC25A35_6	target_585	780	1253	1120	900
SLC25A36_1	target_1412	261	234	265	207
SLC25A36_2	target_847	270	427	399	358
SLC25A36_3	target_1343	697	629	949	608
SLC25A36_4	target_226	326	895	600	505
SLC25A36_5	target_1640	442	682	418	288
SLC25A36_6	target_1101	1015	1465	1089	1106
SLC25A37_1	target_998	380	729	415	601
SLC25A37_2	target_1144	233	428	153	283
SLC25A37_3	target_670	246	392	295	186
SLC25A37_4	target_1245	666	713	506	414
SLC25A37_5	target_2329	329	366	393	269
SLC25A37_6	target_351	230	571	277	277
SLC25A38_1	target_619	240	508	357	311
SLC25A38_2	target_1267	81	315	122	156
SLC25A38_3	target_1870	852	1000	1186	811
SLC25A38_4	target_975	240	542	366	429
SLC25A38_5	target_2375	651	637	658	380
SLC25A38_6	target_2503	458	603	471	422
SLC25A39_1	target_1526	221	372	249	224
SLC25A39_2	target_539	318	729	505	457
SLC25A39_3	target_1217	225	489	500	328
SLC25A39_4	target_1364	191	302	285	226
SLC25A39_5	target_185	442	762	495	509
SLC25A39_6	target_900	151	363	218	272
SLC25A4_1	target_2584	824	890	982	576
SLC25A4_2	target_674	652	1054	788	547
SLC25A4_3	target_1828	274	842	528	475
SLC25A4_4	target_2376	201	312	352	178
SLC25A4_5	target_2229	521	694	613	588
SLC25A4_6	target_992	936	1373	946	776
SLC25A40_1	target_3003	167	367	379	191
SLC25A40_2	target_1013	814	1410	1031	982
SLC25A40_3	target_2553	61	231	213	218
SLC25A40_4	target_492	105	304	252	223
SLC25A40_5	target_1180	293	357	373	271
SLC25A40_6	target_1191	297	718	627	449
SLC25A41_1	target_2251	108	113	176	97
SLC25A41_2	target_1482	1221	2112	1523	1231
SLC25A41_3	target_2058	372	570	348	320
SLC25A41_4	target_3006	401	625	553	304
SLC25A42_1	target_2702	367	385	463	320
SLC25A42_2	target_225	230	187	112	184
SLC25A42_3	target_914	199	398	399	235
SLC25A42_4	target_722	461	757	752	668
SLC25A42_5	target_2256	982	1266	1552	974
SLC25A42_6	target_2093	254	489	359	289
SLC25A43_1	target_1448	140	193	258	88
SLC25A43_2	target_1181	188	312	260	245
SLC25A43_3	target_386	736	1427	877	920
SLC25A43_4	target_1598	540	885	799	617
SLC25A43_5	target_1179	610	1278	877	873
SLC25A43_6	target_1924	888	1189	1033	992
SLC25A44_1	target_1169	1084	1076	1160	1153
SLC25A44_2	target_1897	231	495	439	224
SLC25A44_3	target_1299	349	639	460	379
SLC25A44_4	target_1309	856	1352	883	741
SLC25A44_5	target_1651	418	799	426	498
SLC25A44_6	target_636	465	986	603	595
SLC25A45_1	target_135	205	523	315	304
SLC25A45_2	target_147	511	831	628	636
SLC25A45_3	target_41	348	499	352	378
SLC25A45_4	target_164	229	419	242	233
SLC25A45_5	target_144	185	363	371	208
SLC25A45_6	target_64	1156	1712	1202	1157
SLC25A45_7	target_1544	235	291	358	215
SLC25A45_8	target_2570	357	562	348	325
SLC25A45_9	target_1686	734	1203	961	1025
SLC25A45_10	target_2712	536	385	331	282
SLC25A45_11	target_453	309	354	453	335
SLC25A45_12	target_1922	223	232	274	214
SLC25A45_13	target_237	236	200	280	265
SLC25A45_14	target_1460	379	635	616	379
SLC25A45_15	target_1706	810	1004	1140	684
SLC25A45_16	target_859	1019	1734	1354	1014
SLC25A45_17	target_2278	59	173	72	139
SLC25A46_1	target_2822	211	401	423	282
SLC25A46_2	target_3005	1200	1579	1386	1006
SLC25A46_3	target_673	347	823	471	426
SLC25A46_4	target_1643	1080	1575	1367	1232
SLC25A46_5	target_282	595	944	618	896
SLC25A46_6	target_1547	869	1378	1029	878
SLC25A47_1	target_1975	358	418	284	294
SLC25A47_2	target_1655	475	743	685	380
SLC25A47_3	target_2815	369	440	398	274
SLC25A47_4	target_2799	542	876	709	430
SLC25A47_5	target_816	183	354	250	208
SLC25A47_6	target_2606	754	919	795	488
SLC25A48_1	target_2030	1277	1934	1890	1254
SLC25A48_2	target_995	360	675	459	416
SLC25A48_3	target_1521	776	789	841	615
SLC25A48_4	target_2662	1210	1742	1656	1235
SLC25A48_5	target_2562	427	583	865	254
SLC25A48_6	target_2134	567	594	734	582
SLC25A5_1	target_299	279	370	242	262
SLC25A5_2	target_404	421	425	376	245
SLC25A5_3	target_489	581	1153	725	622
SLC25A5_4	target_798	143	418	209	313
SLC25A5_5	target_629	119	298	215	193
SLC25A5_6	target_2342	189	186	261	203
SLC25A51_1	target_1285	535	834	845	548
SLC25A51_2	target_471	452	625	458	507
SLC25A51_3	target_295	784	1204	1063	829
SLC25A51_4	target_1408	897	1416	890	1026
SLC25A51_5	target_2206	549	1094	609	697
SLC25A51_6	target_2048	456	751	609	388
SLC25A52_1	target_2053	1565	1842	1691	1050
SLC25A52_2	target_252	279	365	418	369
SLC25A52_3	target_1016	439	646	650	379
SLC25A52_4	target_279	980	1544	1307	1053
SLC25A52_5	target_1731	106	229	142	203
SLC25A53_1	target_577	153	214	152	89
SLC25A53_2	target_2512	269	423	357	304
SLC25A53_3	target_1478	571	939	554	859
SLC25A53_4	target_1264	868	938	984	690
SLC25A53_5	target_1801	749	997	1077	657
SLC25A53_6	target_671	459	796	659	575
SLC25A6_1	target_92	144	182	258	120
SLC25A6_2	target_122	226	318	243	246
SLC25A6_3	target_162	1426	2166	1919	1340
SLC25A6_4	target_116	817	861	1137	721
SLC25A6_5	target_177	670	1112	897	625
SLC25A6_6	target_166	207	408	259	224
SLC26A1_1	target_38	1030	1357	1055	772
SLC26A1_2	target_110	204	276	205	167
SLC26A1_3	target_124	701	751	970	560
SLC26A1_4	target_96	346	602	411	452
SLC26A1_5	target_103	773	745	910	556
SLC26A1_6	target_176	377	698	552	385
SLC26A10_1	target_1108	487	680	575	373
SLC26A10_2	target_1438	448	853	419	633
SLC26A10_3	target_1823	277	352	356	383
SLC26A10_4	target_2704	170	252	251	172
SLC26A10_5	target_1276	555	730	500	367
SLC26A10_6	target_1089	648	915	792	730
SLC26A2_1	target_1667	786	1007	861	704
SLC26A2_2	target_304	340	533	469	420
SLC26A2_3	target_233	176	360	330	218
SLC26A2_4	target_641	513	791	698	769
SLC26A2_5	target_1692	763	1028	1321	717
SLC26A2_6	target_938	406	561	671	431
SLC26A3_1	target_1701	825	1518	1167	1134
SLC26A3_2	target_1411	509	667	700	544
SLC26A3_3	target_849	602	1192	499	606
SLC26A3_4	target_2991	655	835	889	772
SLC26A4_1	target_1442	347	347	256	250
SLC26A4_2	target_1626	1103	2064	1522	1419
SLC26A4_3	target_1959	108	247	236	128
SLC26A4_4	target_1355	1469	1517	1424	924
SLC26A4_5	target_957	847	1157	803	783
SLC26A4_6	target_2558	649	869	736	675
SLC26A5_1	target_1524	482	788	682	533
SLC26A5_2	target_534	114	365	375	276
SLC26A5_3	target_1115	555	679	653	429
SLC26A5_4	target_2964	104	223	274	129
SLC26A5_5	target_2855	320	522	391	315
SLC26A5_6	target_2850	872	1061	936	827
SLC26A6_1	target_105	138	132	118	130
SLC26A6_2	target_128	178	318	245	188
SLC26A6_3	target_152	428	474	480	338
SLC26A6_4	target_119	318	380	398	264
SLC26A6_5	target_129	105	301	120	229
SLC26A6_6	target_77	902	1077	1230	790
SLC26A6_7	target_2853	169	266	287	183
SLC26A6_8	target_2497	279	348	437	360
SLC26A6_9	target_1756	379	507	390	224
SLC26A6_10	target_2829	389	589	584	357
SLC26A6_11	target_348	736	999	738	730
SLC26A6_12	target_1143	621	947	858	463
SLC26A7_1	target_1702	782	1258	912	707
SLC26A7_2	target_2160	616	913	760	583
SLC26A7_3	target_1047	215	306	308	167
SLC26A7_4	target_1406	570	881	468	630
SLC26A7_5	target_947	606	1142	966	602
SLC26A7_6	target_543	501	985	580	563
SLC26A7_7	target_1580	1035	1415	1214	880
SLC26A7_8	target_2007	312	662	451	496
SLC26A7_9	target_2315	551	795	653	430
SLC26A7_10	target_409	561	1205	842	664
SLC26A8_1	target_141	516	757	545	438
SLC26A8_2	target_102	479	846	575	546
SLC26A8_3	target_168	223	409	270	298
SLC26A8_4	target_74	760	1293	1045	1102
SLC26A8_5	target_100	542	658	771	487
SLC26A8_6	target_1167	261	349	350	321
SLC26A8_7	target_612	289	695	485	424
SLC26A8_8	target_2068	370	574	435	217
SLC26A8_9	target_770	252	274	274	347
SLC26A8_10	target_1475	490	780	622	596
SLC26A8_11	target_1932	572	787	574	523
SLC26A8_12	target_2487	874	1161	966	790
SLC26A8_17	target_1821	434	720	670	347
SLC26A9_1	target_1693	432	964	590	680
SLC26A9_2	target_768	188	377	262	179
SLC26A9_3	target_1971	1098	1190	1209	835
SLC26A9_4	target_2587	395	476	321	344
SLC26A9_5	target_434	377	444	256	373
SLC26A9_6	target_1837	1019	1503	1101	1063
SLC27A1_1	target_1615	249	258	279	113
SLC27A1_2	target_2339	167	371	249	239
SLC27A1_3	target_807	915	1359	993	937
SLC27A1_4	target_2144	293	576	432	310
SLC27A1_5	target_2785	803	1325	944	787
SLC27A1_6	target_517	492	609	271	320
SLC27A2_1	target_720	578	1225	796	757
SLC27A2_2	target_657	637	1365	990	877
SLC27A2_3	target_2543	433	648	424	661
SLC27A2_4	target_486	565	1214	866	935
SLC27A2_5	target_2907	568	840	861	686
SLC27A2_6	target_405	545	937	708	631
SLC27A3_1	target_2738	304	418	272	275
SLC27A3_2	target_2352	295	396	508	267
SLC27A3_3	target_1628	653	746	712	565
SLC27A3_4	target_533	542	846	701	431
SLC27A3_5	target_311	293	582	595	286
SLC27A3_6	target_2184	596	766	683	494
SLC27A4_1	target_1043	366	586	580	375
SLC27A4_2	target_1202	442	453	472	362
SLC27A4_3	target_2896	495	700	434	351
SLC27A4_4	target_391	164	307	323	232
SLC27A4_5	target_949	253	311	250	186
SLC27A4_6	target_2771	224	303	299	215
SLC27A5_1	target_381	859	1088	1069	735
SLC27A5_2	target_384	251	619	347	432
SLC27A5_3	target_753	1376	2164	1907	1599
SLC27A5_4	target_1155	911	1323	1003	772
SLC27A5_5	target_2060	223	336	348	205
SLC27A5_6	target_1642	196	449	458	200
SLC27A6_1	target_134	121	212	114	121
SLC27A6_2	target_67	245	210	289	222
SLC27A6_3	target_173	278	452	361	277
SLC27A6_4	target_170	520	743	524	512
SLC27A6_5	target_97	561	691	479	592
SLC27A6_6	target_52	454	842	684	522
SLC28A1_1	target_1183	334	364	274	205
SLC28A1_2	target_438	634	1121	798	918
SLC28A1_3	target_297	315	606	538	369
SLC28A1_4	target_1452	664	1437	856	1074
SLC28A1_5	target_805	385	485	518	352
SLC28A1_6	target_1090	780	1311	1206	841
SLC28A2_1	target_661	562	555	767	245
SLC28A2_2	target_716	99	307	207	211
SLC28A2_3	target_2122	914	1370	839	1013
SLC28A2_4	target_1382	187	414	267	249
SLC28A2_5	target_302	263	359	400	205
SLC28A2_6	target_1281	305	416	330	315
SLC28A3_1	target_569	889	1839	1197	1143
SLC28A3_2	target_2036	107	198	165	120
SLC28A3_3	target_973	1081	1383	1123	873
SLC28A3_4	target_685	500	732	881	521
SLC28A3_5	target_2876	456	628	506	534
SLC28A3_6	target_1322	199	225	141	198
SLC28A3_7	target_2450	86	211	184	194
SLC28A3_8	target_1996	666	1003	781	736
SLC28A3_9	target_274	213	459	180	225
SLC28A3_10	target_776	730	843	779	588
SLC28A3_11	target_1733	774	775	588	574
SLC28A3_12	target_2652	573	581	648	436
SLC29A1_1	target_2009	88	157	177	142
SLC29A1_2	target_2683	263	545	504	327
SLC29A1_3	target_2239	217	333	309	199
SLC29A1_4	target_2219	263	335	352	328
SLC29A1_5	target_1855	589	796	721	585
SLC29A1_6	target_2390	251	475	349	366
SLC29A1_7	target_2595	192	194	155	103
SLC29A1_8	target_400	56	148	137	111
SLC29A1_9	target_1834	44	117	112	100
SLC29A1_10	target_1435	262	248	259	153
SLC29A1_11	target_969	324	415	409	340
SLC29A1_12	target_2428	947	1471	1099	1274
SLC29A1_13	target_509	262	468	367	462
SLC29A1_14	target_2227	100	119	75	140
SLC29A1_15	target_1175	117	280	178	97
SLC29A1_16	target_2827	104	248	134	108
SLC29A1_17	target_2766	94	205	208	178
SLC29A1_18	target_1661	778	1082	1101	908
SLC29A2_1	target_617	994	1430	1254	928
SLC29A2_2	target_401	1334	2052	1519	1294
SLC29A2_3	target_2941	148	334	317	233
SLC29A2_4	target_353	229	361	211	152
SLC29A2_5	target_1621	103	181	124	137
SLC29A2_6	target_1357	164	148	223	135
SLC29A3_1	target_1221	126	175	253	251
SLC29A3_2	target_2164	547	816	814	601
SLC29A3_3	target_1715	205	378	338	187
SLC29A3_4	target_2410	1027	1522	1221	1003
SLC29A3_5	target_2731	283	540	362	347
SLC29A3_6	target_2870	1055	1562	1742	888
SLC29A4_1	target_1313	72	208	184	182
SLC29A4_2	target_2317	303	383	431	231
SLC29A4_3	target_2482	75	202	87	105
SLC29A4_4	target_1464	171	185	241	94
SLC29A4_5	target_529	460	540	518	363
SLC29A4_6	target_625	139	153	78	93
SLC2A1_1	target_2705	99	118	145	125
SLC2A1_2	target_2605	734	1222	924	1044
SLC2A1_3	target_743	525	539	794	491
SLC2A1_4	target_2451	564	1092	1111	804
SLC2A1_5	target_2993	703	1025	875	753
SLC2A1_6	target_1894	644	814	890	709
SLC2A10_1	target_2730	158	94	130	119
SLC2A10_2	target_2842	479	634	555	345
SLC2A10_3	target_1426	307	394	325	338
SLC2A10_4	target_895	360	446	463	256
SLC2A10_5	target_2488	438	558	500	246
SLC2A10_6	target_705	259	854	436	470
SLC2A11_1	target_1852	411	729	540	571
SLC2A11_2	target_480	1202	1917	1514	1336
SLC2A11_3	target_2612	928	1190	1026	760
SLC2A11_4	target_2975	352	702	509	592
SLC2A11_5	target_1353	415	509	487	519
SLC2A11_6	target_711	258	408	212	288
SLC2A11_7	target_1381	417	607	495	630
SLC2A11_8	target_2035	588	887	1027	645
SLC2A11_9	target_2098	318	505	374	386
SLC2A11_10	target_1553	222	692	505	367
SLC2A11_11	target_1594	275	632	473	436
SLC2A11_12	target_1829	259	504	346	271
SLC2A11_13	target_374	987	1082	1065	766
SLC2A11_14	target_2000	276	270	299	297
SLC2A11_15	target_2318	858	980	786	786
SLC2A12_1	target_463	266	210	414	180
SLC2A12_2	target_990	346	653	492	321
SLC2A12_3	target_247	688	1304	987	953
SLC2A12_4	target_477	604	907	669	679
SLC2A12_5	target_704	370	662	444	449
SLC2A12_6	target_1611	261	459	451	352
SLC2A13_1	target_2280	379	598	569	479
SLC2A13_2	target_2276	490	868	713	521
SLC2A13_3	target_2253	252	471	348	190
SLC2A13_4	target_2747	203	403	318	262
SLC2A13_5	target_1290	277	690	545	542
SLC2A13_6	target_1038	222	535	383	256
SLC2A14_1	target_146	80	185	86	158
SLC2A14_2	target_123	140	289	262	176
SLC2A14_3	target_111	317	435	415	278
SLC2A14_4	target_106	287	430	354	343
SLC2A14_5	target_87	175	227	190	147
SLC2A14_6	target_133	199	474	343	314
SLC2A14_7	target_901	523	835	845	525
SLC2A14_8	target_2287	507	766	754	582
SLC2A14_9	target_330	804	1236	928	840
SLC2A2_1	target_1697	608	1010	1030	737
SLC2A2_2	target_989	480	737	581	474
SLC2A2_3	target_2492	437	902	719	528
SLC2A2_4	target_470	525	660	592	460
SLC2A2_5	target_2489	289	620	512	421
SLC2A3_1	target_2474	286	370	316	191
SLC2A3_2	target_855	222	273	288	265
SLC2A3_3	target_1529	311	635	425	561
SLC2A3_4	target_978	234	465	253	252
SLC2A4_1	target_2173	136	208	206	167
SLC2A4_2	target_1340	751	956	738	552
SLC2A4_3	target_1678	511	1025	630	500
SLC2A4_4	target_1591	502	659	835	451
SLC2A4_5	target_2348	280	538	350	256
SLC2A4_6	target_1439	222	358	222	262
SLC2A5_1	target_2792	992	1727	1223	1294
SLC2A5_2	target_3004	826	1001	1074	620
SLC2A5_3	target_1361	638	1427	940	1047
SLC2A5_4	target_1402	671	1020	641	724
SLC2A5_5	target_1567	436	670	441	466
SLC2A5_6	target_1685	792	902	1075	852
SLC2A6_1	target_2684	285	419	339	273
SLC2A6_2	target_262	321	613	462	383
SLC2A6_3	target_2588	597	974	936	772
SLC2A6_4	target_752	253	401	251	334
SLC2A6_5	target_334	402	1011	733	722
SLC2A6_6	target_2399	446	348	530	260
SLC2A7_1	target_2755	495	633	453	313
SLC2A7_2	target_1506	282	486	442	204
SLC2A7_3	target_1069	469	784	436	446
SLC2A7_4	target_2346	653	1072	1007	923
SLC2A7_5	target_1072	295	594	463	431
SLC2A7_6	target_1082	404	492	259	258
SLC2A8_1	target_1392	150	378	330	217
SLC2A8_2	target_812	642	1031	849	666
SLC2A8_3	target_1847	635	732	592	408
SLC2A8_4	target_218	360	484	259	324
SLC2A8_5	target_1609	262	665	348	325
SLC2A8_6	target_748	294	376	311	384
SLC2A9_1	target_1486	367	527	452	370
SLC2A9_2	target_2609	106	321	130	172
SLC2A9_3	target_2893	497	661	788	532
SLC2A9_4	target_553	864	1455	946	1034
SLC2A9_5	target_2455	786	1206	929	681
SLC2A9_6	target_2282	585	954	851	636
SLC2A9_7	target_2959	323	639	531	422
SLC2A9_8	target_1638	899	1735	1175	908
SLC2A9_9	target_1003	1119	2042	1107	1269
SLC30A1_1	target_1275	101	167	150	135
SLC30A1_2	target_934	189	313	270	153
SLC30A1_3	target_1933	377	547	482	301
SLC30A1_4	target_841	88	70	82	73
SLC30A1_5	target_954	375	493	238	401
SLC30A1_6	target_920	250	223	300	136
SLC30A10_1	target_2648	588	1083	693	675
SLC30A10_2	target_1885	357	628	323	434
SLC30A10_3	target_2972	516	895	693	670
SLC30A10_4	target_795	701	1018	845	628
SLC30A10_5	target_604	317	516	344	413
SLC30A10_6	target_1994	125	341	317	111
SLC30A2_1	target_1149	263	264	272	148
SLC30A2_2	target_568	114	175	313	139
SLC30A2_3	target_1770	190	292	228	174
SLC30A2_4	target_678	367	646	396	422
SLC30A2_5	target_1753	167	315	152	79
SLC30A2_6	target_1029	704	638	734	491
SLC30A3_1	target_2671	354	513	522	354
SLC30A3_2	target_2998	89	298	229	185
SLC30A3_3	target_1579	598	1124	736	606
SLC30A3_4	target_1797	173	229	241	81
SLC30A3_5	target_1600	457	664	543	395
SLC30A3_6	target_2163	279	416	322	325
SLC30A4_1	target_546	119	208	152	128
SLC30A4_2	target_373	496	380	541	242
SLC30A4_3	target_2326	504	576	639	446
SLC30A4_4	target_2981	178	314	244	163
SLC30A4_5	target_2623	741	1051	753	625
SLC30A4_6	target_235	414	1162	786	736
SLC30A5_1	target_688	1096	1352	1160	1052
SLC30A5_2	target_802	1512	1751	2084	1241
SLC30A5_3	target_1158	1492	2237	2035	1424
SLC30A5_4	target_2106	1185	1494	1349	1309
SLC30A5_5	target_1543	420	636	656	471
SLC30A5_6	target_2018	578	1056	780	647
SLC30A6_1	target_1204	295	601	695	424
SLC30A6_2	target_785	728	1078	1094	752
SLC30A6_3	target_976	294	690	732	427
SLC30A6_4	target_415	157	323	219	161
SLC30A6_5	target_1698	464	606	565	506
SLC30A6_6	target_2496	719	1193	984	700
SLC30A7_1	target_2362	375	572	374	425
SLC30A7_2	target_2678	434	630	364	479
SLC30A7_3	target_320	164	134	154	59
SLC30A7_4	target_2272	218	562	411	233
SLC30A7_5	target_113	355	559	451	465
SLC30A7_6	target_153	365	588	466	414
SLC30A7_7	target_2392	89	329	293	217
SLC30A7_8	target_1684	147	272	120	163
SLC30A7_9	target_2797	287	415	286	205
SLC30A7_11	target_2373	642	856	476	461
SLC30A8_1	target_1560	111	244	261	164
SLC30A8_2	target_2267	68	160	174	112
SLC30A8_3	target_877	520	836	546	471
SLC30A8_4	target_2995	1355	1807	1776	1395
SLC30A8_5	target_1566	718	971	939	565
SLC30A8_6	target_1100	323	323	332	358
SLC30A8_7	target_1982	719	1011	959	705
SLC30A8_8	target_801	427	733	478	561
SLC30A8_9	target_1606	546	889	797	709
SLC30A8_10	target_245	124	348	273	211
SLC30A8_11	target_2667	861	1242	954	936
SLC30A8_12	target_2214	703	1242	863	799
SLC30A8_13	target_402	598	956	708	623
SLC30A8_14	target_2872	580	1031	704	751
SLC30A8_15	target_2657	363	497	473	329
SLC30A8_16	target_535	578	1184	612	769
SLC30A9_1	target_497	188	256	313	141
SLC30A9_2	target_1138	2260	3250	2378	2195
SLC30A9_3	target_2927	323	384	323	210
SLC30A9_4	target_1571	371	782	684	488
SLC30A9_5	target_2519	1197	1956	1491	1432
SLC31A1_1	target_1288	353	557	521	408
SLC31A1_2	target_1665	359	849	451	608
SLC31A1_3	target_2518	695	1021	753	738
SLC31A1_4	target_2320	434	590	525	373
SLC31A1_5	target_2190	1237	1583	1135	1134
SLC31A1_6	target_844	585	759	799	618
SLC31A2_1	target_2429	167	203	148	183
SLC31A2_2	target_1554	400	668	569	409
SLC31A2_3	target_1490	601	833	843	663
SLC31A2_4	target_2170	1475	2290	2111	1429
SLC31A2_5	target_645	745	1700	1156	1040
SLC31A2_6	target_1151	141	332	204	236
SLC32A1_1	target_2016	210	329	233	146
SLC32A1_2	target_2583	242	295	246	181
SLC32A1_3	target_1350	296	412	346	283
SLC32A1_4	target_1220	568	1067	875	611
SLC32A1_5	target_342	73	215	70	116
SLC32A1_6	target_2495	228	368	431	371
SLC33A1_1	target_2695	328	471	440	327
SLC33A1_2	target_2875	992	1381	1372	997
SLC33A1_3	target_1725	332	472	389	386
SLC33A1_4	target_1939	143	198	93	140
SLC33A1_5	target_214	625	1283	864	802
SLC33A1_6	target_1400	404	809	678	690
SLC34A1_1	target_2180	291	314	278	224
SLC34A1_2	target_341	617	1184	763	944
SLC34A1_3	target_2182	341	631	425	438
SLC34A1_4	target_632	295	492	401	272
SLC34A1_5	target_1629	516	587	445	437
SLC34A1_6	target_2544	684	1046	974	766
SLC34A2_1	target_2601	322	382	435	303
SLC34A2_2	target_1032	55	189	245	238
SLC34A2_3	target_2813	269	566	424	452
SLC34A2_4	target_2541	446	493	475	431
SLC34A2_5	target_1618	500	1154	739	764
SLC34A2_6	target_1462	311	464	354	188
SLC34A2_7	target_1961	393	853	632	534
SLC34A2_8	target_1573	557	983	580	593
SLC34A2_9	target_2614	340	585	568	490
SLC34A2_10	target_1625	504	687	629	614
SLC34A2_11	target_208	678	1171	550	854
SLC34A2_12	target_781	636	881	694	637
SLC34A3_1	target_2033	237	266	355	234
SLC34A3_2	target_852	159	188	167	153
SLC34A3_3	target_2092	496	821	743	547
SLC34A3_4	target_910	222	387	321	299
SLC34A3_5	target_2277	528	860	945	610
SLC34A3_6	target_2644	771	1133	806	648
SLC34A3_7	target_599	1125	1683	1256	865
SLC34A3_8	target_1450	266	573	468	380
SLC34A3_9	target_2939	162	322	331	172
SLC34A3_10	target_538	366	701	354	458
SLC34A3_11	target_2367	225	409	486	287
SLC34A3_12	target_483	414	620	519	419
SLC35A1_1	target_2325	636	838	869	600
SLC35A1_2	target_2158	1054	1594	1270	1167
SLC35A1_3	target_1147	1361	1808	1711	1145
SLC35A1_4	target_1881	629	886	662	462
SLC35A1_5	target_350	106	127	221	100
SLC35A1_6	target_1914	455	674	934	569
SLC35A2_1	target_527	497	822	782	535
SLC35A2_2	target_2691	449	390	459	276
SLC35A2_3	target_1348	601	886	729	747
SLC35A2_4	target_1428	645	992	680	814
SLC35A2_5	target_1395	528	956	644	671
SLC35A2_6	target_1128	558	779	663	564
SLC35A3_1	target_2598	299	586	373	336
SLC35A3_2	target_1234	441	614	572	432
SLC35A3_3	target_738	472	772	552	645
SLC35A3_4	target_2838	707	1140	965	800
SLC35A3_5	target_2454	328	453	445	353
SLC35A3_6	target_1569	311	581	353	190
SLC35A4_1	target_2012	57	174	60	126
SLC35A4_2	target_2361	272	573	264	312
SLC35A4_3	target_2183	287	400	396	350
SLC35A4_4	target_2804	872	1902	1327	1270
SLC35A4_5	target_319	689	1030	820	552
SLC35A4_6	target_1916	527	853	701	589
SLC35A5_1	target_2849	201	189	168	221
SLC35A5_2	target_2536	282	359	384	220
SLC35A5_3	target_2094	251	535	299	347
SLC35A5_4	target_2291	764	1303	1013	858
SLC35A5_5	target_525	500	767	583	416
SLC35A5_6	target_2666	1381	2244	1870	1559
SLC35B1_1	target_273	288	375	331	230
SLC35B1_2	target_376	678	902	793	693
SLC35B1_3	target_1666	565	797	914	644
SLC35B1_4	target_2296	454	676	432	468
SLC35B1_5	target_1864	457	914	1002	632
SLC35B1_6	target_1150	728	978	1173	731
SLC35B2_1	target_3	437	813	533	462
SLC35B2_2	target_31	479	695	645	485
SLC35B2_3	target_18	537	740	667	455
SLC35B2_4	target_14	713	976	732	617
SLC35B2_5	target_1	440	707	546	496
SLC35B2_6	target_28	273	559	305	315
SLC35B2_7	target_118	257	407	372	258
SLC35B2_8	target_80	86	202	157	158
SLC35B2_9	target_156	259	300	342	222
SLC35B2_10	target_101	148	135	195	74
SLC35B2_11	target_130	1301	2176	1788	1444
SLC35B2_12	target_120	205	260	310	205
SLC35B2_19	target_2216	231	208	281	77
SLC35B2_20	target_2778	826	1673	998	1177
SLC35B2_21	target_1552	317	525	369	249
SLC35B2_22	target_2196	333	545	393	469
SLC35B2_23	target_1077	905	1416	1087	1021
SLC35B2_24	target_2908	698	1116	777	835
SLC35B3_1	target_2934	459	848	646	480
SLC35B3_2	target_2353	97	289	111	99
SLC35B3_3	target_2751	592	1057	786	541
SLC35B3_4	target_916	875	1402	1244	948
SLC35B3_5	target_2515	710	960	666	740
SLC35B3_6	target_813	636	780	894	491
SLC35B4_1	target_1473	390	892	494	687
SLC35B4_2	target_1346	242	324	168	197
SLC35B4_3	target_2056	389	735	471	472
SLC35B4_4	target_433	692	1235	991	716
SLC35B4_5	target_1714	406	868	765	530
SLC35B4_6	target_2776	725	1031	1131	753
SLC35C1_1	target_1989	259	387	472	244
SLC35C1_2	target_1247	833	1181	881	677
SLC35C1_3	target_2112	771	1238	966	925
SLC35C1_4	target_858	338	561	445	276
SLC35C1_5	target_2852	183	532	372	243
SLC35C1_6	target_2118	794	1356	1420	937
SLC35C1_7	target_620	245	437	179	143
SLC35C1_8	target_2706	311	482	675	369
SLC35C1_9	target_984	240	317	288	251
SLC35C1_11	target_2255	353	299	279	261
SLC35C1_12	target_1592	723	867	722	684
SLC35C2_1	target_561	121	304	180	225
SLC35C2_2	target_2459	44	94	44	39
SLC35C2_3	target_1658	236	274	226	230
SLC35C2_4	target_1868	625	1002	724	803
SLC35C2_5	target_1295	344	890	675	652
SLC35C2_6	target_1472	333	435	366	349
SLC35D1_1	target_2286	807	1256	1025	810
SLC35D1_2	target_1342	664	948	854	706
SLC35D1_3	target_1445	1139	1495	1471	923
SLC35D1_4	target_566	501	841	899	626
SLC35D1_5	target_219	327	254	272	235
SLC35D1_6	target_777	666	870	618	514
SLC35D2_1	target_1037	294	564	222	462
SLC35D2_2	target_2005	192	379	267	255
SLC35D2_3	target_1195	248	471	381	268
SLC35D2_4	target_1968	1375	2081	1730	1235
SLC35D2_5	target_2192	368	335	495	246
SLC35D2_6	target_1808	447	847	901	485
SLC35D3_1	target_696	171	117	156	130
SLC35D3_2	target_2374	444	1004	499	682
SLC35D3_3	target_313	130	248	175	184
SLC35D3_4	target_762	315	458	400	365
SLC35D3_5	target_894	552	849	815	517
SLC35D3_6	target_1240	140	254	158	173
SLC35E1_1	target_672	505	781	540	545
SLC35E1_2	target_2715	158	294	188	267
SLC35E1_3	target_1737	738	984	742	490
SLC35E1_4	target_502	233	167	276	239
SLC35E1_5	target_907	235	244	159	136
SLC35E1_6	target_1593	386	252	366	207
SLC35E2B_1	target_2285	1253	1338	1403	946
SLC35E2B_2	target_1538	715	1156	957	991
SLC35E2B_3	target_2249	834	1426	863	813
SLC35E2B_4	target_1927	438	702	559	260
SLC35E2B_5	target_1635	586	998	613	608
SLC35E2B_6	target_2126	462	668	638	390
SLC35E3_1	target_2510	1316	1935	1531	1077
SLC35E3_2	target_1967	210	375	334	278
SLC35E3_3	target_2150	308	321	387	389
SLC35E3_4	target_1955	190	188	113	102
SLC35E3_5	target_773	393	484	449	454
SLC35E3_6	target_432	521	524	482	401
SLC35E4_1	target_1024	53	104	126	68
SLC35E4_2	target_1481	946	1415	1205	867
SLC35E4_3	target_1467	436	755	473	537
SLC35E4_4	target_291	196	286	161	192
SLC35E4_5	target_1617	259	258	274	205
SLC35E4_6	target_1297	448	1132	748	840
SLC35F1_1	target_186	135	163	77	217
SLC35F1_2	target_2491	247	342	391	387
SLC35F1_3	target_729	136	430	386	164
SLC35F1_4	target_2825	498	1002	547	793
SLC35F1_5	target_1028	508	925	853	553
SLC35F1_6	target_2685	294	321	426	250
SLC35F2_1	target_1713	522	658	585	435
SLC35F2_2	target_2828	803	1313	1207	800
SLC35F2_3	target_1890	257	266	222	157
SLC35F2_4	target_1941	478	665	495	536
SLC35F2_5	target_627	332	334	380	189
SLC35F2_6	target_800	753	1266	1325	1062
SLC35F3_1	target_2050	268	343	410	335
SLC35F3_2	target_1637	427	716	458	398
SLC35F3_3	target_1274	483	753	598	584
SLC35F3_4	target_867	395	616	463	470
SLC35F3_5	target_1206	407	685	551	578
SLC35F3_6	target_1176	210	423	268	239
SLC35F4_1	target_72	58	35	61	54
SLC35F4_2	target_1458	831	1261	1211	900
SLC35F4_3	target_940	149	359	254	268
SLC35F4_4	target_1956	273	266	272	203
SLC35F4_5	target_1683	494	639	566	380
SLC35F4_6	target_1312	196	359	516	212
SLC35F5_1	target_196	194	555	398	410
SLC35F5_2	target_1934	174	337	333	200
SLC35F5_3	target_891	179	182	321	89
SLC35F5_4	target_1763	212	414	299	202
SLC35F5_5	target_234	308	454	363	246
SLC35F5_6	target_2985	274	598	455	391
SLC35F6_1	target_1839	866	1218	1292	928
SLC35F6_2	target_2289	360	796	667	498
SLC35F6_3	target_726	419	863	411	533
SLC35F6_4	target_2125	1285	1998	1677	1273
SLC35F6_5	target_435	192	245	258	257
SLC35F6_6	target_1223	414	531	473	353
SLC35G1_1	target_2022	595	900	633	630
SLC35G1_2	target_2109	367	587	386	202
SLC35G1_3	target_608	613	494	597	427
SLC35G1_4	target_1210	772	1240	926	825
SLC35G1_5	target_2168	524	718	625	456
SLC35G1_6	target_1033	587	1093	960	706
SLC35G2_1	target_2304	418	664	411	363
SLC35G2_2	target_2283	393	618	436	508
SLC35G2_3	target_2589	281	543	439	406
SLC35G2_4	target_1338	129	322	198	374
SLC35G2_5	target_1280	954	1154	1105	776
SLC35G2_6	target_1599	952	1266	912	963
SLC35G3_1	target_165	456	501	326	396
SLC35G3_2	target_5	341	525	380	362
SLC35G3_3	target_50	398	667	517	495
SLC35G3_4	target_1525	835	1166	1139	900
SLC35G3_5	target_2481	466	739	515	488
SLC35G4_1	target_1068	626	966	661	615
SLC35G4_3	target_17	408	569	526	426
SLC35G4_4	target_1861	688	1223	1055	789
SLC35G4_5	target_1238	722	1487	1068	864
SLC35G5_3	target_1775	352	659	493	515
SLC35G6_1	target_1177	504	883	698	673
SLC35G6_2	target_2582	847	1115	944	576
SLC35G6_3	target_518	145	297	134	218
SLC35G6_5	target_1892	1016	1338	1326	949
SLC36A1_1	target_1261	134	337	182	194
SLC36A1_2	target_613	234	306	234	302
SLC36A1_3	target_1291	394	560	435	481
SLC36A1_4	target_2681	236	159	323	163
SLC36A1_5	target_1023	336	628	373	332
SLC36A1_6	target_2101	181	343	181	320
SLC36A2_1	target_2574	1372	1887	1744	1177
SLC36A2_2	target_1616	204	335	181	139
SLC36A2_3	target_2625	1042	1388	1301	944
SLC36A2_4	target_1557	148	405	447	213
SLC36A2_5	target_2257	1189	1574	1396	1230
SLC36A3_1	target_2933	397	771	809	427
SLC36A3_2	target_2599	1280	2029	1559	1366
SLC36A3_3	target_2833	591	1234	817	624
SLC36A3_4	target_1901	185	583	417	432
SLC36A3_5	target_2575	958	1289	967	857
SLC36A3_6	target_2610	1076	1306	1051	777
SLC36A4_1	target_2358	1445	1531	1705	1032
SLC36A4_2	target_2458	287	598	524	385
SLC36A4_3	target_2914	265	478	317	355
SLC36A4_4	target_2656	182	359	349	235
SLC36A4_5	target_1874	313	320	375	223
SLC36A4_6	target_740	418	460	442	274
SLC36A4_7	target_1337	386	341	292	259
SLC36A4_8	target_522	149	271	196	227
SLC36A4_9	target_924	804	1426	1104	960
SLC36A4_10	target_253	317	573	433	553
SLC36A4_11	target_2468	924	1245	1032	1065
SLC36A4_12	target_892	395	523	517	339
SLC37A1_1	target_2254	354	535	491	306
SLC37A1_2	target_1086	200	409	340	296
SLC37A1_3	target_521	1220	1856	1323	1411
SLC37A1_4	target_575	387	703	392	489
SLC37A1_5	target_1084	112	286	201	260
SLC37A1_6	target_679	75	290	90	225
SLC37A2_1	target_1492	381	971	706	646
SLC37A2_2	target_1153	192	412	280	347
SLC37A2_3	target_2769	558	856	1053	495
SLC37A2_4	target_2826	371	506	518	268
SLC37A2_5	target_1974	488	982	769	815
SLC37A2_6	target_2377	466	915	749	672
SLC37A3_1	target_1250	107	153	70	98
SLC37A3_2	target_643	665	808	811	633
SLC37A3_3	target_1375	365	622	520	499
SLC37A3_4	target_301	237	533	250	270
SLC37A3_5	target_713	853	1123	958	664
SLC37A4_1	target_607	91	144	106	106
SLC37A4_2	target_510	261	443	433	434
SLC37A4_3	target_2006	563	765	660	408
SLC37A4_4	target_1257	609	847	561	450
SLC37A4_5	target_296	419	670	753	495
SLC37A4_6	target_1045	1186	2260	1548	1503
SLC37A4_7	target_1111	648	948	1008	698
SLC37A4_8	target_2745	1504	2116	1771	1127
SLC37A4_9	target_308	400	553	540	430
SLC37A4_10	target_2235	290	313	285	338
SLC37A4_11	target_2117	748	1956	1211	1262
SLC37A4_12	target_2780	512	680	803	492
SLC38A1_1	target_57	272	275	287	286
SLC38A1_2	target_148	1323	2291	1555	1371
SLC38A1_3	target_61	644	1126	999	736
SLC38A1_4	target_154	533	879	797	583
SLC38A1_5	target_40	340	731	464	571
SLC38A1_6	target_99	384	689	469	554
SLC38A1_7	target_1978	1190	1506	1562	1289
SLC38A1_8	target_188	427	742	619	603
SLC38A1_9	target_203	1552	2207	1779	1342
SLC38A1_10	target_1487	632	502	464	430
SLC38A1_11	target_1432	1021	1256	913	775
SLC38A1_12	target_2760	576	790	829	602
SLC38A1_19	target_1805	367	622	291	466
SLC38A1_20	target_1390	697	1024	749	650
SLC38A1_21	target_628	367	533	374	394
SLC38A1_22	target_769	479	1169	919	763
SLC38A1_23	target_1604	1076	1423	950	1061
SLC38A1_24	target_1581	572	754	597	760
SLC38A10_1	target_2087	282	482	333	271
SLC38A10_2	target_511	588	730	686	575
SLC38A10_3	target_2045	240	402	260	276
SLC38A10_4	target_1532	260	384	279	212
SLC38A10_5	target_255	452	961	566	619
SLC38A10_6	target_2843	782	962	952	765
SLC38A11_1	target_887	185	150	83	101
SLC38A11_2	target_479	222	619	376	352
SLC38A11_3	target_879	815	950	849	622
SLC38A11_4	target_1319	672	1044	992	650
SLC38A11_5	target_1209	610	927	725	563
SLC38A11_6	target_1496	467	818	741	543
SLC38A2_1	target_1590	139	258	247	253
SLC38A2_2	target_447	267	357	307	221
SLC38A2_3	target_997	457	587	491	345
SLC38A2_4	target_1384	175	253	206	194
SLC38A2_5	target_1154	341	703	564	603
SLC38A2_6	target_265	830	1085	1176	774
SLC38A3_1	target_1942	662	776	814	487
SLC38A3_2	target_2775	428	551	480	335
SLC38A3_3	target_987	191	183	251	73
SLC38A3_4	target_499	149	156	179	159
SLC38A3_5	target_390	297	511	572	431
SLC38A3_6	target_2347	329	265	387	305
SLC38A4_1	target_2397	361	573	509	441
SLC38A4_2	target_416	404	774	669	514
SLC38A4_3	target_1561	754	1040	1108	732
SLC38A4_4	target_246	343	664	666	470
SLC38A4_5	target_2476	344	715	535	514
SLC38A4_6	target_1362	1204	1659	1212	1026
SLC38A5_1	target_2055	631	780	907	594
SLC38A5_2	target_1663	514	732	666	589
SLC38A5_3	target_1061	783	1251	1075	971
SLC38A5_4	target_897	341	620	543	431
SLC38A5_5	target_2138	958	1391	1391	1135
SLC38A5_6	target_1465	591	763	743	631
SLC38A6_1	target_2356	348	536	474	335
SLC38A6_2	target_1985	248	710	339	398
SLC38A6_3	target_1712	151	264	308	143
SLC38A6_4	target_1359	254	291	218	154
SLC38A6_5	target_2999	221	467	223	308
SLC38A6_6	target_2596	456	807	601	521
SLC38A7_1	target_560	185	363	318	222
SLC38A7_2	target_2505	5	56	23	15
SLC38A7_3	target_410	702	1060	904	567
SLC38A7_4	target_2423	512	567	473	408
SLC38A7_5	target_1055	251	400	283	415
SLC38A7_6	target_1004	1690	2285	1859	1406
SLC38A8_1	target_2368	1536	2503	1703	1493
SLC38A8_2	target_363	155	194	55	161
SLC38A8_3	target_615	754	1148	1133	800
SLC38A8_4	target_2661	336	357	490	294
SLC38A8_5	target_551	439	573	548	321
SLC38A8_6	target_2616	237	404	356	207
SLC38A9_1	target_2312	219	352	312	274
SLC38A9_2	target_2545	106	251	147	90
SLC38A9_3	target_1815	371	278	332	193
SLC38A9_4	target_2956	171	254	99	102
SLC38A9_5	target_1772	729	1051	994	863
SLC38A9_6	target_1806	1188	1912	1533	898
SLC38A9_7	target_1018	300	430	277	201
SLC38A9_8	target_2485	450	715	550	501
SLC38A9_9	target_2360	513	960	724	513
SLC38A9_10	target_656	497	721	511	405
SLC38A9_11	target_681	733	933	977	814
SLC38A9_12	target_1398	493	789	709	388
SLC39A1_1	target_611	214	391	262	181
SLC39A1_2	target_2732	96	310	148	354
SLC39A1_3	target_602	504	659	697	606
SLC39A1_4	target_436	1238	1820	1554	1216
SLC39A1_5	target_1495	904	1264	1270	957
SLC39A1_6	target_2556	196	366	257	290
SLC39A1_7	target_157	96	163	112	143
SLC39A1_8	target_125	943	1442	1424	1102
SLC39A1_9	target_45	142	267	148	183
SLC39A1_10	target_95	256	370	371	285
SLC39A1_11	target_66	302	474	403	284
SLC39A1_12	target_136	447	784	471	490
SLC39A1_13	target_1917	91	213	122	99
SLC39A1_14	target_2637	295	371	425	196
SLC39A1_15	target_1958	107	149	230	106
SLC39A1_16	target_1203	141	228	172	114
SLC39A1_17	target_167	524	540	562	380
SLC39A1_18	target_565	615	844	794	551
SLC39A1_19	target_1372	362	571	480	490
SLC39A1_20	target_359	1542	2284	1997	1570
SLC39A1_21	target_1802	392	449	577	275
SLC39A1_22	target_1957	224	247	262	172
SLC39A1_23	target_2037	255	345	408	411
SLC39A1_24	target_1843	320	513	637	400
SLC39A1_31	target_1352	842	1231	1137	909
SLC39A1_32	target_2631	284	451	205	220
SLC39A1_33	target_965	226	314	355	322
SLC39A1_34	target_1142	797	1012	842	746
SLC39A1_36	target_496	201	223	213	223
SLC39A10_1	target_2241	387	799	462	576
SLC39A10_2	target_782	414	714	514	446
SLC39A10_3	target_1377	307	553	373	355
SLC39A10_4	target_761	546	969	623	741
SLC39A10_5	target_903	220	397	392	230
SLC39A10_6	target_824	858	1014	938	647
SLC39A10_7	target_2143	1223	2182	1740	1282
SLC39A10_8	target_1840	927	1599	1109	931
SLC39A10_9	target_1790	544	885	606	469
SLC39A10_10	target_1831	366	791	562	648
SLC39A11_1	target_1417	48	172	86	70
SLC39A11_2	target_889	548	902	575	560
SLC39A11_3	target_1575	1008	1225	1304	663
SLC39A11_4	target_358	369	635	362	258
SLC39A11_5	target_347	658	957	623	681
SLC39A11_6	target_1053	479	530	604	447
SLC39A12_1	target_194	665	953	747	568
SLC39A12_2	target_1345	1076	1558	1049	1075
SLC39A12_3	target_1768	493	1003	749	828
SLC39A12_4	target_2694	526	915	616	680
SLC39A12_5	target_2054	624	666	495	464
SLC39A13_1	target_452	140	147	267	77
SLC39A13_2	target_2414	310	465	418	256
SLC39A13_3	target_1520	806	1439	1139	921
SLC39A13_4	target_269	399	541	397	413
SLC39A13_5	target_2660	913	799	1047	670
SLC39A13_6	target_2478	219	462	363	249
SLC39A14_1	target_1409	111	190	95	121
SLC39A14_2	target_2123	195	358	260	367
SLC39A14_3	target_2215	486	1012	768	562
SLC39A14_4	target_2137	484	789	715	696
SLC39A14_5	target_2083	195	390	349	227
SLC39A14_6	target_1425	362	602	650	459
SLC39A14_7	target_1132	128	325	193	269
SLC39A14_8	target_1099	649	1139	941	725
SLC39A14_9	target_2224	371	607	411	287
SLC39A14_10	target_780	780	1486	880	774
SLC39A14_11	target_2019	264	362	306	165
SLC39A14_12	target_1094	570	987	841	688
SLC39A2_1	target_2332	910	1307	1065	1048
SLC39A2_2	target_1720	219	399	192	238
SLC39A2_3	target_1014	242	327	246	211
SLC39A2_4	target_725	708	998	779	651
SLC39A2_5	target_542	873	1015	1070	689
SLC39A2_6	target_1528	335	533	342	503
SLC39A3_1	target_616	377	732	504	458
SLC39A3_2	target_2145	214	512	514	352
SLC39A3_3	target_1875	258	492	455	225
SLC39A3_4	target_1872	628	1135	817	617
SLC39A3_5	target_2199	484	677	578	429
SLC39A3_6	target_481	299	618	417	295
SLC39A4_1	target_1253	358	313	426	330
SLC39A4_2	target_1904	375	472	433	281
SLC39A4_3	target_2976	436	408	483	408
SLC39A4_4	target_2663	376	753	402	364
SLC39A4_5	target_357	112	235	254	174
SLC39A4_6	target_2080	536	885	725	723
SLC39A4_7	target_1063	241	337	317	201
SLC39A4_8	target_908	135	233	159	172
SLC39A4_9	target_635	170	492	402	305
SLC39A4_10	target_2292	334	393	305	298
SLC39A4_11	target_1451	400	423	324	261
SLC39A4_12	target_494	208	449	270	202
SLC39A4_13	target_583	1070	1536	1428	1123
SLC39A4_14	target_439	312	382	299	260
SLC39A4_15	target_1647	199	339	245	355
SLC39A4_16	target_1119	107	293	215	188
SLC39A4_17	target_2500	354	554	335	337
SLC39A4_18	target_1944	38	183	111	116
SLC39A5_1	target_926	278	466	277	337
SLC39A5_2	target_1123	261	446	399	308
SLC39A5_3	target_2242	138	250	187	126
SLC39A5_4	target_2127	476	765	636	618
SLC39A5_5	target_2682	221	552	358	247
SLC39A5_6	target_692	384	364	216	169
SLC39A5_7	target_221	190	321	205	208
SLC39A5_8	target_1485	587	517	600	325
SLC39A5_9	target_1896	251	456	381	457
SLC39A5_10	target_1865	261	320	233	124
SLC39A5_11	target_2635	535	789	706	480
SLC39A5_12	target_2966	289	461	421	367
SLC39A6_1	target_398	252	157	380	199
SLC39A6_2	target_2210	738	912	961	568
SLC39A6_3	target_2818	620	1095	555	656
SLC39A6_4	target_309	625	644	561	523
SLC39A6_5	target_1947	233	447	330	320
SLC39A6_6	target_2901	446	512	529	239
SLC39A7_1	target_2654	54	72	81	32
SLC39A7_2	target_979	801	1124	1070	508
SLC39A7_3	target_739	489	855	771	710
SLC39A7_4	target_1931	541	920	608	675
SLC39A7_5	target_760	174	176	154	150
SLC39A7_6	target_1908	1363	1869	1829	1238
SLC39A8_1	target_421	129	137	126	82
SLC39A8_2	target_145	344	574	393	334
SLC39A8_3	target_2426	858	1187	1071	912
SLC39A8_4	target_951	291	571	383	430
SLC39A8_5	target_810	506	806	631	644
SLC39A8_6	target_2929	315	418	370	252
SLC39A8_7	target_2416	573	793	807	503
SLC39A8_8	target_794	306	550	378	300
SLC39A8_9	target_328	310	712	528	338
SLC39A8_10	target_944	226	291	247	180
SLC39A8_11	target_1214	286	452	220	395
SLC39A8_12	target_2713	1198	1853	1364	1097
SLC39A8_13	target_2664	516	820	808	409
SLC39A8_14	target_1255	117	358	210	261
SLC39A8_15	target_1318	419	673	564	418
SLC39A8_16	target_584	1152	1355	912	808
SLC39A8_17	target_325	982	1782	1167	1049
SLC39A8_18	target_1849	704	1163	810	867
SLC39A8_20	target_2395	533	936	673	560
SLC39A8_21	target_2549	229	487	454	399
SLC39A8_22	target_730	567	931	968	465
[truncated: 1,011 more rows]
