# Supplementary material for: Gain-of-function genetic screens in human cells identify SLC transporters overcoming environmental nutrient restrictions
Source: Life Sci Alliance. 2022 Sep 16;5(11):e202201404. doi: 10.26508/lsa.202201404 (PMC9481932; doi:10.26508/lsa.202201404)
Supplement: Supplementary file 5 [file LSA-2022-01404_TableS5.xlsx]

## Sheet: Suppl_Table_5_AAscreen_normcoun
sgRNA_name	sgRNA_target	ArgA	ArgB	CysA	CysB	FullA	FullB	GlnA	GlnB	HisA	HisB	IleA	IleB	LeuA	LeuB	LysA	LysB	MetA	MetB	NoAAA	NoAAB	PheA	PheB	ReconA	ReconB	T0A	T0B	ThrA	ThrB	TrpA	TrpB	TyrA	TyrB	ValA	ValB
neg-control_40	non-target_1080	1676.72	1805.52	1736.18	1892.33	1826.63	1911.58	1300.26	1335.42	1641.2	1680.24	1797.53	1686.05	1532.56	1318.95	1486.26	1851.82	493.355	3095.42	1377.25	1811.65	1424.11	1716.95	1889.73	1506.97	2115.93	2299.63	1832.66	1924.75	1575.87	2270.07	1398.05	1740.26	1962.8	1909.22
neg-control_115	non-target_1107	1501.08	1573.01	1410.16	1098.05	1322.64	1477.09	1277.9	1140.27	1283.66	1564.34	1451.78	1725.6	1160.71	1041.72	1657.47	1135.79	6634.2	3039.17	1793.5	1404.76	1368.85	1753.49	1451.46	1442.98	1678.37	1604.09	1352.22	1334.12	1470.14	1784.51	1438.44	1577.45	2107.19	1692.52
neg-control_6	non-target_1130	2382.98	2401.64	2352.49	2879.6	2387.95	2868.92	2217.89	2500.29	2488.57	2098.09	2363.92	2641.27	2651.66	2173.54	2499.66	2135.12	3128.53	15180.5	2706.31	2000.4	2318.26	2265.8	2487.71	2208.73	2687.54	2716.2	2292.85	2243.5	2072.35	2091.78	2833.13	2173.08	2104.48	2284.64
neg-control_67	non-target_1135	1018.43	938.654	1380.01	1149.87	1253.31	948.089	1063.4	871.33	948.176	1163.47	1533.92	1349.87	1412.15	1253.11	1215.59	1139.68	61.6694	865.9	1491.02	917.428	1395.12	963.711	1797.47	1129.43	981.286	995.25	1070.27	1085.27	1273.38	1324.41	1069.29	1470.26	1220.99	1515.07
neg-control_10	non-target_1171	1890.74	1851.56	1902.54	1642.17	2201.28	2024.57	1513.93	1392.82	1171.83	2078.89	1639.94	1786.64	1776.92	1798.57	2053.7	1732.27	2355.3	4119.84	1912.62	1735.84	1791.91	1601.9	2035.23	1481.38	1562.55	2057.42	1847.25	1944.72	2156.94	1831.34	1564.11	1882.63	1875.26	1782.59
neg-control_53	non-target_1196	4081.84	3759.3	3868.72	4661.14	4195.91	3734.83	4328.12	3448.15	5142.52	3516.99	3727.83	3744.38	4206.36	4196.67	3169.01	4046.72	7763.22	9746.48	3822.57	3338.63	3600.14	3615.94	3642.84	5337.86	3314.92	3496.57	3703.4	3768.09	3613.28	4185.21	4033.7	3610.62	4077.2	3970.92
neg-control_45	non-target_1205	2077.45	2369.65	2278.81	2477.54	2085.29	2045.12	2451.44	2676.3	2513.77	2141.64	2104.13	2375.6	2125.76	2366.22	2343.94	1664.69	1197.81	2648.83	2842.83	2450.6	2676.09	2300.32	2805.32	2225.8	2433.37	1987.67	2381.16	2414.78	2294.85	2057.28	2063.41	1923.53	2348.14	2058.14
neg-control_22	non-target_1224	1256.8	1325.66	1100.88	1509.04	1183.97	1441.14	1260.51	1049.53	809.572	914.683	1093.61	1011.97	981.867	1275.98	948.175	1121.49	1629.49	1273.28	837.86	1378.46	907.734	1113.95	1014.96	1484.57	1074.59	1003.73	993.299	1207.39	1015.95	1085.33	1236.48	1191.27	1180.38	979.131
neg-control_19	non-target_1228	1335.77	1308.5	893.211	846.1	906.646	768.332	813.283	955.511	1282.09	1022.47	1464.2	871.826	1120.87	1104.1	588.635	1150.08	1401.79	2781.79	887.382	1649.21	1014.63	891.297	1036.25	1306.47	1099.25	1320.4	1123.74	1098.32	1177.77	1046.71	752.882	1129.9	943.044	999.641
neg-control_57	non-target_1260	1423.59	1532.43	1443.65	1971.85	2129.29	1726.69	1622.42	1927.97	1787.67	1416.69	1589.32	1416.07	1384.71	1533.12	1582.47	1632.2	14304.9	686.924	1426.77	1367.63	1701.32	1551.14	2670.47	2895.56	1506.78	1012.21	1596.08	1199.71	1266.03	1306.34	1661.73	1487.45	1641.53	1795.07
neg-control_99	non-target_1278	1096.66	1068.18	1249.38	1597.49	1526.63	960.415	1369	1049.53	1860.13	1224.75	1255.98	1027.45	1328.93	1183.8	1058.24	1806.34	830.165	705.674	1064.06	1140.21	1306.34	1292.62	926.236	1103.83	1364.15	1316.63	1318.19	1246.56	1704.59	1335.91	1404.78	1176.54	988.166	1467.8
neg-control_105	non-target_1279	980.793	1017.46	868.648	1129.32	915.98	957.333	1006.25	675.636	1461.64	1308.91	675.269	741.138	963.274	1027.86	967.742	809.604	158.917	204.543	1144.36	662.157	783.623	850.691	1098.35	875.601	794.681	787.907	863.668	961.609	702.43	717.253	697.903	1056.27	661.485	809.7
neg-control_58	non-target_1292	1061.23	1150.88	1206.95	1332.14	1057.31	1616.78	964.841	1135.9	1362.41	1295.62	1486.16	1618.98	1448.45	1586.49	1247.38	1299.53	11323.4	721.015	1703.83	1036.55	1263.76	1218.85	1375.16	1722.41	1123.92	1065.94	1238.79	962.377	980.092	1268.54	1251.06	1151.99	1435.77	1350.1
neg-control_94	non-target_1302	2620.61	2390.72	2772.3	2876.92	2499.94	2341.97	2817.5	2868.17	3082.36	2505.6	2509.1	2633.53	2640.15	2336.41	2502.11	2361.24	7751.37	3216.44	2265.97	2558.9	2395.26	2455.3	2418.5	2766.51	3068.26	2293.03	2838.11	2731.22	2407.94	2336.62	2401.14	2215.62	3449.11	2336.36
neg-control_83	non-target_1310	2406.59	2038.04	1673.65	1837.83	2151.95	2314.24	3139.67	2105.08	707.195	2193.32	2586.46	2401.39	2016.86	2499.98	1846.62	2085.74	524.19	646.016	2177.63	2323.74	2455.96	2247.53	1951.84	1740.54	1895.01	1758.65	2181.05	2042.27	3010.15	2168.19	2097.07	2684.44	2212.77	1663.1
neg-control_64	non-target_1311	2155.68	2382.14	2867.21	2502.56	2351.95	2644.99	2507.76	2686.69	2701.2	2840.76	2359.14	2569.91	3200.59	2323.94	2600.75	2376.83	5536.01	1346.58	2551.06	2580.56	3265.85	2321.3	2867.43	3106.73	2655.37	2227.06	2995.29	2546.11	2772.94	2398.24	2792.73	2643.53	2918.47	2418.4
neg-control_1	non-target_1314	2456.78	2460.94	2797.98	2227.38	2790.6	2248.5	2682.51	3503.9	2340.51	2609.69	2057.33	2284.46	2564.01	2463.94	2620.32	2599.05	3607.66	8372.64	2474.77	2631.61	2132.54	2681.34	2402.54	2246.06	2229.61	2195.96	2341.46	2312.62	2514.59	2453.28	2762.44	2969.16	2648.65	2202.6
neg-control_62	non-target_1321	1121.01	1096.27	1463.75	1060.53	1315.97	1287.06	1599.24	1303.17	699.319	1348.03	1181.48	1538.16	1357.26	1279.45	934.315	1173.47	268.025	1757.37	950.288	1086.06	686.689	1251.33	1084.16	950.256	1412.41	1608.8	1067.84	1197.4	1137.31	1303.05	1022.17	1141.36	1714.63	1416.08
neg-control_63	non-target_1332	2751.24	2531.17	2396.04	2233.63	2390.61	2138.59	2225.35	2456.56	2710.65	2192.58	2489.04	2475.33	2792.43	2498.6	2322.74	2465.2	3849.59	7317.53	2156.22	2962.69	2113.52	2253.62	2439.8	2415.63	2333.64	2281.72	2686.61	2686.67	2326.11	2557.63	2154.3	2483.99	2652.26	2337.25
neg-control_72	non-target_1404	972.675	533.698	730.2	699.573	789.316	922.409	715.556	1026.03	563.866	930.186	867.248	925.133	950.879	752.005	922.086	1051.32	1655.59	460.222	926.197	638.951	973.867	1022.59	1094.8	774.283	924.446	792.619	857.187	607.534	790.693	865.962	812.35	903.268	748.118	851.612
neg-control_61	non-target_1415	1871.55	1512.93	1889.14	2088	1837.29	1834.55	2047.29	2053.15	1877.45	1853.73	1897.82	1721.3	1094.31	1893.53	1631.38	1847.93	5490.95	2715.31	1200.58	1570.3	1564.53	1819.14	1754.88	2169.27	1918.6	1640.84	2060.33	2007.7	1676.09	1775.47	2001.7	1749.26	1622.58	1699.66
neg-control_111	non-target_1418	1597.02	1803.96	2434	2134.46	1842.63	2540.22	1897.38	2260.87	1776.65	1742.25	1880.63	1759.99	1584.8	1665.5	1906.13	1860.92	2639.92	901.695	2051.82	2134.99	1628.85	1692.58	1840.05	1889.85	2374.39	2244.03	1897.48	2088.35	1635.63	2144.36	2222.74	2134.62	1685.75	1523.98
neg-control_75	non-target_1455	1749.78	1723.6	1881.33	1579.62	1207.97	1364.1	1396.33	1334.33	1771.92	1514.14	1322.84	1970.64	1229.77	1570.55	1420.22	1934.99	5241.9	1114.76	1531.17	2199.97	1835.4	1559.26	1832.95	1807.73	1810.28	1725.67	1816.46	1610.62	1425.09	1458.33	1446.3	1579.08	1689.36	1658.64
neg-control_119	non-target_1470	1596.28	1306.16	1762.98	1556.39	1503.97	1660.95	1329.25	1170.88	1660.1	1771.78	1566.39	1530.42	1336.9	1705.01	1601.22	1693.28	1143.26	647.72	1738.63	1496.04	2001.18	1547.76	1680.35	1625.35	1112.12	1516.44	1348.17	1187.42	1182.36	1602.93	1803.1	1450.63	1442.09	1428.57
neg-control_27	non-target_1515	1913.62	2435.97	1989.63	2395.35	2657.27	2147.84	1721.81	1873.85	1575.04	1995.47	2405.94	2263.82	2293.09	2351.66	2540.42	1905.1	2763.26	821.582	2165.59	2354.68	1970.38	2481.01	2010.39	2573.48	2425.87	2274.19	2348.76	2312.62	1968.46	2419.6	2070.14	2185.35	2425.74	2696.62
neg-control_91	non-target_1531	1202.19	1201.6	1671.42	1397.36	1235.97	1242.89	967.326	1263.26	1206.48	1204.81	1201.54	1312.04	1139.46	806.759	1219.66	1153.98	83.0165	5128.92	677.248	556.955	1216.65	1119.37	1226.11	921.46	1069.23	1195.05	1098.62	1127.51	1483.93	999.06	1339.7	981.813	1379.82	1524.88
neg-control_109	non-target_1545	1896.64	1526.19	1997.44	1678.8	1991.96	1563.37	1461.76	1913.75	1489.99	1613.06	2005.75	1778.04	1499.8	1761.84	1469.96	2022.06	9100.98	3709.05	1814.92	1517.7	1815.47	1534.9	1696.32	1579.49	1906.8	1638.96	2234.52	1991.58	1815.84	1694.13	1233.11	1484.17	2294.89	1633.67
neg-control_59	non-target_1548	1643.51	1573.01	1570.94	1872.68	1571.96	1935.21	1993.45	2253.76	1964.08	1979.97	1794.67	1889.82	1849.52	1675.2	2136.86	1484.06	2260.42	2778.38	2207.08	2340.76	1851.71	2175.12	2422.05	1983.7	1797.42	1592.78	1886.94	2387.13	2040.17	1933.21	1550.65	1736.99	1814.8	2141.07
neg-control_47	non-target_1582	1825.06	1573.79	1682.59	1831.58	1727.96	1725.67	1495.71	1630.6	1812.88	1726.01	1862.48	1505.49	1903.53	1753.52	1734.11	1849.22	4924.06	794.31	1907.27	1729.65	1894.28	1643.18	1715.84	1672.28	1419.92	1878.35	1658.47	1996.95	1896.74	1596.36	1592.16	1792.63	1375.31	1757.62
neg-control_17	non-target_1610	3858.23	4246.18	4396.83	4016.07	3771.92	4505.22	4223.77	4004.62	5277.97	3962.15	4474.73	3886.25	3660.97	4328.36	4467.75	4410.59	3107.19	6241.98	3947.04	4509.79	3855.61	4749.52	3852.22	4311.88	4143.92	3896.18	4783.39	4527.7	4072.07	4029.11	4250.25	4482.79	3672.01	4727.12
neg-control_24	non-target_1639	2302.54	2176.15	1606.66	1758.31	1773.29	2168.38	2049.77	2266.88	1893.2	2106.95	2613.2	2037.7	1959.31	2432.06	2086.31	2241.68	2063.55	3415.87	2462.72	1369.18	1975.82	2234.67	1437.26	1766.13	2033.35	2117.73	2180.24	1541.49	2094.42	2671.01	2143.08	2455.35	2185.7	1752.27
neg-control_36	non-target_1645	2481.13	2422.71	2589.2	2297.07	2469.28	2398.47	2341.29	2566.43	2288.54	2830.42	1794.67	2072.09	1899.99	2641.37	2502.92	2184.5	2239.07	4445.41	2559.09	2950.31	2271.15	2462.74	2500.13	2618.27	1966.86	2247.8	2170.51	1825.67	2610.21	2205.16	2208.15	2232.81	2460.04	1840.55
neg-control_102	non-target_1710	1949.78	1659.61	1854.53	1465.26	2021.29	1769.83	2204.64	1974.43	1844.38	2063.39	2224.47	2361.84	1905.3	2053.63	2224.91	1815.44	1328.26	5268.69	1869.79	1732.75	1785.57	1784.62	2068.95	1486.71	2130.95	2038.57	2143.78	1941.65	2228.65	2351.41	2071.27	2129.72	2423.94	2010.87
neg-control_81	non-target_1742	2346.82	2560.82	2158.22	2929.63	2930.6	2315.27	2591.41	2410.1	3367.44	2512.98	2462.3	2724.67	2674.68	2484.04	2445.04	2565.26	5531.27	5173.24	2797.33	2724.44	2272.96	2516.2	3085.68	2155.41	2374.39	2363.72	2382.78	2219.69	2308.64	2621.71	2117.27	2347.35	2920.28	2680.57
neg-control_71	non-target_1759	1602.92	1527.75	1733.95	1769.04	1873.29	1434.97	1422.83	1715.33	1888.48	1602.73	1742.14	1932.81	1884.94	1516.48	1356.63	1681.59	355.785	262.497	2018.36	1831.76	1686.83	1717.62	1726.49	1333.13	1964.72	1804.83	1831.04	1735.04	1418.65	1958.68	1969.16	1925.17	1867.14	2012.66
neg-control_87	non-target_1776	2255.31	1986.54	1797.59	2322.98	2611.94	2194.06	2675.05	2679.04	2302.71	2276	1953.22	2436.64	2239.08	2263.64	2073.27	2457.4	3555.48	487.495	1651.63	2333.02	1933.24	2003.9	2363.5	2479.62	2117	2283.61	2299.33	2109.09	1928.92	2127.93	2011.8	1910.44	2409.5	2533.43
neg-control_15	non-target_1781	1306.25	880.914	1086.37	904.174	817.315	952.197	866.287	1065.38	896.2	957.501	855.786	851.191	766.724	838.641	1242.49	1046.12	2537.93	1256.24	1426.77	977.765	1036.38	1203.28	919.138	1153.96	1082.1	915.14	948.739	1096.79	899.184	907.042	1102.96	989.176	845.581	1216.33
neg-control_79	non-target_1789	2022.1	2006.05	2509.92	2920.7	2382.61	2006.09	2376.08	2630.93	3076.06	2201.44	2792.77	1937.96	2180.65	2353.05	2383.07	2214.39	1107.68	2427.25	1762.72	2220.08	2495.82	2198.8	1673.26	2297.25	2274.65	2300.57	1827.8	2027.67	1770.79	2321.83	2600.87	2083.08	2354.45	2239.16
neg-control_116	non-target_1810	2692.2	2262.76	2353.61	2282.77	2666.61	2525.84	2397.61	2982.96	2225.54	2845.19	2491.9	2462.44	2760.56	2436.22	2698.59	1954.49	3652.72	5884.03	3204.21	2288.16	2176.03	2478.98	2235.74	2424.17	2200.65	2158.26	2211.02	2930.91	2989.92	2454.93	2400.02	3029.71	2333.7	2605.67
neg-control_93	non-target_1812	1572.66	1627.62	1670.3	1448.29	1431.97	1569.53	1908.15	2103.98	960.777	1338.43	1368.68	1631.88	1511.31	1304.4	1134.06	1642.6	225.33	1099.42	1321.03	1335.14	1776.51	1335.25	1458.56	1519.77	1733.07	1310.04	1369.23	1370.22	1304.64	1376.99	1798.61	1264.08	1278.75	1433.03
neg-control_33	non-target_1848	3160.82	3445.63	3954.69	3208.39	3423.92	3832.41	4078.01	3426.83	4331.37	3390.75	3422.19	3779.63	3309.49	4104.49	3622.3	3820.61	4032.23	5541.42	4064.83	3290.67	3794.91	3643.02	4228.39	3657.05	2756.18	3021.57	3433.61	3241.21	3528.7	3169.72	3672.4	4026.25	3143.18	3882.64
neg-control_82	non-target_1851	2062.69	2141.82	2238.61	2056.73	1849.29	2622.39	2364.48	2343.95	2842.95	2197.01	2296.11	2452.12	2540.11	2138.88	2033.32	2268.97	5683.07	3277.81	2667.5	1841.05	2744.04	2048.56	1682.13	1945.3	2148.1	2352.41	2130	2113.7	2275.54	2090.96	2521.2	2393.17	2701.89	2254.32
neg-control_12	non-target_1869	2638.32	2774.61	2120.26	2202.36	2886.6	2978.83	2881.27	2198	3808.46	2589.76	2340.04	2428.04	2752.59	2648.3	2573.03	2005.17	2507.1	1024.42	2446.66	2289.7	2659.79	2678.63	1742.46	2693.99	2240.33	2113.02	2403.85	2083.74	2270.03	2196.13	2347.29	2543.71	2253.38	2644.9
neg-control_48	non-target_1907	1348.31	1416.17	1682.59	1382.17	985.311	1656.84	1399.64	1707.13	571.741	1249.11	1287.5	1358.47	1493.61	1262.81	1457.73	1326.82	14269.3	640.902	1263.48	1358.35	1620.7	1455.04	1332.57	1570.96	1312.67	1181.86	1384.62	1365.61	1232.93	1063.97	1474.35	1241.17	1419.53	1433.92
neg-control_95	non-target_1943	1157.91	1146.2	1265.01	1071.25	1165.31	1220.29	1151.18	783.322	967.077	1213.67	1191.99	1288.82	1041.19	1434.01	1043.56	1096.8	12452.5	2207.36	1318.36	1109.27	1750.24	1083.5	1208.37	1423.78	1210.79	1154.53	1395.16	1344.1	1179.6	1347.42	1092.86	1366.36	1433.97	1521.31
neg-control_14	non-target_195	2255.31	2947.83	2772.3	2975.2	2245.28	2485.78	2294.91	2585.56	2433.44	2500.43	2081.2	2220.83	2345.33	2771.67	1974.62	2432.71	4044.09	2463.04	2365.01	2398	2135.26	2392.36	2061.85	2340.98	2569.57	2241.2	2480.01	2625.99	3023.02	2363.73	2415.73	2500.35	2256.99	2064.38
neg-control_4	non-target_1954	1236.88	1127.48	1365.5	1001.56	815.982	957.333	1024.47	1214.07	1734.12	1201.12	1094.57	1079.89	971.243	1088.15	1195.21	1212.46	3116.68	635.789	1121.61	1185.08	1222.09	1044.92	823.321	1085.7	1039.2	1239.35	1014.36	984.651	921.25	1068.9	1133.25	1011.27	1167.75	1054.04
neg-control_110	non-target_2046	733.565	910.564	755.88	870.223	649.319	790.93	853.864	837.985	448.887	1096.29	929.33	853.77	1073.94	784.58	918.825	760.222	16.6033	230.111	939.581	815.32	964.807	730.904	771.863	596.176	677.784	662.558	687.856	824.895	1118.92	654.812	749.516	760.087	861.825	1013.02
neg-control_103	non-target_207	1788.16	1870.29	2364.78	1601.07	2031.95	1768.81	1361.54	2313.89	2250.74	1406.35	1494.76	1696.36	1841.55	1334.89	1392.5	1478.86	1930.73	1491.46	2126.77	1562.57	1601.67	1607.31	1756.65	2248.19	1827.44	1784.1	2028.73	1668.99	1638.39	1812.44	1876.03	1682.99	1802.16	1845.01
neg-control_117	non-target_2078	568.993	842.682	790.492	881.838	642.652	865.914	871.256	841.811	278.783	888.107	1008.61	1008.53	783.546	808.145	1121.83	735.531	244.306	197.725	742.831	1183.53	861.532	895.357	844.613	814.81	1133.57	984.883	856.376	1152.09	945.154	741.901	960.457	952.358	751.728	738.361
neg-control_96	non-target_2153	2525.41	3336.4	2612.64	2452.53	3079.93	2936.71	2532.61	2744.09	3699.78	2792.04	2071.65	2449.54	2780.04	2055.02	2681.47	2552.27	6935.43	3368.15	2729.07	2558.9	2023.83	2446.5	3330.55	2954.22	3090.78	2941.46	2760.34	3235.06	2621.24	2544.48	2888.1	2608.35	2279.55	3214.72
neg-control_26	non-target_2193	2158.63	2019.31	1732.83	1644.85	2037.29	1714.37	1624.08	2156.46	2405.09	1413	1687.69	1776.32	1705.21	1793.72	2322.74	2178	386.62	3615.3	2490.83	2040.62	1452.19	1876.66	2287.2	2166.07	1595.8	2047.99	1583.93	2210.47	2003.4	2081.92	1924.28	2052.81	1735.38	1565
neg-control_23	non-target_220	3932.76	3387.11	3925.66	4380.6	3875.91	4097.43	4272.63	3825.87	6191.5	3386.32	3807.1	3850.13	3992.98	4009.54	3606.81	2806.98	6603.37	4714.72	3434.42	3467.04	3640.9	3758.06	4089.99	4054.85	4146.07	3868.85	3768.22	4060.72	3305.28	3693.07	3690.36	3649.07	4134.96	4708.39
neg-control_104	non-target_2207	2884.08	2613.09	2776.77	3203.03	3265.26	2810.37	3027.03	3186.31	3800.58	2287.82	2708.72	2628.37	2831.39	2792.47	2420.58	2619.84	3349.12	4828.92	2731.74	3295.32	2824.67	2158.2	3286.19	3286.97	2851.63	2867	2625.03	3206.64	3107.61	2858.33	3212.37	2794.08	2105.38	2931.15
neg-control_90	non-target_2221	1213.26	1227.35	1104.23	1166.85	982.645	1330.2	1470.04	1094.35	1089.93	673.278	981.862	1107.41	660.48	1164.39	1116.12	1113.69	3519.9	226.702	2055.84	1270.17	1004.67	1228.32	1061.09	992.916	1043.49	1031.06	945.498	980.042	1178.68	850.352	985.142	954.813	1057.65	1061.17
neg-control_54	non-target_2319	1803.65	1524.63	2085.65	1902.16	1906.62	1469.9	1235.66	1705.49	1809.73	1721.58	1606.51	1611.24	1667.14	1574.7	1494.41	1441.17	346.297	3557.35	1793.5	2425.85	1265.57	2091.2	1580.99	1964.5	1707.33	1453.29	1740.3	1360.23	1364.41	1672.77	1604.5	1487.45	1328.38	1303.72
neg-control_68	non-target_232	2087.04	2002.15	2603.71	1982.57	2535.94	2213.58	2100.29	2339.03	2698.05	2102.52	1768.88	1659.39	2067.32	2190.86	2087.94	1794.64	410.338	681.811	1647.61	2538.79	1802.79	1972.09	2109.76	2244.99	2267.15	1854.78	2101.65	1901.71	2042.93	1782.86	2299.04	2006.99	1889.7	2115.21
neg-control_11	non-target_2355	2126.16	2379.02	2533.37	2507.92	2073.29	2308.08	2288.29	2123.66	3463.52	2617.81	2257.9	2260.39	2320.54	1948.97	1901.24	2734.2	1821.62	4240.86	2379.74	2760.02	2469.54	1953.81	2970.34	2441.23	2214.6	2588.03	2019.01	2523.84	2114.64	2150.94	2047.7	2046.26	2636.91	2232.03
neg-control_113	non-target_2422	1899.59	2038.04	2388.22	2285.45	1509.3	1868.44	1898.21	1977.16	2009.76	1987.35	1628.48	2032.54	1822.96	1857.49	1933.04	1957.09	2575.88	3059.63	2322.18	2317.55	1977.63	2010.66	1662.61	2385.77	1796.34	2208.21	2135.67	1981.59	1923.41	2119.72	1580.94	2429.17	1496.24	2100.05
neg-control_56	non-target_2433	4074.46	3415.2	3178.72	3454.09	3865.25	3602.33	3316.9	4661.12	4685.75	3136.8	3062.11	3525.99	3875.23	2987.23	3616.6	3318.99	1171.72	5396.53	3182.8	3355.65	3460.62	2752.4	3183.27	3854.35	3364.26	3437.2	2949.11	3387.9	3365.04	3559.15	3128.22	3657.25	3250.57	3805.95
neg-control_69	non-target_2440	1316.58	1543.36	1927.1	1496.53	1654.63	1593.16	1447.68	1311.37	1704.2	1525.95	1500.49	1482.28	1719.37	1599.66	1681.11	1334.61	2609.09	3542.01	2176.29	1686.34	1394.21	1520.01	1080.61	2034.89	1691.24	1955.63	1760.55	1669.76	1540.01	1307.16	1491.18	1190.45	1523.31	1693.42
neg-control_18	non-target_2441	777.844	888.717	786.026	517.309	745.317	1088.81	877.881	880.076	552.84	1045.35	1002.87	993.916	649.856	776.956	912.302	905.769	166.033	1242.6	853.921	775.095	720.208	862.873	1110.77	587.644	1141.08	1066.88	888.784	860.993	974.575	921.83	605.896	1025.18	952.069	881.931
neg-control_88	non-target_2449	3087.02	2737.15	2890.65	3829.34	2922.6	3472.9	3164.51	2832.64	3762.78	3624.77	2638.99	3127.05	2641.92	2860.39	2159.69	3025.3	3569.71	2544.86	3948.38	3066.35	2578.26	2765.25	3376.68	3336.03	3334.23	3028.16	3158.14	2830.29	2658.02	2758.92	3274.08	2677.08	2836.35	2966.82
neg-control_118	non-target_249	1436.87	1370.92	1557.54	1626.08	1631.96	1909.53	1739.2	1643.17	2064.88	1713.46	1720.17	1602.65	1494.49	1896.3	1619.15	1937.59	3576.82	702.265	1955.45	1352.16	1837.21	1820.49	1343.22	2142.61	1814.57	1593.72	1737.87	1831.05	1604.37	1941.43	1936.62	1590.54	1617.16	2043.87
neg-control_41	non-target_2493	1244.26	1470.01	1498.36	1634.12	997.311	1519.2	843.097	1012.91	1568.74	1279.38	1369.64	1176.19	1436.94	1366.78	1911.84	1741.36	2167.92	1622.71	1413.39	1462.01	1467.59	1283.14	1669.71	2206.6	1268.7	1248.78	1361.94	1159	1125.36	1276.76	1279.11	1437.54	1460.14	1409.84
neg-control_3	non-target_2532	2666.37	2272.12	2592.55	2113.02	2353.28	2575.14	2145.84	3084.64	1912.1	2300.37	2240.71	2170.11	2196.58	2226.9	2200.45	1862.22	1226.27	4878.36	2025.05	2478.45	1720.35	1993.74	2517.87	2666.26	2444.1	2563.52	2232.09	2075.29	2245.2	1971.83	2024.14	2156.72	1840.06	2101.83
neg-control_114	non-target_256	2596.26	2586.56	3098.33	2960.9	2607.94	2571.04	2972.37	2371.83	3677.73	2621.5	2812.82	2822.69	2433.86	2628.9	2744.24	2293.66	12329.1	833.514	3010.14	2719.8	2763.97	2570.35	2320.91	2641.73	2836.61	2599.34	2599.92	2764.24	2445.63	2581.45	2402.27	2101.08	2458.23	2548.59
neg-control_85	non-target_2573	2377.81	2499.18	3039.15	2611.56	2630.61	2359.44	2246.88	2656.63	1910.53	2388.22	2149.02	1990.41	1753.9	2346.12	2196.37	2389.83	6914.09	6146.52	3103.83	3601.64	2523.9	2229.26	2684.66	2912.62	2453.75	2293.03	2445.98	2662.86	2190.04	2414.67	2219.37	2342.44	3107.08	3079.18
neg-control_51	non-target_260	1781.51	1555.84	1167.87	1276.74	1046.64	1298.36	1217.44	1091.62	1351.39	1341.39	1471.84	1360.19	1588.34	1219.15	1178.9	1441.17	1411.28	872.718	1901.92	1199	1338.05	1468.58	1463.88	1049.44	1788.84	1500.42	1611.48	1449.33	1402.1	1533.1	1738.02	1482.54	1324.77	1342.96
neg-control_60	non-target_2618	2524.67	2322.84	1788.66	2444.49	2851.94	2954.17	3035.32	2927.21	1449.04	2278.22	2395.44	2253.51	2224.03	2154.82	2714.08	2469.1	213.471	3526.67	2220.46	2798.7	2215.89	2303.02	2698.86	1681.88	2136.31	2216.69	2208.59	2153.64	2051.21	2063.85	2342.8	2194.35	2622.48	2365.79
neg-control_20	non-target_2626	924.705	860.628	971.367	829.124	859.981	908.029	1127.99	1457.32	1212.78	1376.82	1294.19	1047.22	1065.98	882.306	1063.13	899.272	94.876	917.035	796.368	1044.29	904.111	1268.25	1155.13	1029.18	1046.7	868.959	953.6	828.735	887.231	1146.95	1182.62	965.449	924.996	854.287
neg-control_29	non-target_2630	2409.55	2954.85	2437.35	2482.01	1810.63	3047.65	2674.23	2647.88	2792.55	2666.53	2458.48	2636.11	2323.19	2434.14	2505.37	2537.97	6719.59	6395.38	2603.25	2671.84	2442.37	2775.41	2874.52	2392.17	2542.76	2535.25	2390.08	2745.81	2668.13	2901.05	2691.75	2906.98	2201.04	2362.22
neg-control_8	non-target_2703	1363.81	1340.49	1208.07	1601.96	1233.31	1283.98	1386.39	1056.09	2077.48	1346.56	1391.61	1330.09	1025.25	1142.91	1208.25	936.958	1978.16	702.265	1033.27	1579.59	1293.66	1596.48	1062.86	1375.79	1272.99	1579.58	1438.91	1371.75	1292.69	1036.03	1175.89	1165.9	1352.75	1576.6
neg-control_78	non-target_2719	1827.27	2565.5	2645.02	2666.96	2177.28	2360.46	2289.95	2358.17	2524.79	2501.91	2285.6	1944.84	2045.19	2291.36	2258.34	1864.82	3868.57	7491.4	2668.84	2322.19	2246.69	2166.32	1832.95	2449.76	2236.04	2229.89	2196.44	2102.18	2066.84	1870.77	2170.01	2204.17	2605.33	2423.75
neg-control_70	non-target_2721	2600.69	2248.71	2815.85	2171.98	2895.94	2868.92	2419.97	2375.66	3198.91	1849.3	2598.88	2462.44	2449.8	2200.57	2337.42	2508.08	7156.02	2795.42	2011.67	2690.4	2433.31	2395.74	3030.67	2452.96	2484.85	2626.67	2724.69	2545.34	2331.63	2818.07	1951.21	2574.8	2967.21	2594.07
neg-control_106	non-target_2725	1621.37	1553.5	1786.42	1493.85	2223.95	1765.73	2205.47	2048.23	2507.47	1953.39	1951.31	1849.41	1648.55	1625.99	2127.89	2162.41	979.594	6784.02	2095.99	1898.29	1877.07	1984.27	1980.23	1761.87	1533.59	1914.16	1657.66	1904.78	1790.09	1722.89	2121.76	1694.44	1838.26	2017.12
neg-control_98	non-target_2726	1499.6	1269.48	2172.74	2585.65	2087.95	1918.78	1931.34	2066.26	2575.2	1518.57	1672.41	1665.41	1226.23	1581.64	2016.2	1793.35	1257.11	1240.9	1840.35	2094.77	1541.88	1643.86	1630.67	2157.54	1740.58	1788.81	1564.49	1665.92	1984.09	1722.06	2185.71	1596.26	1600.02	1911.89
neg-control_89	non-target_2859	2866.36	3138.99	3351.77	2734.86	3517.25	2859.67	3445.27	2810.78	2693.32	3217.26	2857.71	3518.26	3240.43	2827.12	2533.09	3013.6	2649.41	2551.68	3632.51	2947.22	3342.85	2735.48	3131.81	3352.02	2994.26	2687.93	3497.61	3661.33	3344.82	3066.2	3360.48	3069.8	2708.21	2667.2
neg-control_5	non-target_286	2736.48	2827.67	3490.22	2709.84	3481.26	2842.21	2357.03	2911.9	4063.61	2502.64	2567.36	2795.17	3176.68	2673.95	2573.85	2653.63	4940.67	2347.13	3040.92	2945.67	2290.17	2868.8	2203.8	2491.36	3030.73	3367.45	2919.13	2670.54	2265.43	2827.93	2775.9	2558.44	2980.74	2813.44
neg-control_84	non-target_2868	3802.88	3934.07	3549.4	3743.57	3637.25	4191.93	3940.53	3946.13	5624.48	3559.07	3726.87	3848.42	4033.71	3902.8	3928.04	3485.33	16487.1	8350.48	2853.54	4175.61	3855.61	4251.43	3234.73	4136.97	3832.91	3814.18	3820.88	3861.03	3717.18	3704.58	4014.62	3773.43	3566.42	4170.67
neg-control_108	non-target_2889	1350.53	1456.75	2004.14	1581.41	1705.3	1708.2	864.63	1932.34	1442.74	1401.19	1512.91	1439.29	1693.7	1534.51	1361.52	1259.24	718.685	497.722	1936.71	1562.57	1577.21	1442.86	1467.43	1452.58	1389.89	1644.61	1817.27	1800.33	1757.91	1356.45	1457.52	1295.17	1480.9	1117.35
neg-control_46	non-target_289	2591.09	2773.05	1748.46	2253.29	2758.61	1822.22	2964.09	2437.43	3584.8	3020.89	3099.36	2440.08	2764.99	2505.53	2383.89	2165.01	856.255	1460.78	2244.55	2732.17	3057.49	3219.36	2604.82	3019.28	2377.61	2304.34	3289.39	2417.08	2996.36	2631.57	2396.66	2549.44	2403.18	2159.8
neg-control_21	non-target_2912	747.587	920.708	1074.09	1059.63	954.645	1196.67	792.578	851.651	863.124	1005.49	801.345	688.691	826.043	923.198	764.736	1166.97	3953.96	3748.25	1041.3	1022.63	1245.64	903.479	775.412	734.822	863.317	813.353	973.045	596.781	1299.13	921.009	1239.84	863.995	761.655	1187.8
neg-control_35	non-target_294	1155.7	1409.93	1365.5	1515.3	1466.63	1248.03	1328.42	1340.89	971.802	1130.99	1052.54	1310.32	1000.46	1205.29	893.551	1116.29	8282.67	864.195	1288.91	1291.83	1173.17	1115.31	1586.31	1180.62	1156.09	808.641	1251.75	1453.17	1155.7	1207.75	856.109	1144.63	1252.58	990.724
neg-control_73	non-target_298	1328.39	1388.08	1572.05	1771.72	1393.3	1179.2	1350.78	1319.02	1620.72	1183.4	1472.79	1428.11	1258.99	1167.17	851.971	1225.45	1342.49	1890.32	1721.23	1432.61	1665.99	1402.93	1758.43	1504.84	1393.1	1792.58	1462.4	1493.87	1010.43	1574.18	1578.7	1150.36	1398.77	1103.08
neg-control_13	non-target_315	3194.03	3175.66	3043.62	3429.07	3613.25	2956.23	3637.41	3842.81	4095.11	3478.6	3380.16	3266.34	2885.4	3124.46	3230.15	3113.66	2635.18	14693	3291.21	2925.56	3431.63	3755.36	3263.12	3290.17	3094	3575.74	3291.01	3183.6	3779.7	3015.26	3176.47	3116.44	3194.62	3296.76
neg-control_42	non-target_367	1039.83	1375.6	1075.2	1354.47	1591.96	1001.5	1059.26	1093.26	1107.26	1579.84	1322.84	1422.95	1539.65	1150.53	1233.52	1450.27	697.338	2101.68	1181.84	970.03	1744.81	1407.67	956.401	1065.44	1543.25	1692.68	1574.21	1361	1430.6	1271.01	1193.84	1151.18	1586.48	1540.04
neg-control_97	non-target_383	1885.57	1742.32	1560.89	1492.07	1394.64	1365.12	1388.87	1293.33	1861.7	1872.92	1405.93	1361.91	1451.99	1406.28	1617.52	1144.88	1354.35	2253.38	1276.87	1578.04	1617.07	1496.32	1094.8	975.852	1144.3	1358.1	1319.81	1575.29	1395.67	1404.93	1098.47	1397.45	1434.87	1795.07
neg-control_25	non-target_399	1260.49	1094.71	1096.42	937.232	1022.64	1092.92	979.749	767.47	1143.48	1248.37	923.6	1234.66	777.348	999.438	1138.95	936.958	4727.19	224.998	950.288	1384.65	698.466	851.368	1160.46	1278.74	1223.66	1409.94	853.136	1016.14	615.086	1312.09	877.427	1194.54	807.679	781.165
neg-control_43	non-target_406	2359.36	2105.14	1932.69	2199.68	1813.29	1746.21	2101.12	2217.68	1855.4	2099.56	2092.66	2194.18	2075.29	1991.25	2206.97	1762.16	4717.71	2630.08	1963.48	1842.59	1812.75	1834.03	2012.17	2194.87	2104.13	2096.06	2004.42	2160.55	1662.29	2252.82	1928.77	2618.99	1353.65	2092.02
neg-control_31	non-target_408	2884.81	2637.28	1930.45	3121.72	2718.61	2782.63	2043.14	3248.08	3504.47	2388.96	2936.03	2882.87	3010.23	2685.73	2396.93	3174.74	1902.26	8846.49	2687.58	3069.44	2493.1	2669.83	3009.38	3203.78	2896.67	2804.8	2548.06	2645.19	2730.65	2228.17	2980.11	2425.9	3009.62	2954.34
neg-control_86	non-target_417	2504.01	1918.66	2074.48	2164.84	2074.62	1976.3	2179.8	1675.42	2579.92	1707.56	2117.5	2000.73	1690.16	2026.6	2114.85	1810.24	3107.19	826.696	1666.35	1604.34	1454.01	2451.91	1891.51	2278.05	1836.02	2198.79	2026.3	1831.82	2247.96	1602.11	2393.29	1840.08	2037.7	1930.62
neg-control_9	non-target_428	1353.48	1418.51	1904.77	1787.8	1607.96	1929.05	1814.56	1918.13	1209.63	1264.61	1778.43	1381.68	1512.2	1501.24	1353.37	1659.49	2763.26	784.082	1849.72	1694.07	1274.63	1635.74	1942.97	1313.93	1773.82	1497.59	1445.39	1698.18	1282.58	1745.89	1843.49	1665.81	1444.8	1652.4
neg-control_2	non-target_431	1304.03	1154.79	1624.53	1161.49	1061.31	909.056	795.891	1536.58	1589.22	1361.32	1515.77	1275.07	1001.35	1228.16	1305.27	1250.14	7118.07	286.361	828.491	1276.35	1437.7	1462.48	1140.94	1658.42	1240.82	1329.83	1146.43	1379.43	1054.56	1377.82	1373.36	1448.17	1193.92	1328.69
neg-control_7	non-target_465	919.539	829.417	692.239	964.035	925.313	782.712	579.733	663.61	696.169	1020.25	1350.54	1070.44	839.324	918.347	959.589	914.866	61.6694	773.855	1527.15	1028.82	897.769	847.984	828.644	1005.71	1054.21	1090.44	887.974	944.712	778.741	952.229	1310.53	908.995	848.289	1092.38
neg-control_80	non-target_484	2792.57	2794.89	2551.23	3080.62	2947.93	3159.61	2598.86	2820.62	3291.84	2671.7	2632.31	2210.52	2522.4	2383.54	2951.33	2558.77	1266.59	1116.47	3002.11	2150.46	2591.84	2654.26	3209.89	3098.2	2799.08	3082.83	2446.79	3003.88	2639.63	2647.18	2429.19	2465.17	3080.91	2550.38
neg-control_49	non-target_549	996.29	1068.18	1239.33	916.682	907.98	771.413	1250.57	820.493	1226.96	1360.58	903.542	799.604	912.809	1122.81	1071.28	896.673	944.016	444.882	1069.41	965.388	805.365	894.004	1109	931.059	1035.98	1165.84	959.271	1072.21	1021.47	914.436	897.624	1038.27	1326.58	1176.21
neg-control_100	non-target_550	2053.83	2047.4	1603.31	2097.83	2367.95	2775.44	2024.92	2189.26	2888.63	1810.17	2407.85	1841.67	2162.06	1815.9	1092.48	2558.77	3342.01	1448.85	1164.44	2286.61	1817.28	2176.47	2029.91	2831.57	1658	1862.32	2552.93	2467.77	1577.71	2100	2437.05	2058.53	2201.94	2737.64
neg-control_39	non-target_567	1703.29	1659.61	1586.57	1593.92	1505.3	1548.99	1849.35	1450.76	1540.39	1463.2	1554.93	1639.62	1775.15	1820.06	1625.68	1896.01	690.223	2976.1	1865.78	1397.03	1296.37	1175.54	1831.18	1748	1662.29	1702.1	1766.23	1450.86	1734.93	1549.53	1690.9	1812.26	1968.21	2096.48
neg-control_55	non-target_609	2598.47	2336.1	2464.15	2807.23	2333.28	2749.77	2298.23	2416.11	3019.36	2517.41	2094.58	2632.67	2430.32	2151.36	2120.55	2302.76	1027.03	3420.99	1766.73	1845.69	2232.19	1821.85	2564.01	2724.92	2192.07	2518.29	2075.72	2731.98	2509.99	1995.66	2338.31	2083.9	2718.13	3545.56
neg-control_66	non-target_622	1517.31	1476.25	1877.98	1667.18	1747.96	1687.66	1800.49	2099.06	2038.11	1466.89	1591.23	1129.76	1768.95	1471.43	1728.4	1585.42	1679.3	2659.06	1869.79	1539.36	1285.5	1666.19	1584.54	1906.91	1630.11	1668.18	1562.06	1379.43	1329.47	1364.67	2100.44	1393.36	1830.14	1920.81
neg-control_77	non-target_639	3214.7	3696.88	3665.52	3448.73	3165.26	3503.72	3779.03	3624.16	4378.62	3243.84	3323.81	3458.07	3422.81	3308.82	3354.89	3805.01	6534.58	5057.33	3402.3	3654.24	3917.21	3491.42	2395.44	3698.64	3436.11	3068.69	3367.17	3396.35	3409.17	3446.59	3011.53	3521.43	3606.13	4046.72
neg-control_52	non-target_701	1700.34	1641.67	1123.21	1244.58	1385.3	1694.85	1866.74	1653.56	1798.7	1733.4	1854.84	1655.95	1712.29	1278.06	1722.69	1663.39	2113.36	1517.03	1718.55	1321.22	1715.82	2097.97	1777.95	1279.81	1132.5	1465.54	1800.25	1501.55	1382.79	1570.07	1697.63	1606.08	1421.33	1909.22
neg-control_37	non-target_718	2038.34	2509.32	2093.46	2171.09	2497.28	2118.05	1840.24	1947.1	2559.45	1797.62	2319.98	2347.22	2131.07	1764.61	2211.05	1823.23	929.784	1518.73	2133.46	2278.87	2122.58	2083.08	1939.42	2219.4	2149.18	2123.39	2411.14	2160.55	2391.39	2357.98	2212.64	1822.08	1587.38	2402.35
neg-control_44	non-target_719	2976.33	2595.15	3365.17	3349.55	3223.93	3290.06	3117.31	3157.89	3324.92	2670.23	2628.49	2710.91	2382.51	2789.69	3227.71	2881.05	379.504	591.471	3126.58	3018.39	3174.35	3173.34	3479.59	3844.75	2775.48	3187.44	3114.39	2760.4	2820.75	3034.15	3008.16	3191.71	2631.5	2391.65
neg-control_112	non-target_757	1245.73	1175.85	1507.29	1565.33	1655.96	1677.39	1402.13	1629.51	2014.48	1444	1252.16	1825.33	1389.13	1241.33	1583.28	1573.73	8410.75	4237.45	1860.42	1879.72	1678.67	1014.47	1494.04	1280.87	1544.32	1294.96	1358.7	1680.51	1603.45	1427.11	1754.85	1538.17	2380.62	1820.93
neg-control_101	non-target_771	4160.07	4104.95	4765.28	4707.6	4593.23	4101.54	4734.76	4378.51	4958.24	3631.42	3722.1	4050.47	4232.03	4073.3	4473.46	3867.39	1019.92	6841.97	3050.29	4537.63	3809.4	4248.72	5362.23	4844.07	3587.32	3840.57	3863.82	4598.36	3507.55	3978.99	3753.19	3806.16	3838.96	4337.43
neg-control_32	non-target_814	1179.31	760.754	697.821	1174.89	915.98	1325.06	1005.42	952.778	1143.48	1150.92	1497.63	1073.88	1234.2	888.544	1024	1562.03	2227.21	299.997	1216.64	867.921	1287.32	1089.59	940.431	1773.6	1039.2	1088.56	1166.68	809.533	1167.65	1037.68	1085	1014.54	1046.82	997.858
neg-control_107	non-target_839	1665.65	1637.77	1856.76	1601.96	2301.28	2172.49	2238.6	1912.11	2438.17	1828.63	1776.52	2023.08	2069.09	1843.62	1893.9	2051.95	4328.72	417.609	2196.37	1899.83	2005.71	1564.68	2198.48	2218.33	1531.45	1825.57	2112.99	1948.56	1602.53	1892.13	1902.96	1710.81	2103.58	1724.63
neg-control_16	non-target_864	2115.83	2666.93	3236.77	2717.88	2238.62	2265.96	2705.7	2904.25	1623.87	1854.47	1936.03	1762.57	1777.81	1895.61	2090.39	2452.2	3073.98	1614.19	1745.32	2719.8	1388.78	1894.94	2530.29	2618.27	2350.8	2139.41	2034.4	2377.14	2238.77	1869.95	2377.58	1888.35	2343.62	2531.65
neg-control_65	non-target_866	1901.81	1812.55	2159.34	2566	2483.94	2300.89	2341.29	2335.21	2894.93	1935.67	2085.98	2600.86	1838.01	2005.81	1982.77	2436.61	445.917	8178.32	2000.96	1972.55	2152.47	2155.49	2682.89	2770.78	2587.81	2435.35	2138.11	1625.21	1555.64	2002.23	2525.69	1907.17	2611.65	3152.3
neg-control_92	non-target_870	2149.77	2036.48	2039.87	1816.39	2375.95	1885.91	1670.46	1704.94	2057.01	2343.18	1786.07	1619.84	1758.33	1695.3	1999.08	1526.94	1081.59	1247.71	1326.39	2065.37	2109.89	1646.56	1955.39	1431.25	1892.86	2119.62	1958.24	1864.08	1887.55	2042.49	1707.73	1880.99	1849.09	2396.11
neg-control_28	non-target_872	1637.61	1882.77	1525.16	1602.85	1686.63	1910.56	1616.63	2406.82	1510.47	1325.88	2154.75	1552.78	1776.92	1727.18	1765.09	2157.21	1439.74	1355.1	1731.93	1557.93	1753.87	2020.81	1224.33	1574.16	1853.18	1612.57	1882.89	1652.09	1620.92	1843.66	1447.42	1912.08	1477.29	1849.47
neg-control_76	non-target_912	1232.45	1530.87	1482.73	1692.2	1966.62	1821.19	2229.49	1879.32	1964.08	1689.1	1276.04	1826.19	1422.78	1565	1535.18	2180.6	5796.92	731.242	1275.53	1786.9	1582.65	2225.2	2113.31	2353.78	1255.83	1462.72	1472.94	1013.07	1308.32	1372.06	1770.56	1743.54	1272.43	1729.08
neg-control_38	non-target_913	2272.28	2297.87	2046.57	2473.08	1857.29	2391.28	2790.17	2551.13	2510.62	3106.53	2807.09	2672.22	2334.7	2773.06	2281.16	2007.77	13244.7	5212.44	1749.33	2371.7	2523.9	2199.48	2029.91	2344.18	1990.46	2260.05	2445.98	2341.81	2305.88	2339.08	2332.7	2170.62	2227.21	2031.38
neg-control_74	non-target_935	2492.94	2490.59	2693.03	2579.4	2159.95	2449.83	2849.8	2328.65	3691.9	2798.68	2489.04	2080.69	2516.2	2303.14	2105.06	2414.52	4089.15	8178.32	2564.44	2167.48	2530.24	2551.4	1793.92	2937.15	2297.17	2233.66	2505.12	2784.21	2497.12	2942.96	2426.95	2597.71	2484.4	2590.51
neg-control_30	non-target_945	1585.95	1804.74	1728.36	1680.58	1622.63	1897.2	1841.07	1270.92	1578.19	1400.45	1422.17	1525.27	1577.72	1761.84	1542.52	1612.71	272.768	5403.35	2082.6	1707.99	1643.34	1426.62	1552.6	1912.24	1485.33	1999.93	1623.63	1644.41	1509.67	1439.44	1959.06	1615.9	1757.94	1758.51
neg-control_120	non-target_952	3026.51	2931.44	3230.07	2766.13	3366.59	3535.56	3047.74	3229.49	4556.6	3089.55	2539.66	3556.09	3419.27	2994.85	2706.74	3321.59	365.272	5860.16	3141.31	3279.85	3048.43	3381.78	2963.24	4222.29	3232.34	3232.68	3178.4	3423.24	3374.24	3272.42	3023.87	3117.26	2691.96	2733.18
neg-control_34	non-target_959	2021.36	2148.84	2321.23	2169.3	2166.62	2685.05	2357.86	2685.6	2546.85	1961.51	2123.23	2266.4	2216.06	2182.55	2218.39	2744.6	941.644	5474.94	2228.49	2023.6	2340.9	2497.93	2649.18	2242.86	2243.55	2048.93	2280.7	2245.8	1665.97	2486.15	2276.6	2016.81	2395.06	2476.36
neg-control_50	non-target_993	2955.66	3046.14	2886.19	2990.39	2694.61	3094.9	2891.21	2858.88	3293.42	2642.91	2143.29	2103.04	2144.35	2443.15	2446.67	2131.22	811.189	4162.45	2951.25	2693.5	3062.92	2870.83	2294.3	3325.36	2598.53	2578.6	2736.03	2533.82	2587.22	2673.47	2695.12	2658.26	2827.33	2249.86
SLC43A3_6	target_0	6611.68	6669.67	5885.15	6273.82	6590.52	6345.93	6264.43	6270.4	4877.91	6065.41	6344.85	6888.63	6556.11	6502.59	6856.53	6335.19	11517.9	10000.5	7155.27	6460.68	6377.69	6246.52	6987.58	5937.23	6453.97	6067.63	7184	6818.82	6791.69	6490.61	5698.79	7127.96	6446.99	7095.58
SLC35B2_5	target_1	4319.47	4059.7	3944.64	3630.1	3961.25	4216.58	3581.92	3590.27	3072.91	3743.63	4301.85	4358.27	4229.38	4157.86	4304.7	5238.39	6117.13	2670.99	4503.83	4644.38	4209.82	4074.79	3722.69	4064.45	3824.33	3453.22	4350.75	3814.18	3583.86	4303.52	3801.44	4170.25	3510.47	4231.31
SLC11A2_2	target_10	3577.79	3753.83	3289.25	3141.38	3453.26	3183.24	3632.44	3054.03	4859.01	3290.35	3508.15	3029.04	3372.35	3723.98	3874.23	3876.48	9454.39	1314.19	3566.93	3665.07	4006.89	3608.5	3405.07	3180.32	3561.59	3563.49	3352.59	3549.97	3063.48	3440.84	3646.6	3318.53	3605.23	4105.57
SLC26A8_5	target_100	3432.4	3410.52	3211.09	3112.79	4005.24	3673.2	3446.93	3453.61	2502.74	3677.19	3455.62	3229.37	3506.04	3453.68	3141.29	3178.64	7248.52	4508.47	3423.72	2834.28	3660.83	3523.9	4118.38	4310.81	3928.36	3464.53	3584.3	3231.22	3244.6	2942.13	3048.55	3472.34	3451.81	3204.92
UCP1_2	target_1000	940.203	1039.31	1192.44	833.591	717.317	980.958	1206.67	1092.17	924.551	964.884	929.33	1136.64	1039.42	962.705	999.538	1317.72	6491.89	2751.11	773.615	946.823	1112.47	883.176	848.162	1139.03	847.23	1033.89	1054.87	943.176	921.25	1004.81	725.953	945.813	833.85	643.837
SLC6A12_18	target_1001	2884.81	2824.54	2818.08	3748.03	3259.93	2143.73	2600.52	3229.49	4016.36	2356.47	2738.33	2406.55	2695.04	1995.41	3067.1	2458.7	11681.6	3243.71	2643.41	3326.26	2534.77	2718.56	2732.57	2880.63	3014.64	2269.47	2327.69	2288.05	2273.7	2865.73	2064.53	2762.98	2523.21	2962.36
SLC5A9_4	target_1002	918.801	1170.39	1060.69	747.82	998.644	795.039	892.789	923.259	585.916	848.241	815.671	920.834	753.444	863.592	723.972	1094.2	6608.11	657.947	1082.79	1062.86	866.968	718.722	899.62	742.287	765.725	819.951	1185.32	873.282	970.898	662.206	754.004	580.088	700.289	917.601
SLC2A9_9	target_1003	3974.83	4321.86	4566.54	3859.72	3931.91	3427.71	4241.99	3375.45	4228.99	3568.67	3331.45	3880.23	4488.79	3783.59	4119.63	3745.23	849.14	4072.11	3101.15	4191.09	3257.7	3592.93	3848.67	3727.43	3624.86	3936.71	4198.43	4046.9	3871.64	3380.04	3546.74	3282.53	3498.74	4012.83
SLC38A7_6	target_1004	5026.47	5562.48	4450.42	5252.61	4853.23	4548.36	4771.2	5912.36	4195.92	5883.06	6168.16	5678.91	6082.44	5923.16	5861.07	5911.54	4333.46	6732.88	4618.94	4669.14	6421.18	5704.44	4840.56	5493.57	4139.63	4614.34	4990.8	4468.56	5966.06	5733.09	5210.71	6506.14	4663.78	4899.22
SLC25A24_1	target_1006	843.526	912.905	600.685	640.605	726.65	563.923	537.495	775.122	853.674	854.147	779.377	1098.81	611.785	671.606	564.992	791.411	799.33	1024.42	615.68	758.077	708.431	780.985	674.271	752.952	897.635	768.115	622.23	667.443	764.03	765.727	785.421	798.541	474.681	628.677
FLVCR2_7	target_1007	2805.85	2466.4	2289.97	2666.06	2515.94	2474.48	2852.29	2984.06	1403.36	3567.19	2651.41	2852.78	2641.92	2612.26	2908.93	2540.57	3916	1404.53	2373.04	2518.67	3282.16	2670.51	2001.52	2709.99	2333.64	2464.56	2720.64	2967.01	2947.63	2623.36	3045.19	2763.8	2543.06	2692.16
SLC5A7_2	target_1008	3213.96	3494.01	3292.6	4051.81	3059.93	2864.81	3410.49	3206.54	4681.03	2987.67	3509.11	2521.76	3043.88	2929.7	3320.65	3008.4	5082.98	5348.81	2680.88	2724.44	3562.09	3226.13	3754.63	3160.05	3217.33	2686.05	3103.86	3623.7	3232.65	3118.78	3352.62	3096.8	2766.87	3106.82
SLC47A1_3	target_1009	1126.18	1233.59	899.91	1316.06	786.649	675.886	959.044	1039.15	1167.11	1159.04	964.67	784.128	1020.82	1239.25	873.169	1333.31	37.9504	502.835	1101.53	911.24	1186.76	833.095	729.278	995.049	1121.78	1198.82	937.396	963.913	982.85	1182.28	971.678	878.722	1152.41	1110.22
SLC35B2_10	target_101	601.464	787.283	621.898	785.345	458.656	497.156	627.768	664.703	565.441	632.674	820.447	662.897	700.322	650.12	894.366	757.623	37.9504	214.77	890.059	522.919	529.965	776.924	699.113	782.815	747.493	640.881	593.063	519.207	766.789	773.122	435.348	599.724	859.118	789.19
SLC7A10_5	target_1011	1529.86	1487.96	1699.33	1548.35	1311.97	1571.59	1441.05	1239.76	976.527	1475.75	1414.53	1618.12	1660.05	1746.59	1434.9	1404.79	2495.24	1632.94	1544.55	1557.93	1840.83	1734.54	1694.55	1339.53	1809.21	1841.59	1514.26	1576.06	1656.78	1883.92	1477.71	1781.17	1480.9	1861.95
SLC52A1_4	target_1012	1150.53	1214.87	906.609	1058.74	1246.64	926.518	1099.84	882.809	1058.43	1333.27	1048.72	929.432	1117.33	826.165	1065.58	1105.9	614.322	1772.71	1019.89	1458.91	777.281	1125.46	991.889	1152.89	954.475	891.579	1194.23	1165.91	1100.53	1479.69	828.058	1357.36	1011.63	837.344
SLC25A40_2	target_1013	3560.82	2977.48	3030.22	2847.43	3431.92	3012.72	2665.12	2638.59	4841.68	3647.66	3098.4	3426.26	3481.25	3131.39	2990.46	2957.72	9345.28	908.513	2844.17	3097.29	2621.74	3073.86	2122.18	2396.44	3125.1	3172.36	3061.73	3486.22	2793.17	2519.01	3510.83	2653.35	3154.91	3195.11
SLC39A2_3	target_1014	1104.04	1102.51	1047.29	1100.73	1345.3	1078.54	1299.43	1000.88	1126.16	1129.51	878.709	936.31	1241.28	1202.51	1215.59	1371	320.206	63.0675	1401.34	1010.25	1182.23	973.862	1447.91	1087.83	681.002	989.596	1132.65	870.978	867.924	939.905	1100.71	674.178	963.8	1592.65
SLC5A5_4	target_1015	2090	2285.38	1893.61	2028.14	1882.62	2144.76	2167.37	1737.19	1638.05	2168.22	2090.75	1921.63	1904.41	2084.13	2712.45	2188.4	1048.38	1290.33	1777.44	1673.96	2734.07	2284.08	1215.46	1960.24	1899.3	1842.53	1784.86	2109.86	2361.97	2245.42	2321.48	2118.26	1852.7	1487.42
SLC25A52_3	target_1016	1682.62	1335.03	1256.08	1802.09	1487.97	1291.17	1418.69	1261.62	2168.84	1912.05	1707.75	1817.59	1821.19	1456.88	1929.78	1703.68	3299.31	2120.43	1572.66	1689.43	2262.99	1717.62	1774.4	1533.63	1560.41	1633.3	1632.54	1877.13	1534.5	1289.91	1826.66	1682.17	1806.67	1657.75
SLC24A3_5	target_1017	393.35	513.412	523.645	379.717	327.993	353.35	405.813	908.5	478.813	547.038	474.694	563.162	421.433	434.569	659.564	411.95	7905.54	659.652	436.33	264.554	394.076	339.735	395.691	317.818	361.413	395.838	456.95	514.599	281.34	621.126	519.5	436.088	386.242	508.292
SLC38A9_7	target_1018	912.897	767.777	956.852	788.025	577.32	574.195	1016.19	1266	913.525	1114.75	779.377	670.635	815.419	978.646	729.679	1011.03	104.364	230.111	1169.79	976.218	850.661	1089.59	793.156	803.078	891.201	868.017	998.161	781.883	836.664	1060.68	960.457	907.358	912.362	476.189
SLC6A12_11	target_1019	1425.8	1334.25	1653.56	1708.28	1433.3	1794.49	1482.46	1381.34	1323.04	1602.73	1485.21	1494.31	1591.88	1587.87	1392.5	1694.58	2070.67	1292.03	987.765	1406.31	1474.84	1334.58	1495.82	1290.47	1067.08	1193.17	1249.32	1864.85	1346.02	1150.23	1550.65	1183.08	1170.46	1554.3
SLC26A8_2	target_102	2822.08	2763.68	3525.95	3131.55	3179.93	3238.7	2827.44	2698.72	3375.32	3340.55	2747.88	2528.64	2732.23	2864.55	2377.37	2550.97	3178.34	2747.7	2779.93	2877.6	2678.81	3138.15	3133.59	3275.24	3296.69	2887.73	3216.48	3254.26	3442.27	2523.12	2398.9	2656.62	3059.25	2877.65
SLC16A2_2	target_1020	1586.68	1214.09	1080.79	1075.72	934.646	1271.65	1212.47	1920.31	1264.76	1424.81	1111.76	1137.5	1020.82	1332.82	1243.31	1155.28	10078.2	702.265	2517.6	7805.1	1433.17	1177.57	887.199	1102.77	1135.72	1660.64	1210.43	1721.99	1372.68	1591.43	1429.47	1198.63	1365.38	1416.98
SLC15A4_5	target_1021	726.923	542.281	763.696	722.803	570.654	736.489	621.971	556.47	544.965	493.885	664.763	446.23	521.479	587.742	449.221	583.487	196.868	25.5679	828.491	462.582	570.731	533.966	537.643	892.665	678.857	642.766	601.165	571.435	422.929	451.056	664.242	405.816	472.876	398.608
SLC4A2_16	target_1022	1498.86	2100.46	1492.78	1683.26	1601.3	1644.52	1154.5	1177.44	1816.03	1755.54	1279.86	1813.29	1457.31	1599.66	1510.72	1759.56	407.967	463.631	2559.09	1824.03	1608.92	1681.76	1369.84	1541.1	1723.42	2252.51	1934.75	1211.23	2068.67	1426.29	1743.63	2088.81	1361.77	1749.59
SLC36A1_5	target_1023	1833.91	2016.19	1773.02	1836.05	2162.62	1792.43	1587.64	1516.9	1110.41	1683.93	1854.84	1822.75	1697.24	1785.4	1737.37	1422.98	1812.13	9165.24	1351.82	2025.15	1634.28	1550.46	1614.7	1434.45	1916.46	1957.51	1497.24	1795.72	1610.81	1731.92	2019.65	1749.26	1624.38	1973.42
SLC46A3_1	target_1025	1050.16	832.538	1002.63	1075.72	1151.97	743.679	974.78	710.073	913.525	937.569	1120.35	813.36	943.796	849.037	940.022	956.451	2158.43	2952.24	801.722	1305.75	702.996	974.539	692.015	1068.64	1020.97	1039.55	897.696	757.305	954.348	877.464	975.044	1067.72	820.313	680.398
SLC9C2_1	target_1026	2597.73	2467.96	3528.18	3597.93	3247.93	3205.83	3243.19	2947.43	3649.38	2885.05	3182.46	3002.38	3019.97	3145.94	3088.29	3355.37	1895.15	5326.65	3097.14	2914.73	3160.76	3251.85	2908.24	3236.84	2942.79	2665.31	3030.13	2823.38	3320.91	2697.3	2687.26	2444.71	3152.2	3079.18
SLC6A2_16	target_1027	723.971	866.089	679.957	1017.64	1101.31	1050.81	955.731	890.462	1182.86	1064.55	1069.73	1139.22	1008.43	892.702	750.061	994.137	813.561	250.565	836.521	1092.25	710.243	860.166	656.527	1018.51	866.534	905.716	971.424	1043.02	941.477	861.032	945.871	714.269	871.752	923.843
SLC35F1_5	target_1028	1959.37	1931.93	1921.52	1548.35	1831.96	1799.62	1793.03	1768.9	2561.02	1777.69	2002.88	1805.56	1980.56	1832.53	1690.9	1701.08	3617.15	3286.33	2156.22	2097.86	1800.07	1896.29	1623.57	1591.23	2073.03	1822.74	2188.34	2212.01	2111.89	1674.41	2056.68	1859.72	1644.24	2017.12
SLC30A2_6	target_1029	2146.08	1839.07	1859	1481.34	1713.3	1705.12	1459.27	1706.58	2190.89	1782.12	1623.7	1343.85	1649.43	1808.97	1716.17	1503.55	403.223	2101.68	2019.7	1697.17	1426.83	1706.12	1790.37	1490.97	1748.08	1849.13	1929.08	1593.72	1847.1	1947.18	1552.89	1723.9	1850.89	2022.47
SLC26A1_5	target_103	4320.95	4450.61	3744.79	3910.64	4465.23	4961.29	4931.87	4279.03	4610.15	4959.52	4452.76	5271.37	3966.42	4579.95	4111.47	4050.62	11515.6	22724.8	5087.39	4924.41	4615.67	4815.85	4540.68	4429.19	4767.01	4710.48	4694.27	4486.23	4060.12	4316.66	4730.48	4333.07	4481.49	3877.29
SLC6A4_1	target_1030	710.687	865.309	619.665	631.671	787.982	599.874	655.927	689.301	880.449	876.295	690.551	776.389	718.914	723.588	741.093	742.029	2466.77	1363.62	464.437	263.006	851.567	1024.62	638.783	687.896	618.8	741.725	598.734	762.682	698.752	630.164	791.031	730.632	864.533	958.621
SLC23A1_3	target_1031	689.285	694.432	556.024	598.613	594.653	661.505	1040.21	923.259	768.621	887.368	973.266	1052.38	541.842	781.114	860.939	673.154	201.611	879.536	738.816	758.077	893.239	758.651	857.034	425.535	894.418	962.264	860.427	549.162	1019.63	878.286	829.18	805.086	903.337	855.179
SLC34A2_2	target_1032	862.714	570.371	635.296	922.043	774.649	763.196	599.61	915.06	987.552	891.798	845.28	794.445	859.687	1069.44	732.94	790.112	59.2975	1336.35	1121.61	646.686	613.309	971.155	725.729	857.47	776.449	818.066	741.329	609.838	691.397	800.234	610.384	736.359	845.581	861.421
SLC35G1_6	target_1033	2006.6	2560.04	2544.54	2788.47	2263.95	2656.29	2128.45	1873.3	2379.89	2286.34	2429.82	2211.38	2372.77	2214.43	2099.36	2010.37	6527.47	2099.98	2346.28	1961.72	2096.3	2097.29	2567.55	2761.18	2251.06	2490.95	2389.27	2605.25	1958.34	2164.9	2106.05	2269.62	2016.04	2697.52
SLC22A17_11	target_1035	1541.67	1291.33	1152.24	1396.47	1341.3	1394.91	1359.06	1756.87	1171.83	1313.33	1288.46	1548.48	1357.26	1033.4	1235.97	1112.39	450.661	787.491	1412.05	1183.53	1569.06	1465.19	1121.42	1613.62	1300.87	1134.74	1261.47	1071.44	1264.19	1035.21	1536.06	1144.63	1267.02	1252
SLC22A18_1	target_1036	1191.12	1036.19	1320.84	1010.49	1357.3	1117.57	1158.64	977.376	853.674	925.757	1095.52	1016.27	973.013	1072.91	1110.42	1220.25	894.206	381.814	1234.04	990.142	1037.28	949.499	819.772	1149.69	1209.72	902.888	1057.3	870.21	1242.12	764.906	1419.37	815.723	1207.46	1097.73
SLC35D2_1	target_1037	1506.24	1071.3	1086.37	1352.69	1015.98	1236.73	1060.91	911.78	803.272	871.127	1100.3	1290.54	1345.75	1084	1121.83	1313.82	806.446	770.446	1308.99	1256.24	1091.64	1157.26	1628.9	1009.98	911.577	695.544	1020.85	1276.51	1117.08	1238.14	1108.57	1147.08	1424.04	1437.49
SLC2A13_6	target_1038	999.242	1081.44	1190.2	1267.81	1358.64	1200.78	899.414	1206.41	1030.08	855.624	1003.83	996.495	1011.97	993.201	719.895	991.538	97.2479	2186.91	993.118	1302.66	939.442	1009.05	1197.72	991.85	1087.46	1036.72	912.28	724.279	770.466	888.967	1356.53	1057.9	995.386	749.954
SLC22A7_5	target_1039	2185.2	2040.38	1901.42	2608.88	2319.95	2594.66	2235.29	2358.71	3458.8	2107.68	2024.85	2752.18	2197.47	2195.71	2503.74	2200.1	1102.93	5718.69	2506.89	2280.42	1571.78	2196.1	2079.59	2544.68	2614.62	2396.71	2424.1	2531.52	2115.56	2180.52	2677.16	2435.71	2260.6	2132.15
SLC45A4_2	target_104	1986.68	2365.75	2895.12	2988.6	2117.29	2156.05	2477.12	2645.15	2739	1900.24	2233.07	2418.59	2146.12	2422.36	2118.11	2569.16	3332.52	390.337	2340.92	1864.25	2605.43	2462.74	2375.92	2655.6	2381.9	2155.43	2530.24	2707.41	1945.47	1992.37	2276.6	2216.44	2687.45	2591.4
SLC25A14_1	target_1040	2142.39	1497.32	2487.59	1937.9	2214.62	1893.1	1759.08	2020.35	1856.98	1939.36	1698.2	1821.89	1758.33	1915.01	1789.55	1586.72	1368.59	2463.04	2257.94	2001.94	1977.63	2246.85	2200.25	1795.99	2227.47	1777.5	1812.41	2095.26	2238.77	2020.3	1742.51	2196.81	2076.5	1557.87
SLC4A7_4	target_1041	1019.17	1190.68	1106.47	1118.6	1229.31	933.708	655.927	602.934	1217.51	1165.69	1145.19	1135.78	1034.99	861.513	1144.66	1186.47	272.768	1462.48	1035.95	1242.32	887.804	771.51	991.889	961.987	993.083	815.238	947.118	887.107	1191.56	1167.49	1028.9	906.54	1065.78	1243.98
SLC1A3_3	target_1042	1875.24	1864.04	1876.86	2169.3	2510.61	2141.67	2354.54	2234.63	1160.81	2135	1916.92	2047.16	1863.69	2236.61	2677.39	1769.95	1933.1	5442.55	1628.87	1949.34	1901.53	2337.54	2273	2033.82	1632.26	1685.14	1675.48	1865.61	2456.67	2356.34	2168.88	2118.26	1787.72	1910.11
SLC27A4_1	target_1043	772.679	823.955	997.047	846.1	674.652	853.588	1320.13	1022.75	1028.5	670.325	773.646	817.659	742.819	679.23	823.436	991.538	917.925	20.4543	1539.2	1217.57	1065.36	1099.74	761.217	1280.87	883.693	859.534	1132.65	1000.01	1170.41	980.985	904.356	886.086	1267.92	716.959
SLC6A13_2	target_1044	868.618	660.881	496.849	868.436	826.648	818.664	1012.88	1240.85	689.869	1023.21	986.638	770.371	1065.98	926.664	974.264	1027.92	260.909	4966.99	720.078	905.052	907.734	919.721	998.986	1127.3	520.135	562.656	759.963	758.073	764.95	893.896	789.909	1144.63	1117.21	998.749
SLC25A25_6	target_1046	754.229	958.16	592.869	930.084	754.65	1272.68	1026.96	1197.12	1195.46	938.307	980.907	1052.38	935.828	1103.4	993.831	842.093	3904.15	1873.28	979.734	1158.78	984.738	855.428	1206.59	1319.27	1305.16	1034.83	1071.89	1023.05	1100.53	1157.63	1145.59	1088.18	1110.9	1128.05
SLC26A7_3	target_1047	733.565	1029.94	1113.16	1239.22	1222.64	729.299	1177.69	1196.03	1037.95	1107.36	1259.8	1084.19	977.44	952.308	979.971	1391.79	4174.54	1380.67	865.967	1144.85	920.417	1080.11	1039.8	1073.97	916.939	977.344	1078.37	767.29	1188.8	1487.09	1097.35	965.449	1069.39	1014.8
MTCH2_2	target_1048	1445.73	1825.03	2476.43	2128.2	1651.96	1692.8	2153.29	2301.32	2433.44	1982.92	1851.98	1496.03	1398.87	1715.4	1504.2	1775.15	2454.92	4987.45	1535.18	1451.18	1613.45	1979.53	1887.96	1994.36	1522.87	1523.03	1916.11	1602.17	1540.93	2048.24	1441.81	1597.08	1728.16	1429.46
SLC7A7_7	target_1049	982.269	884.816	998.163	905.961	715.984	934.735	1251.4	878.436	902.5	1160.52	852.921	932.011	1162.48	1241.33	824.252	1072.11	123.339	243.747	1183.18	946.823	629.616	1180.27	1103.68	706.026	1088.53	1104.58	846.654	879.427	964.462	907.863	1093.98	844.359	869.045	1343.85
SLC26A6_1	target_105	923.229	1062.72	738.016	1081.97	925.313	909.056	618.658	807.374	584.341	874.08	917.869	999.935	1116.44	973.794	1123.46	1014.93	30.8347	3216.44	824.476	849.356	848.849	785.722	1368.06	511.922	1048.85	942.472	780.218	820.286	722.657	769.835	731.563	1116.81	767.972	1120.92
SLC15A3_5	target_1050	825.076	678.827	734.666	1254.41	614.653	533.107	715.556	588.721	1174.98	1091.12	889.215	782.408	644.544	1065.28	918.009	609.477	4072.55	1009.08	756.215	957.653	1016.44	929.196	526.996	700.694	945.895	885.924	860.427	789.564	802.646	741.079	788.787	544.088	939.435	636.703
SLC4A2_21	target_1051	1335.77	1417.73	1150.01	1079.29	1287.97	1126.82	2217.06	1666.13	2069.61	1271.25	1411.67	1300	1560.01	1539.36	1537.62	1563.33	346.297	388.632	1833.66	886.486	1606.2	1781.24	1524.21	1118.76	1177.54	1613.51	1442.15	1308.77	1494.04	1325.23	1325.12	1424.45	934.02	1434.81
UCP2_4	target_1052	597.036	480.641	463.353	544.113	583.987	339.997	370.201	382.095	96.0777	439.255	587.398	625.067	396.642	643.189	463.896	573.091	7.1157	59.6584	646.464	581.708	603.344	647.662	537.643	388.208	490.107	425.997	730.796	571.435	593.939	404.225	481.351	565.36	464.754	376.314
SLC39A11_6	target_1053	1119.54	1280.41	999.28	1748.49	1546.63	1280.9	1307.71	1294.97	1004.88	1415.95	1489.03	1281.95	1212.95	1201.13	1451.2	1833.63	7936.37	1457.37	1039.96	1123.19	1625.22	1199.9	1371.61	1139.03	1163.6	1494.76	1438.91	1199.71	1403.94	1221.71	1319.51	1138.08	1193.02	1467.8
SLC4A7_1	target_1054	2120.25	2094.22	2355.84	2507.03	2227.95	1797.57	2043.14	2410.64	1152.93	1914.26	2328.58	2535.52	2005.35	2558.89	2405.09	2317.05	4172.17	3473.83	1686.43	1830.22	2395.26	2236.7	2335.11	1615.75	2044.08	2183.71	2322.83	2082.21	2385.87	2100	1801.98	2515.08	2212.77	2450.5
SLC38A7_5	target_1055	1462.7	1107.19	1496.13	997.987	1679.96	1148.39	1325.1	1357.83	1609.69	1343.6	1679.1	1238.96	1704.32	1243.41	1289.78	1806.34	139.942	560.789	1464.25	1574.94	1772.89	1307.51	1588.09	1152.89	1100.33	1382.61	1105.11	1463.15	1637.47	1308.8	1117.54	1268.17	1048.63	1144.1
SLC48A1_6	target_1056	1814.72	1686.92	2162.69	2755.41	2166.62	1865.36	2267.58	2310.06	2453.92	2232.45	1938.89	1895.83	2384.28	1945.51	1806.67	1780.35	1954.44	7873.21	1045.32	2144.28	2308.29	2051.95	2517.87	2271.66	1953.99	1942.43	2135.67	2198.95	1765.27	1686.74	2249.67	2209.9	2282.26	2538.79
SLC4A4_8	target_1057	1211.05	1423.98	781.56	1182.04	1423.97	1084.7	1085.76	928.726	1028.5	1005.49	1203.45	972.421	1213.83	1348.76	1346.85	926.562	476.752	853.968	940.919	1367.63	985.644	906.186	1258.05	1240.35	938.388	1192.23	816.677	1029.2	958.026	940.727	1069.29	1229.72	964.703	1089.71
SLC52A3_5	target_1058	1296.65	1283.53	1212.53	1326.78	1125.31	1318.9	1436.91	1279.66	1472.67	812.068	1315.2	1483.14	1301.48	1847.09	1304.45	1413.88	974.85	714.197	1205.93	931.352	1245.64	1319.69	1208.37	1390.72	1553.97	1328.89	1317.38	1259.62	1507.83	1439.44	1533.81	1351.63	1021.56	1283.21
SLC4A4_10	target_1059	1211.05	1391.99	1708.27	1365.2	1273.3	1646.57	1739.2	1347.44	1017.48	1567.29	1246.43	1591.47	1598.08	1212.91	1374.57	1378.8	2122.85	2638.61	1583.37	1820.93	1695.89	1783.27	1172.88	937.458	1066.01	1347.74	1720.04	1614.46	1315.68	1747.53	1681.92	1338.54	1477.29	1642.59
SLC2A14_4	target_106	2448.66	2152.74	2495.41	2441.81	1705.3	1988.62	2092.84	1831.76	1217.51	2095.87	2325.71	2220.83	1878.74	2358.59	2370.03	2007.77	1572.57	1442.03	2066.54	1884.36	2451.43	2173.76	2381.24	1900.51	1812.43	2282.67	2181.05	2662.09	2462.18	2117.25	2356.26	1884.26	2089.14	1809.34
FLVCR2_2	target_1060	299.625	411.978	563.84	591.466	573.321	645.07	372.686	435.665	179.555	502.744	397.329	577.778	499.344	340.308	467.973	535.405	977.222	63.0675	265.01	241.347	588.85	608.41	777.186	778.549	369.993	410.918	290.05	348.698	368.684	582.511	490.327	528.542	379.023	362.938
SLC38A5_3	target_1061	3216.91	3455.78	3688.96	3384.4	3589.25	3237.68	3111.51	3412.62	3027.23	2932.3	2991.43	3234.53	3185.53	2943.56	3010.03	2573.06	9895.56	4864.72	2679.55	3351.01	2969.61	3829.8	3538.15	3237.91	2924.55	3292.05	3307.22	3089.13	3399.98	3455.63	3173.1	3122.16	3060.16	2992.68
SLC12A4_9	target_1062	1605.87	1621.38	990.348	1138.26	1351.97	1206.94	1276.24	1397.73	1874.3	1607.89	1235.92	1406.61	1428.98	1492.92	1631.38	1332.01	1064.98	1130.1	1397.33	1398.58	1511.08	1457.75	1183.52	1893.05	1137.86	1638.02	1594.46	1457.01	1309.24	1446.83	1525.96	1574.99	1436.68	1123.59
SLC39A4_7	target_1063	962.343	759.194	1046.17	938.125	603.987	816.609	1108.12	942.392	1028.5	744.887	1043.94	692.99	1117.33	903.099	710.112	1024.03	5974.81	1540.89	832.506	1104.63	1004.67	870.994	942.205	839.339	742.131	769.057	900.127	815.678	824.711	784.624	1120.91	883.631	1134.36	1018.37
SLC23A3_4	target_1064	736.517	717.06	818.405	840.739	694.651	629.662	1055.11	722.646	844.223	1245.42	849.1	1067.86	741.934	832.403	1198.47	1059.11	154.173	576.13	1005.16	886.486	616.933	935.963	954.626	877.734	939.461	786.964	887.974	937.031	926.766	768.192	798.885	904.086	779.704	937.219
SLC25A26_6	target_1065	3227.24	3669.57	3832.99	4375.24	3437.26	3644.44	3489.99	3432.29	4321.92	3234.98	3745.98	3544.05	3692.85	3377.44	3385.06	3403.46	1833.48	1931.23	3921.61	3385.05	3803.06	3835.89	4389.86	3726.37	4003.43	3396.67	3607.8	4554.59	3649.14	3869.72	3562.44	3224.44	3301.11	3266.45
SLC10A4_1	target_1066	292.245	159.173	141.797	201.92	274.661	123.262	168.951	161.256	148.054	120.334	283.67	165.079	169.104	164.263	237.248	124.754	7.1157	692.038	343.978	222.782	435.749	153.625	452.472	126.914	203.764	156.45	173.382	261.14	173.769	175	180.647	172.635	114.609	120.385
SLC16A2_6	target_1067	839.836	1191.46	975.833	1029.26	919.979	1003.56	1273.76	1045.16	578.041	969.313	1064.96	986.178	953.535	1419.45	1236.79	1139.68	455.405	1692.6	1041.3	1070.59	866.968	931.226	986.565	1193.42	927.664	1294.01	1034.62	900.164	1149.26	1162.56	1552.89	1186.36	915.971	1483.86
SLC2A7_3	target_1069	1478.94	1470.79	2075.6	1759.21	1522.63	1659.93	2251.02	1255.61	2524.79	1453.6	1761.24	1606.09	1705.21	1612.82	1702.31	1755.66	3923.12	596.584	1207.27	1324.31	1346.2	1567.38	1675.03	1616.82	1678.37	1298.73	1678.72	1573.75	1836.98	1459.15	1499.03	1527.54	1714.63	1923.48
SLC7A8_4	target_107	4991.05	5502.4	4094.26	4482.45	4831.89	4943.83	4373.67	4745.85	4240.02	4748.38	4043.97	4235.32	3989.44	4191.82	4207.68	4262.44	9122.32	7418.1	6092.55	7792.73	4757	4987.74	4471.48	4716.08	4209.34	5588.86	5310.83	4874.1	4843.46	4783.33	4159.36	4769.97	5063.56	4076.15
SLC5A2_1	target_1070	447.962	386.229	589.519	611.122	647.986	606.037	502.711	357.497	456.763	506.435	479.47	417.857	580.798	375.656	392.151	465.23	1914.12	1252.83	464.437	716.306	670.383	520.431	372.624	812.677	551.236	423.17	539.59	383.261	731.851	630.986	416.273	556.36	624.485	423.577
SLC19A1_2	target_1071	1259.75	1633.87	1279.53	1336.61	1463.97	1150.44	969.811	1432.17	1929.43	1538.5	1465.15	1535.58	1639.69	1124.19	1151.18	1485.36	5355.75	830.105	1785.47	1158.78	1236.58	1364.35	1458.56	1255.28	1441.36	1288.36	1113.21	1476.98	1413.13	1409.04	1109.69	1681.35	1325.68	1357.23
SLC2A7_5	target_1072	1819.89	1636.99	1587.68	1668.08	1605.3	1711.28	1594.27	1512.53	1614.42	1752.59	1561.62	1544.18	1437.83	1798.57	1509.91	1753.06	1328.26	1603.96	1986.24	1180.43	1593.52	1520.01	2029.91	1709.61	1350.21	1589.01	1784.86	1579.13	1674.25	1531.45	1587.67	1564.35	1539.55	1762.97
SLC13A1_4	target_1074	2675.96	2109.04	2920.8	2184.49	2838.6	2667.59	2688.3	2374.56	2430.29	2318.08	2407.85	2713.49	1995.61	2482.65	2214.31	2252.08	3403.67	1278.4	2485.47	2487.73	2363.55	2132.48	2310.27	2704.66	2821.6	2480.59	2520.52	2516.16	2427.24	1937.32	2456.12	2141.17	2619.77	2558.4
SLC6A7_2	target_1075	1315.1	1202.38	1166.76	1608.21	1783.96	1659.93	1244.77	1581.95	696.169	1616.75	1330.48	1325.79	1321.85	1414.6	1149.55	1209.86	196.868	3577.8	1499.05	1613.62	1149.62	1044.25	1183.52	913.995	1404.9	1466.49	1487.52	1595.26	1324.87	1328.52	1594.4	1566.81	1361.77	1419.65
SLC1A2_7	target_1076	1336.51	1569.88	1265.01	1785.12	1342.64	1645.54	1041.03	1193.3	789.097	1520.04	1352.45	1447.02	1007.54	1169.25	1284.07	1538.64	192.124	5785.16	1536.52	1265.53	1505.64	1140.35	1179.97	1016.38	1360.93	1197.88	1573.4	1475.44	1381.87	1423	1432.83	1206.81	1565.72	1451.75
SLC35B2_23	target_1077	2823.56	2823.76	3055.9	2799.19	2673.27	3501.66	3157.06	2977.5	3666.7	3191.43	3022	2941.34	3217.41	2996.93	2937.47	2998.01	2246.19	2766.45	2935.19	2962.69	3604.67	2948.66	3451.2	4008.99	3150.84	3011.2	3255.36	3218.16	3330.11	3017.72	3209.01	3104.98	3871.45	3426.07
SLC1A2_5	target_1078	630.246	574.272	713.452	981.904	438.657	830.99	1198.39	1240.85	300.833	728.646	682.91	688.691	708.29	867.751	868.277	657.56	3028.91	342.61	669.217	642.045	718.396	504.188	658.302	861.736	806.478	469.351	705.68	550.698	866.085	621.948	679.95	719.178	656.973	525.235
SLC9A8_3	target_1079	1588.9	1767.29	1874.63	2451.63	1738.63	1774.97	1292.8	1557.35	2644.5	1727.49	2104.13	1712.7	1757.44	1658.57	1921.62	1712.77	557.396	1873.28	1750.67	2000.4	1592.61	1995.77	1746.01	1339.53	2007.61	2027.26	2034.4	1831.82	1727.57	2035.91	1542.79	1491.54	1648.75	2028.71
SLC13A3_6	target_108	4107.67	4339.03	4157.9	3429.07	4599.9	4363.47	4246.13	3936.29	3328.07	2995.05	3472.81	3711.71	3379.43	3752.4	3208.96	3977.85	4314.48	6773.79	3971.13	3743.97	4081.18	3636.25	3781.24	4272.42	3577.67	3914.09	3452.24	3575.31	3532.38	4241.9	3827.24	4537.61	3952.66	3731.93
SLC9A3_6	target_1081	1291.49	1366.24	1218.12	966.716	938.646	1229.54	1452.65	1310.82	2200.34	1180.45	1221.6	1047.22	1195.24	1330.04	1366.42	1256.64	725.801	1805.09	1386.62	1695.62	1166.83	1335.25	1575.67	1199.82	1160.38	1147.93	1272.82	1136.73	1556.56	1114.08	1224.13	1323.81	1298.6	1178.88
SLC2A7_6	target_1082	1356.43	958.941	1024.96	957.781	1206.64	1142.23	1166.92	1627.87	1066.3	862.268	1166.2	1091.93	1198.78	870.523	1315.05	1021.43	7692.07	1987.48	936.904	976.218	1022.79	1106.51	1458.56	1247.81	1032.76	995.25	1140.76	1026.13	1055.48	1154.34	1367.75	1245.27	1104.58	1181.56
SLC15A2_1	target_1083	3121.71	3441.73	2888.42	2714.31	2086.62	2636.78	3000.53	3337.73	2507.47	3308.07	2681.97	3102.98	3198.81	3141.79	2879.58	2623.74	12483.3	2251.68	2737.1	2812.62	2609.06	3473.15	3167.3	2798.51	2994.26	2828.36	3159.76	3468.55	2916.37	3638.85	2797.22	3752.98	2518.7	2873.19
SLC37A1_5	target_1084	476.005	394.032	369.566	597.72	311.993	543.379	428.174	622.612	302.408	651.131	547.283	518.453	510.854	536.453	610.647	632.869	206.355	284.656	311.855	544.578	529.059	711.278	314.068	556.716	677.784	693.659	523.386	710.454	474.416	515.141	684.438	728.178	462.949	710.717
SLC16A2_1	target_1085	374.162	411.197	307.041	472.636	457.323	542.352	433.972	749.977	111.828	500.529	642.795	670.635	486.064	540.612	838.927	556.197	151.802	940.899	370.746	561.596	586.132	510.279	518.124	347.681	434.34	365.679	595.494	380.189	530.5	498.709	670.974	639.815	490.022	509.184
SLC37A1_2	target_1086	985.958	667.123	717.918	935.445	1018.64	870.023	873.741	933.099	839.498	906.563	798.479	897.62	1163.37	870.523	1094.93	981.142	614.322	997.148	840.537	891.128	625.992	758.651	1016.73	734.822	1052.07	983.941	781.838	1033.04	813.678	750.117	605.896	944.995	1109.09	1124.48
SLC26A10_6	target_1089	2923.19	2336.1	1620.06	2190.75	1885.29	2161.19	2409.2	2603.6	2200.34	2822.3	2529.15	2378.18	2129.3	2506.91	1736.55	2345.64	730.545	4750.52	2664.82	2246.38	2033.8	2455.97	2060.08	2156.47	2015.12	2044.22	2764.39	2415.54	2333.46	2406.45	2299.04	2385.8	2848.08	2341.71
SLC44A4_4	target_109	5263.37	5132.56	4943.92	5177.56	5014.55	4481.59	5940.61	4934.98	6412	4322.41	4727.84	4499.28	4717.21	4361.63	4850.12	4647.1	18899.3	2834.63	4600.2	5123.98	4746.13	4466.64	4757.16	4754.48	5104.83	5391.88	4658.62	4459.35	4018.74	4463.73	4210.98	4369.07	4356.05	4791.32
SLC28A1_6	target_1090	2725.41	2567.06	2594.78	2508.81	2562.61	2282.4	2764.5	3009.75	2545.27	3195.12	2573.09	2851.92	3019.97	2847.91	2817.62	2509.38	23128.4	10750.5	2344.94	2088.58	2623.55	3046.11	2571.1	2181	2224.25	2260.05	2420.86	3067.62	3025.78	3150.82	3105.78	2804.71	2396.87	2222.22
SLC25A31_2	target_1091	2570.43	2581.1	2552.35	2467.72	2222.62	2260.83	2673.4	2410.1	3661.98	2433.25	2113.68	2192.46	3017.32	2038.38	2351.28	2537.97	18223.3	4638.02	2454.69	2903.9	2407.04	2079.69	1898.61	2913.69	2971.74	2626.67	2908.6	2556.87	2175.33	2075.35	2621.06	2094.53	2338.21	2221.33
SLC1A3_2	target_1092	1647.94	1578.47	1919.29	1573.37	1485.3	1351.77	2313.96	3288.53	1241.13	1434.41	1682.92	1913.89	1845.1	1360.54	1639.54	1402.19	4710.59	1609.07	1947.42	1392.39	1258.33	1107.86	1625.35	1264.87	1664.43	1859.5	1484.28	1550.71	1575.87	1353.99	1421.61	1192.9	1485.41	1813.8
SLC6A16_2	target_1093	842.788	1017.46	857.483	1285.68	1198.64	931.654	1029.44	955.511	985.977	1071.93	1295.14	948.347	973.899	1307.86	1078.62	1373.6	177.892	102.272	722.755	799.849	1320.83	1002.96	663.625	1082.5	1077.81	1052.74	1029.76	1152.09	951.59	1073	1348.68	1275.54	978.239	1084.36
SLC39A14_12	target_1094	2434.64	2145.72	1977.35	2163.05	2526.61	2328.62	2244.4	2475.14	1959.35	2233.19	1863.44	2253.51	2445.37	2402.26	2220.02	2080.54	5348.63	1764.19	1446.85	2277.33	2234.91	2108.12	1636	2078.62	2438.74	2345.81	2184.29	2023.83	2317.83	2512.44	2710.82	2086.35	1729.97	2433.56
SLC25A3_2	target_1095	3178.54	2936.9	3148.57	3027.91	3066.6	4670.59	3653.15	3477.67	3925.01	3370.08	3681.98	3195.84	3671.6	3378.13	3135.58	3364.47	4758.03	2943.72	2399.81	2696.59	4135.54	2996.71	3140.68	4026.06	2777.63	3006.49	3480.6	3132.14	4392.02	3633.92	3764.41	4301.16	2932.01	3292.31
SLC6A12_4	target_1097	616.224	798.987	586.17	610.228	734.65	795.039	620.314	478.849	302.408	705.761	533.911	657.739	610.9	826.859	880.506	402.853	3517.53	163.635	633.079	606.462	730.173	605.026	631.686	612.174	805.405	637.111	576.859	608.302	801.726	962.089	926.797	778.905	663.29	510.967
SLC1A4_11	target_1098	72.3233	139.667	173.06	276.97	175.996	53.4134	197.109	133.378	69.3019	185.299	118.435	184.855	150.512	103.964	167.133	81.8701	85.3884	1660.21	295.794	416.169	55.2613	175.282	173.891	188.771	211.271	117.809	183.914	72.1975	91.9411	113.38	115.569	178.363	130.853	189.941
SLC39A14_8	target_1099	2484.08	2142.6	1949.43	1836.94	2087.95	2132.43	2039	2145.53	1982.98	2175.6	2394.48	2282.74	2270.95	1679.36	2559.18	2297.56	3221.04	6204.48	2438.63	1972.55	1733.03	2360.55	2111.53	2211.93	2031.21	2367.49	2351.19	2029.21	2267.27	2007.98	1898.47	2469.26	2345.43	2196.36
SLC26A1_2	target_110	1574.14	1138.4	1047.29	1463.48	1479.97	1079.57	1046	958.79	781.222	1490.51	1504.31	1369.64	1391.79	1273.9	1462.62	1691.98	8666.92	957.944	1191.21	963.841	895.957	1519.33	1357.41	755.085	1293.37	1364.7	1306.03	1313.38	1297.29	1233.22	1214.04	1354.08	1022.46	1245.76
SLC30A8_6	target_1100	976.365	921.488	1080.79	1133.79	1049.31	865.914	1185.97	1158.86	1316.74	1256.49	994.278	1161.57	902.184	1158.85	1086.77	1018.83	1596.29	439.768	1437.48	785.925	709.337	872.348	945.754	661.233	870.824	1186.57	1132.65	1375.59	1086.74	1009.74	1315.02	764.996	903.337	800.783
SLC25A36_6	target_1101	3419.12	3088.27	3185.41	3782.88	3030.6	3831.39	3370.73	2957.82	3994.31	2456.87	3240.72	3035.91	3522.86	3319.22	3306.79	2918.73	7341.03	3397.12	3344.75	2735.27	3243.2	3231.54	3156.65	3087.53	3072.55	2988.58	3099.81	3152.88	3380.67	3173	3114.75	2929.89	3369.69	3437.66
SLC15A4_1	target_1103	1842.77	1960.02	1723.9	1554.61	1766.63	2037.93	2249.36	1926.87	1805	2329.16	2099.35	2276.72	2103.62	1911.55	2167.84	1798.54	1726.74	1286.92	3012.82	2659.46	1775.61	2220.46	1669.71	1859.98	1955.06	1419.36	1997.94	1773.45	1758.83	1994.83	2102.68	2217.26	1979.94	2216.87
SLC44A2_11	target_1104	1526.17	1022.14	1148.89	1199.91	1074.64	959.388	1387.22	1507.06	1123.01	959.716	1261.71	946.628	973.013	1393.11	1466.7	1077.31	4549.3	3492.58	1279.54	1143.3	1370.66	1120.72	1355.64	1102.77	1626.9	1450.46	1779.19	1212.76	1010.43	996.596	1474.35	913.086	1371.7	1623.86
SLC12A6_1	target_1105	1460.49	1295.23	1098.65	1434.88	1617.3	1868.44	1303.57	1391.72	1546.69	1043.14	1254.07	1623.28	1561.78	1039.64	1547.41	1322.92	3972.93	196.021	958.319	1421.78	1659.65	1438.8	1628.9	1436.58	1531.45	1348.68	1764.61	1516.15	1567.6	1564.32	1316.14	1507.08	1427.65	1303.72
SLCO5A1_16	target_1106	735.779	617.967	1127.68	840.739	925.313	980.958	640.191	903.034	938.726	691.734	882.53	1078.18	900.414	805.373	950.621	831.696	64.0413	756.81	930.212	939.088	712.961	1030.71	1268.69	929.992	1005.95	976.401	883.113	873.282	878.957	745.187	1079.39	900.813	990.873	799
SLC26A10_1	target_1108	1216.95	1145.42	1225.93	1660.93	941.312	1340.47	1101.49	882.262	1367.14	1334.74	1442.23	1416.93	1338.67	1089.54	1257.17	1576.32	1252.36	516.472	1608.8	1101.53	886.898	1295.32	997.212	1634.95	1249.4	1113.06	1506.96	1344.87	1401.18	1118.19	1027.78	1079.18	1063.97	1326.02
SLC2A14_3	target_111	2093.69	2046.62	1613.36	2186.28	1597.3	2086.21	2044.8	2477.88	1910.53	2274.53	2200.59	1704.96	2176.22	2052.94	1781.39	1698.48	4138.96	5079.49	1718.55	2001.94	2166.97	2004.57	1538.4	1835.45	2284.3	2192.19	2284.75	2150.56	1699.99	2271.71	1965.8	2349.8	1774.19	1632.78
SLC11A2_28	target_1110	1630.23	1803.96	1588.8	1350.01	1313.3	1422.65	1602.55	1183.46	1376.59	1717.89	1714.44	1333.53	1045.61	1359.15	1401.47	1220.25	4565.91	3378.37	1292.93	1005.61	1731.22	1655.36	1469.2	1236.08	1629.04	1146.05	1536.13	1519.22	1663.21	1842.84	1433.95	1462.08	1406.9	1271.62
SLC37A4_7	target_1111	2557.88	1768.85	2667.35	1865.53	2241.28	2169.41	2591.41	2062.98	2942.18	2012.45	1664.77	1840.81	1894.68	1940.66	2311.33	2042.85	645.156	1530.67	2051.82	2015.87	1807.32	2110.15	2001.52	2209.8	1944.34	2373.14	2230.47	2058.4	2384.03	2111.5	1979.26	1725.54	2302.11	1906.54
FLVCR1_6	target_1112	1566.02	1400.57	1103.12	1118.6	1451.97	1198.72	829.018	937.472	1404.94	1167.16	1139.46	1171.89	1134.15	1166.47	1015.03	1009.73	2611.46	2074.41	1052.01	1551.74	1415.05	939.347	1659.06	1344.86	1303.02	825.606	1401.64	871.746	1055.48	1155.16	1072.66	1119.27	1155.12	1289.46
SLC25A32_4	target_1113	4178.52	3632.89	4382.32	3701.57	4846.56	4007.04	4385.27	4059.83	4802.31	4856.9	4176.73	4655.76	4039.02	4493.31	4404.16	4092.21	13683.5	6332.32	3914.92	4489.67	4915.53	4268.34	4380.99	5658.87	4299.43	3764.23	4223.55	4222.78	4196.19	3794.95	4426.41	4132.61	4459.83	4441.76
SLC22A23_12	target_1114	1446.47	1440.36	1371.08	1249.94	1114.64	1320.96	732.948	970.816	1598.67	1627.09	1506.22	1533	1386.48	1348.76	1373.75	1528.24	8443.96	1844.3	1424.09	1160.32	968.431	1180.95	1197.72	1543.23	1568.98	1448.58	1323.05	1279.59	1442.56	1325.23	1188.23	1878.53	1295.9	1455.32
SLC26A5_3	target_1115	1360.86	1057.25	1168.99	1125.75	1269.31	1380.53	1138.76	1252.88	1537.24	1198.17	1010.52	1157.28	1028.79	1302.32	1206.62	849.89	185.008	651.129	1271.51	1754.41	1329.89	982.66	1282.89	911.862	1337.34	1327.94	1575.83	1321.83	978.253	756.69	1061.44	1156.9	889.801	1373.28
SLC46A3_2	target_1117	1655.32	1640.89	1436.95	1667.18	1590.63	1722.58	1421.17	1522.91	1617.57	1431.45	1340.99	1824.47	1371.43	1487.38	1582.47	1208.56	545.537	664.765	1972.85	1960.17	1372.47	1180.27	1801.01	1640.28	1928.25	1855.73	1533.7	1591.42	1307.4	1399.18	1303.8	1514.45	1839.16	1497.23
SLC6A20_4	target_1118	810.316	1043.21	1049.52	1106.09	998.644	1181.26	978.921	713.9	960.777	959.716	981.862	715.344	850.833	1158.16	844.634	900.571	1432.63	15778.8	910.135	932.899	924.041	844.6	990.114	1227.55	738.914	1114.94	834.501	788.796	1041.69	826.525	1207.3	902.449	900.63	959.513
SLC25A1_6	target_112	2320.25	2852.63	2923.03	2375.69	2511.94	2812.42	2246.05	2143.89	2838.23	2690.9	2624.67	2486.51	2645.46	2506.22	2352.09	3268.31	5289.33	1232.37	2956.6	1862.7	2459.58	2384.91	3201.01	2493.49	2613.54	2646.46	2494.59	2453.95	2556.88	2995.54	2515.59	2029.08	2491.62	2759.05
MTCH1_3	target_1121	926.181	1262.46	937.872	1305.33	1001.31	1011.77	599.61	971.91	997.003	1207.03	1151.87	1374.8	1459.96	1130.43	810.392	814.803	263.281	190.907	1543.21	985.501	834.355	1088.23	959.949	736.955	1076.73	828.433	1122.93	897.092	752.078	1053.29	1233.11	958.904	1387.04	1186.01
SLC1A5_13	target_1122	548.329	616.406	415.343	711.188	535.988	670.75	617.002	448.237	234.681	686.566	644.705	492.659	629.493	720.815	526.673	435.341	92.5041	199.43	495.221	521.372	574.355	616.531	597.972	469.262	421.47	380.759	570.378	594.477	628.877	490.493	780.933	535.088	721.948	500.266
SLC39A5_2	target_1123	1261.97	970.644	1257.19	878.264	1074.64	1043.62	724.666	1175.26	859.974	1200.38	899.722	1027.45	934.943	1088.15	1233.52	953.852	308.347	1672.14	1084.13	1534.72	1243.83	1250.66	637.009	940.657	1275.14	1041.43	1150.48	1112.92	1217.3	1034.39	1223.01	899.995	863.63	1032.64
SLC25A13_6	target_1124	1978.56	1654.15	1512.88	1451.86	1751.96	1561.32	1450.99	1229.37	1931	1728.23	1781.3	1529.56	1911.5	1544.9	1547.41	1350.21	512.33	961.353	2118.74	2339.21	1754.77	1695.97	1366.29	1543.23	1947.56	1982.96	1760.55	1441.65	1816.76	1821.48	1541.67	1779.54	1927.6	2172.28
SLC17A3_3	target_1125	2844.22	3406.62	3284.78	3462.13	2713.27	2995.26	4049.85	3801.27	2894.93	4001.28	4343.88	3777.91	3970.85	3840.42	3769.06	3558.1	4316.86	7690.83	2965.97	2990.54	3780.41	3625.42	2212.67	2500.95	3136.9	3034.76	3236.73	2866.39	3352.17	3601.88	3422.19	2996.16	3047.52	2891.91
SLCO1A2_5	target_1126	2071.55	2685.66	2090.11	1919.14	2306.62	2400.52	2662.63	2396.43	3047.71	2335.06	2546.35	2433.2	2644.58	2658.7	2537.16	2135.12	5009.45	5343.69	2608.61	2503.2	2444.18	2519.59	2752.09	2171.4	2247.84	2127.16	2356.05	2187.43	2415.29	2362.09	2623.31	2591.17	2230.82	2182.09
SLC35A2_6	target_1128	2095.16	1961.58	1907.01	1647.53	2006.62	2345.06	1981.86	2281.64	1965.65	2237.62	2175.76	1911.31	2281.58	2080.66	2377.37	2037.66	3451.11	310.224	1824.29	2108.69	2269.34	1969.38	1625.35	1850.39	1794.2	1937.72	1717.61	2010.78	1724.81	2139.44	2325.97	2341.62	2218.18	1738.89
SLC17A6_2	target_1129	739.469	865.309	888.745	880.944	601.32	872.077	583.874	553.19	844.223	576.568	624.648	729.961	956.192	603.683	719.895	492.52	1062.61	20.4543	631.741	495.071	526.341	592.844	211.153	467.129	629.524	655.961	682.184	747.321	829.308	667.136	756.248	761.723	866.337	603.708
SLC30A7_5	target_113	1845.72	2176.93	2896.24	2449.85	2303.95	2093.4	3024.55	2224.79	2203.49	2386.74	2689.61	2621.5	2313.45	2583.85	2500.47	2545.77	654.644	4157.34	2533.66	2608.41	2704.18	2489.13	2553.36	2591.61	2607.11	2932.03	2337.41	2630.6	2007.07	2367.02	2805.07	2651.71	2617.06	2431.78
UCP1_5	target_1131	1867.12	1498.1	1522.93	1099.84	1623.96	1572.62	1530.5	1691.28	1323.04	1717.15	1837.65	1920.77	2154.97	2071.65	1845.8	1733.57	2753.77	12305	1370.56	2145.82	2067.31	2007.28	1946.51	1992.23	1083.17	1069.71	1217.72	1529.2	1338.66	1659.62	1605.62	1740.26	1739.89	1699.66
SLC39A14_7	target_1132	915.849	841.121	419.809	660.261	770.649	568.031	655.098	629.719	567.016	919.113	780.332	611.31	1108.47	745.767	781.857	692.647	90.1322	2019.86	744.17	795.208	818.954	1120.04	542.966	488.459	685.291	832.203	855.566	804.925	858.73	876.643	636.191	597.269	1107.29	911.359
SLC4A9_5	target_1133	1196.29	1410.71	1550.84	1695.77	1497.3	1200.78	1558.65	1648.64	2390.92	1850.04	1200.58	1441.87	1415.69	1576.09	1380.28	1812.84	785.099	995.444	1117.59	1380.01	1223.9	1532.87	853.485	1222.21	1341.63	1641.79	1298.74	1327.2	1540.01	1370.42	1469.86	1461.26	1308.53	1331.37
SLC25A26_4	target_1134	2062.69	1684.58	2253.13	2328.34	2302.62	1914.67	2227.83	1755.78	2653.95	2273.79	1901.64	1884.66	2063.78	2386.32	1951.79	1836.23	808.818	7159.01	1790.83	1837.95	2189.61	2218.43	2677.57	2729.19	1971.15	2137.53	1490.76	2306.48	2243.36	2569.95	2095.95	2311.35	1729.97	2061.7
SLC4A8_8	target_1136	2248.66	1924.9	1837.78	1773.5	1687.96	1933.16	2145.01	2330.29	1348.24	2239.83	1805.17	1809.86	1946.03	1896.3	2021.09	2051.95	3543.62	4172.68	1991.59	1664.68	2641.67	1831.32	1999.75	2120.21	1804.92	1815.2	1835.9	2063.77	1780.9	1810.8	1576.45	1883.44	2229.01	1624.75
SLCO2B1_4	target_1137	5159.31	5250.37	6076.07	5339.27	4209.24	5573.49	5991.13	6185.13	7850.02	5608.43	5969.49	5550.8	5877.04	6246.84	6157.02	5113.63	5092.47	6610.16	4442.26	4088.98	5914.77	5897.99	5951.33	5155.48	5042.63	4570.05	6040.01	6463.98	6602.29	5880.98	5955.73	6377.69	5497.63	4805.59
SLC30A9_2	target_1138	5648.6	5214.48	5505.53	5588.55	5262.55	5367.02	5725.28	5529.17	7623.21	5461.52	5699.19	6026.26	5906.25	6307.14	5620.56	6063.59	15151.7	14958.9	4645.71	4087.43	5700.97	5616.46	4666.67	5178.95	5137	4857.5	5736.99	5453.98	7027.98	5607.39	5554.05	5831.15	5296.39	5927.4
SLC25A15_1	target_1139	976.365	939.434	630.83	632.564	727.984	873.104	626.94	628.625	989.127	760.391	726.845	952.646	969.472	794.283	726.418	708.241	14.2314	194.316	689.294	934.446	822.578	545.471	399.24	328.484	1103.54	856.707	664.36	766.522	544.291	907.863	920.064	870.541	630.802	621.543
SLC9A6_3	target_114	1950.52	1923.34	2527.79	2272.05	1978.62	1647.6	1672.94	2517.23	3094.96	2430.3	2348.64	2553.57	2206.32	2268.49	2435.25	2617.24	3175.97	620.448	3750.29	2636.25	2037.42	2538.54	2193.16	2076.49	2310.04	2374.09	2253.96	2312.62	2188.2	1952.11	2267.62	2199.26	1873.45	1571.25
SLC25A14_4	target_1140	768.251	893.399	786.026	869.329	477.323	1174.07	801.688	535.152	269.332	818.712	874.889	808.202	704.749	729.826	573.144	927.861	151.802	109.09	702.678	496.618	1127.87	868.287	826.87	822.275	727.117	925.508	865.289	758.842	921.25	1012.21	1005.34	742.087	938.532	987.157
SLC12A6_6	target_1141	1262.71	1216.43	1114.28	1246.37	1021.31	871.05	1066.71	1109.11	1176.56	1268.3	1219.69	1076.46	1227.11	1086.07	891.105	1233.25	222.958	1217.03	1002.49	1041.2	1121.53	1328.49	1414.2	1334.2	1296.58	1172.44	1150.48	1165.14	1143.75	1043.43	1462	1300.08	1287.77	1240.41
SLC26A6_12	target_1143	2172.65	1930.37	3321.63	2514.18	2609.28	2425.18	2209.61	2270.16	3101.26	2216.94	2445.1	1760.85	2354.18	2245.62	2189.85	2219.59	8244.72	1760.78	2552.39	2343.85	2140.69	2135.86	1983.78	2734.52	2450.53	2296.8	1973.64	2087.58	1965.7	1593.07	2064.53	1867.08	2437.48	2894.59
SLC25A37_2	target_1144	933.561	1176.63	1020.49	670.983	1209.31	1019.99	1183.48	1452.94	1656.95	927.233	1061.14	1075.6	1042.96	1184.49	1164.22	812.203	6989.99	357.951	915.489	993.236	986.549	1167.42	1288.21	1156.09	961.982	748.323	1082.42	1055.31	887.231	796.126	1269.02	997.358	867.24	992.507
FLVCR2_6	target_1145	1419.9	1228.13	1116.51	964.035	1299.97	1176.12	1161.95	1569.92	1226.96	991.461	1385.88	1044.64	1206.75	1158.16	1326.47	981.142	1584.43	598.289	1733.27	1019.54	1200.35	1270.96	920.913	1530.43	1106.76	1333.6	1370.85	1605.24	954.348	1174.88	1214.04	1511.99	1158.73	1334.04
SLC46A2_3	target_1146	1266.4	1212.53	1096.42	1662.72	1403.97	1412.37	1401.3	1393.36	1453.77	1451.39	1270.31	1193.39	1274.92	1097.16	1383.54	1172.17	3579.2	289.77	1322.37	1220.66	1456.72	1263.52	1274.02	1691.48	1112.12	1130.97	1003.02	1164.38	1273.38	1177.35	1225.26	989.994	1220.99	1069.2
SLC35A1_3	target_1147	4447.15	4019.12	4255.03	4408.3	4173.24	5112.28	4740.56	4651.83	3854.13	4656.1	4069.76	4415.88	4080.64	4586.88	4329.97	4471.67	9897.93	4762.45	2949.91	3965.21	4561.32	3969.89	3797.21	4020.72	3728.89	3686.95	4587.33	4282.69	3592.14	4047.18	4290.64	4356.79	3840.76	4729.79
SLC6A1_5	target_1148	765.299	926.17	1021.61	430.644	1291.97	534.134	786.781	663.063	756.021	843.812	724.935	797.024	825.158	953.001	863.385	864.184	4867.14	2117.02	1338.43	883.392	687.595	636.157	1126.74	951.322	824.709	932.105	1027.33	819.518	601.295	1102.58	968.312	1021.09	749.021	1016.58
SLC30A2_1	target_1149	736.517	595.339	646.462	760.328	598.653	489.966	565.654	647.211	565.441	865.959	648.526	1103.97	770.265	633.486	819.36	853.788	310.719	93.749	738.816	1069.04	653.17	619.915	645.881	600.442	786.101	541.921	626.281	650.545	712.543	653.169	841.522	776.45	652.46	749.954
SLC7A8_5	target_115	2874.48	3033.65	3673.33	3471.06	2977.27	2340.95	2878.79	2719.49	2127.88	3092.5	2962.78	2713.49	3154.55	2763.36	2670.05	2866.75	3795.04	1247.71	3134.61	2840.47	3249.54	2537.86	2739.67	2351.64	3037.16	2594.63	2837.3	2306.48	2795.93	2811.5	3279.69	3145.07	2599.01	2537.89
SLC31A2_6	target_1151	760.871	733.445	560.49	468.169	766.65	469.422	696.508	867.503	908.8	454.758	852.921	819.379	723.341	684.082	709.297	727.734	3479.58	2071	501.913	629.668	630.522	489.3	519.899	792.413	848.303	732.301	607.646	771.13	593.939	765.727	607.018	781.359	791.435	714.284
SLC15A3_3	target_1152	760.133	917.587	827.337	664.729	786.649	765.25	617.002	702.421	607.967	657.775	829.043	631.945	620.639	756.856	728.048	1034.42	54.5537	2996.56	666.54	889.581	504.599	710.601	626.363	558.849	596.279	703.084	692.717	465.443	596.698	710.68	1157.93	723.269	915.971	881.931
SLC37A2_2	target_1153	1164.55	1306.94	1428.02	1208.84	1673.3	983.013	1145.39	977.376	1039.53	1248.37	1357.22	1724.74	1003.12	1156.77	1152.81	1244.95	3308.8	2350.54	836.521	1076.78	1075.33	1421.2	1195.94	1199.82	1171.11	1262.91	1734.63	1271.14	1834.22	1423.83	1172.52	1034.99	1077.51	1144.99
SLC38A2_5	target_1154	1311.41	1203.16	933.406	1199.91	1779.96	1719.5	1646.44	1493.94	1176.56	1347.29	1204.4	1461.64	1447.57	1500.54	1385.98	955.151	18394.1	2422.13	2632.7	3126.68	1039.09	1475.34	1222.56	1353.39	1606.52	1550.37	1143.19	1317.22	1329.47	1364.67	1437.32	1615.9	1383.43	1207.42
SLC27A5_4	target_1155	2059.74	2375.89	2326.82	1680.58	2302.62	2090.31	1938.79	2213.31	2394.07	2332.85	2152.84	2235.45	2622.44	2156.21	2288.5	2609.45	970.107	5831.19	2021.04	1803.91	2047.38	1964.64	1816.98	2607.6	2571.72	3063.03	2075.72	2495.42	2470.46	2478.75	2028.63	2304.81	2105.38	2059.03
SLC51A_2	target_1156	5208.02	4706.53	4782.03	4631.66	4182.57	4907.87	5326.92	4369.22	7438.93	4656.84	4828.12	4978.18	4850.9	4923.72	4452.26	4428.78	24112.7	3449.96	7222.19	5465.89	4195.33	4907.89	4616.98	5132.02	4105.31	4274.11	5531.2	5078.4	5562.43	5305.04	5024.45	4752.79	4238.74	4317.81
SLC23A3_5	target_1157	4066.34	4065.16	3617.51	2575.82	3393.26	3405.11	4029.97	3856.48	3909.26	4579.32	3517.7	3349.74	3412.19	3927.06	3592.95	3593.19	6880.88	9323.76	3926.97	3148.34	3890.94	3172.66	2730.8	3261.37	3734.25	3154.45	3768.22	3612.95	4082.18	3952.7	3674.65	4803.52	3017.74	3667.73
SLC30A5_3	target_1158	4379.25	4089.35	4519.65	3964.25	3798.58	4323.41	4285.06	4739.29	6216.7	4622.88	4619.91	4131.29	5213.9	4504.4	4202.79	4851.13	5936.86	5423.8	3649.91	3292.22	4801.39	5124.45	4389.86	5249.34	3634.51	3318.44	3671	4112.18	4758.87	4307.63	4675.5	4251.25	4267.61	3822
SLC12A8_2	target_1159	2785.92	2782.41	2772.3	2311.36	3002.6	2734.36	2751.25	2758.85	3915.56	2941.16	2704.9	2506.28	2860.61	2671.87	2530.64	3434.65	2931.67	18339	3113.2	2623.88	2503.97	2660.36	3264.89	3160.05	2661.8	2634.21	2953.16	3124.46	2746.28	2803.28	2686.14	2893.89	2782.21	2782.23
SLC25A23_5	target_1160	665.67	781.041	801.657	454.767	630.653	708.755	602.094	727.019	363.835	381.672	676.224	736.839	586.995	830.324	739.462	662.758	166.033	2106.8	1362.53	1087.61	702.996	785.722	679.594	493.792	789.318	641.823	792.371	697.397	802.646	665.493	525.11	565.36	364.584	469.056
SLC19A1_9	target_1161	1512.89	1026.82	1172.34	1210.63	1605.3	1706.15	1340.84	1198.76	1625.44	1233.6	1227.33	1663.69	1238.62	1286.38	1240.86	1260.54	647.528	8280.59	1292.93	1754.41	1077.14	1211.41	1158.68	1703.21	1416.7	1493.82	1133.46	1464.69	1061	1185.56	1396.93	1129.9	1402.38	1356.34
SLC50A1_9	target_1163	492.241	597.68	698.938	667.409	442.657	296.855	585.53	499.074	341.784	457.711	436.489	405.82	703.863	682.002	432.916	454.834	289.372	66.4765	530.02	768.907	416.724	603.673	411.66	626.038	554.453	671.04	420.491	643.633	454.189	461.737	530.72	525.27	775.191	555.554
SLC4A4_1	target_1165	2220.62	2002.93	2487.59	2331.91	2201.28	2169.41	2604.66	2328.1	2570.47	1785.07	1966.59	2006.75	2172.68	2124.33	1993.37	2025.96	1389.93	5280.62	2478.78	2936.39	2107.18	2194.07	1884.41	2190.6	2376.53	2424.04	1945.28	2460.86	1842.5	2072.89	2201.42	1800.81	2271.43	2304.26
SLC3A1_4	target_1166	2298.85	2159.76	1931.57	1987.93	2367.95	1872.55	2153.29	2148.81	1686.87	1889.16	1787.03	1731.61	2051.38	1804.12	1893.9	2171.51	4777	7077.2	1901.92	2119.52	1770.17	2079.69	2223.32	2175.67	2151.32	1809.55	2334.98	2212.01	1964.78	2045.77	2081.37	1839.26	2059.36	2306.93
SLC26A8_6	target_1167	816.958	630.451	966.901	1039.98	762.65	598.847	890.304	1245.22	387.461	743.411	791.793	864.088	819.846	920.426	927.793	1013.63	3455.86	1165.9	547.42	853.997	372.334	806.025	938.657	564.181	1099.25	1115.89	567.137	912.453	653.701	567.723	737.174	778.086	1081.12	886.39
SLC7A10_2	target_1168	3274.47	3780.36	3588.48	3778.41	4271.9	3371.21	3779.86	4368.13	4981.86	4128.26	4023.91	4234.46	5085.52	4421.23	3484.52	3962.25	6577.28	773.855	3421.04	4778.98	3802.16	4404.37	4027.88	3559.99	3829.7	3383.47	3440.9	3410.95	3960.82	3835.21	3515.32	3356.16	4106.98	4362.39
SLC22A23_1	target_117	822.124	1110.31	1156.71	1046.23	1189.31	856.669	1281.21	821.039	500.864	1162.73	1034.39	1297.42	749.017	963.398	1136.51	995.437	863.371	1293.74	1555.26	980.859	1329.89	1017.85	1148.04	945.99	942.678	999.02	1097.81	962.377	939.638	1000.7	1337.46	932.722	1259.8	972.889
SLC4A3_2	target_1170	649.434	884.816	693.355	1073.04	787.982	1059.02	540.808	661.97	412.661	816.497	829.043	858.069	800.368	837.948	926.162	835.595	2258.05	992.035	931.55	595.632	745.574	712.631	1160.46	866.002	995.228	963.206	525.817	703.541	972.737	801.877	1095.1	724.905	926.801	1001.42
SLC6A9_10	target_1172	1584.47	1571.45	1380.01	1406.29	1425.3	1685.61	1362.37	1512.53	1404.94	1816.82	1140.41	1502.05	1407.73	1835.31	1257.17	1439.87	2336.32	1938.05	1428.11	1978.74	2017.49	1989.01	2044.11	1575.23	1601.16	1130.02	1155.34	1627.52	1739.53	1809.98	1835.64	1727.17	1520.6	1822.72
SLC9A9_1	target_1173	2253.83	2248.71	1741.76	2408.75	2295.95	2231.04	2215.41	2106.17	2460.22	2235.4	2094.58	2489.09	1941.6	2371.76	2307.25	2320.95	4582.51	1177.83	2435.95	2331.47	2256.65	2212.34	1824.08	1732	2668.24	2309.06	2125.95	2137.51	2082.47	2357.16	2254.16	2636.17	2275.94	1855.71
SLC12A1_5	target_1174	3307.68	3028.97	3379.69	3271.82	2894.6	3717.37	3547.97	3775.03	2206.64	3579	3400.22	2967.99	2994.3	3102.97	3810.64	2939.53	4471.03	2384.63	3276.49	2668.74	2634.42	3299.22	3099.87	3379.75	3189.45	2949	3047.95	3703.58	3191.27	2938.85	3296.52	3145.07	3302.91	3262.88
SLC29A1_15	target_1175	608.106	966.743	848.551	845.206	759.983	1145.31	1005.42	740.138	894.625	797.303	790.838	944.048	825.158	659.13	679.131	751.126	268.025	453.404	722.755	827.697	624.181	579.309	880.101	1131.56	874.041	969.804	736.468	956.233	491.885	642.488	833.668	706.087	754.435	739.253
SLC35F3_6	target_1176	1119.54	1284.31	1174.57	959.568	734.65	740.598	897.758	727.019	800.122	923.542	897.812	966.403	1042.07	1225.39	1401.47	1037.02	118.595	1571.57	1282.22	929.805	1014.63	973.185	1277.57	989.717	1075.66	981.113	972.234	1152.09	940.557	986.736	1082.76	1306.63	963.8	1190.47
SLC35G6_1	target_1177	1746.83	1785.24	1668.07	2021.88	1941.29	1405.18	2563.25	1936.17	2559.45	2321.04	1922.65	1735.05	1936.29	1926.1	1843.36	2155.91	6380.41	8466.39	2286.05	2083.94	1716.72	1479.4	1616.48	1809.86	2110.57	1894.37	2070.05	2247.34	1694.47	1572.53	1730.17	1827.81	1907.75	1802.21
SLC7A3_3	target_1178	21944.2	22665.8	1342.05	936.338	1387.97	714.918	1414.55	1458.96	848.948	786.229	1245.47	949.207	1157.17	848.344	3010.84	3072.08	388.991	63.0675	645.125	1024.18	1261.04	1187.72	1004.31	992.916	1069.23	1076.3	1040.29	612.91	824.711	914.436	1341.95	969.54	1068.48	1240.41
SLC35B2_7	target_118	1911.4	1855.46	2086.76	2565.1	2026.62	1765.73	1931.34	1817.55	2332.64	2368.28	1985.69	1871.76	2618.9	2143.04	2259.97	2474.3	550.281	1254.53	1579.35	2736.81	1946.83	1645.89	1944.74	2210.86	1992.6	1678.54	1968.77	2016.15	2270.94	2379.34	2055.56	1994.72	2563.82	2323.88
SLC25A40_5	target_1180	1123.96	735.786	1113.16	1278.53	1103.98	1086.76	1138.76	1019.47	1132.46	993.675	1005.74	959.524	831.355	1079.84	1081.07	939.557	5742.37	165.339	772.277	818.414	961.184	1158.62	1011.41	894.798	921.229	1030.12	808.575	1152.86	1021.47	811.737	1181.5	1049.72	1068.48	1037.99
SLC17A3_4	target_1182	1591.85	1572.23	1710.5	1695.77	1509.3	1642.46	2029.07	1661.21	1886.9	2019.1	1853.89	1523.55	1974.36	1596.88	1823.79	1526.94	692.594	3139.74	2522.95	2580.56	1893.38	2145.34	1942.97	1966.64	2240.33	1562.62	1995.51	1926.29	1595.18	1941.43	2040.97	1501.36	1845.48	2172.28
SLC28A1_1	target_1183	991.862	806.009	840.735	512.842	791.982	741.625	689.882	729.206	872.574	859.315	955.119	1061.84	755.214	907.257	781.857	952.552	1487.18	424.427	643.787	734.871	898.675	618.561	745.247	840.406	1150.73	980.171	706.49	784.956	725.415	832.276	764.102	1006.36	915.069	1126.27
SLC4A8_14	target_1184	804.412	859.847	893.211	944.379	951.979	917.273	756.138	1147.38	1083.63	1071.93	796.569	1124.6	779.119	906.564	1096.56	1211.16	578.743	83.5218	1139.01	1231.49	869.686	1139.67	1316.6	651.634	867.607	884.039	691.097	1254.24	597.617	856.103	872.939	647.178	786.021	780.273
SLC50A1_8	target_1185	930.609	1092.37	951.27	1104.31	1222.64	1082.65	775.186	897.021	1220.66	851.933	1227.33	1152.12	1039.42	776.263	975.894	874.581	87.7603	189.202	946.273	1463.55	1063.55	1079.44	1011.41	997.182	1009.17	924.565	964.132	773.435	930.444	990.844	859.475	953.176	1011.63	1218.12
SLC7A4_1	target_1186	1922.47	1416.17	1637.93	1867.32	1769.29	1756.48	1574.39	1792.4	1638.05	1954.87	1993.33	1852.85	1724.69	2011.35	1764.27	1968.78	19221.9	5321.53	1962.14	1929.23	2023.83	1678.37	2127.5	2399.64	1501.42	1821.8	1456.73	2079.13	2052.12	1711.38	1711.1	1895.72	1760.65	1907.43
SLCO3A1_2	target_1187	804.412	976.887	858.599	609.335	662.652	872.077	829.018	718.273	497.714	696.902	924.555	787.567	734.851	962.705	1032.15	916.166	6126.61	1041.47	982.411	580.161	710.243	978.599	825.095	739.088	824.709	822.778	537.97	797.244	811.84	717.253	775.323	632.451	767.972	647.404
SLC6A8_9	target_1188	1198.5	1596.41	1275.06	1173.1	893.313	926.518	958.216	1066.48	1041.1	1044.61	1181.48	827.977	918.121	968.942	1441.42	1239.75	713.942	397.155	1288.91	1502.23	965.713	1055.75	1226.11	944.923	1597.94	1089.5	1283.35	1314.15	1038.01	884.037	1163.54	1105.36	1322.97	1589.08
SLC26A6_4	target_119	1723.21	1810.99	2161.57	2156.79	2046.62	1864.33	1803.8	1689.09	1781.37	2187.41	2064.97	2354.1	2566.67	1893.53	1898.8	2521.08	1435	588.062	2023.71	1906.02	1964.95	2147.37	2180.74	2667.33	2341.14	2072.5	1888.57	1461.61	1883.87	1395.07	2453.88	1810.63	2394.16	2199.92
SLC6A17_6	target_1190	1882.62	2412.57	2013.07	2800.97	1733.29	1908.5	1646.44	1788.58	2327.91	1707.56	1955.13	2302.51	1991.18	2039.08	2434.44	2393.73	4841.05	4447.11	2231.17	1782.26	2349.06	1897.64	2688.21	1865.32	1784.55	1909.45	1882.08	2169.76	2144.99	2160.8	2420.22	2359.62	1820.21	1622.97
SLC25A40_6	target_1191	1537.98	1335.03	1415.74	1666.29	1526.63	1088.81	1596.75	1387.35	1272.64	1178.97	1462.29	1459.06	1472.36	1473.51	1175.64	1225.45	711.57	2952.24	1623.52	1539.36	1356.17	1357.59	1591.64	1356.59	1519.65	1625.76	1314.14	1982.36	1443.47	1510.09	1273.5	1805.72	1628.89	1583.73
SLC16A10_1	target_1192	228.04	253.585	253.449	221.576	209.329	218.79	307.259	295.727	69.3019	178.655	198.665	312.103	318.731	209.314	137.783	275.499	9.4876	119.317	104.398	150.068	147.665	190.17	127.757	214.367	173.736	175.3	190.396	201.231	389.83	340.141	164.938	294.544	171.463	301.408
SLC16A14_5	target_1193	3524.65	3267.73	3134.05	3526.46	3266.59	3394.84	3184.39	3280.88	3299.72	3398.87	3673.39	2955.95	2885.4	3279.02	3262.76	3104.57	5464.85	4447.11	2597.9	2227.82	3101.88	3497.51	2649.18	3405.35	2466.62	2938.63	3248.88	3708.95	3599.49	3918.19	3230.32	3799.61	3315.55	2920.45
SLC1A2_3	target_1194	1946.83	1603.44	1491.66	1545.67	1861.29	2054.36	8300.12	6128.82	2074.33	1952.65	1652.36	1814.15	1922.12	1795.11	2169.47	1654.3	8545.95	2117.02	1718.55	2093.22	1762.02	1899.67	1598.73	1807.73	1907.88	1884	1755.69	1708.16	1945.47	1706.45	2011.8	1839.26	1908.65	1890.49
SLC35D2_3	target_1195	723.971	801.328	853.017	1167.74	765.316	726.217	650.129	1115.13	1001.73	863.745	685.775	933.731	917.236	722.895	816.914	938.257	294.115	299.997	1272.85	884.939	768.222	847.984	817.998	748.686	803.26	1089.5	856.376	735.032	1037.1	990.023	1078.27	967.904	922.288	840.02
SLC25A12_2	target_1197	2235.38	1976.4	2314.53	2340.85	1889.29	1752.37	1705.24	2445.63	3243.01	2148.29	2413.58	2127.12	2698.58	2463.25	2534.72	1764.76	343.925	470.449	1861.76	1952.44	2330.03	1997.13	1582.76	2625.74	2105.21	1971.65	2228.85	2410.17	2135.79	1894.6	2265.38	1871.99	2404.99	2195.47
SLC20A1_4	target_1198	2228.74	2346.24	2438.47	2102.29	2294.62	2374.84	2155.78	1982.08	3151.66	2357.21	2021.99	2529.5	2284.24	2204.73	2609.72	2253.38	946.388	6049.37	2652.78	1969.45	2992.26	2564.93	2606.59	2673.73	2419.43	2440.06	2239.38	2598.34	2211.18	2188.73	2276.6	2457.8	2329.18	1765.65
SLC22A25_4	target_1199	2239.81	2407.1	2249.78	2517.75	2350.61	2041.01	2101.95	2502.48	2808.3	2437.68	1911.19	2324.01	2167.37	2418.89	2118.92	2777.09	1482.44	2867.01	2370.37	2005.04	3322.02	2125.71	3066.16	2199.13	2322.91	2059.3	1856.97	1941.65	2287.49	2696.48	2579.55	2015.17	1943.84	2051.89
SLC11A2_5	target_12	4590.32	4065.94	4703.87	4486.03	4007.91	4502.14	4117.76	4698.84	5427.6	5290.99	4568.33	4373.75	4314.37	4757.38	4705.82	4210.46	7378.98	6061.3	5431.37	5501.48	3946.2	4687.94	4418.25	4141.24	4086.01	4199.66	5433.17	4579.16	4650.38	5023.24	4368.06	5125.06	4822.61	4674.5
SLC35B2_12	target_120	1692.96	1605.78	1730.6	1493.85	1015.98	1703.07	1484.12	1483.01	1519.92	1498.63	1964.68	1892.4	2165.6	1703.62	1682.75	1311.22	1899.89	973.285	1440.16	1315.03	2046.48	1621.52	1529.53	1392.86	1424.21	1968.82	1571.78	1804.94	1369	1377.82	1512.5	1889.17	1560.31	2022.47
SLCO4C1_5	target_1200	895.185	855.166	951.27	1175.78	1055.98	1089.84	990.515	803.547	896.2	1001.8	1246.43	1263.89	1169.56	975.18	1118.57	1376.2	3031.29	973.285	1064.06	1134.02	900.487	1065.22	1146.26	1285.14	1282.64	1130.02	1126.17	872.514	1325.79	1303.87	1148.96	1185.54	1036	1129.84
SLC44A3_4	target_1201	1774.87	2063.79	1752.93	1894.12	2194.62	2120.1	2111.88	1942.73	1630.17	2293.72	2170.98	2109.06	1868.11	2131.26	1959.94	2098.73	1183.58	899.99	1706.5	1725.01	1831.78	2319.94	1469.2	2305.78	1834.95	1803.89	1801.06	2159.78	1947.31	1588.14	2111.66	1885.08	1985.36	2048.33
SLC27A4_2	target_1202	1323.22	1272.61	1928.22	840.739	1319.97	1125.79	1219.92	1701.66	1269.49	806.162	1291.32	1298.28	1083.68	957.853	863.385	925.262	182.636	124.43	1157.75	1285.64	711.149	967.771	766.54	1316.07	1105.69	1072.53	1091.33	860.993	952.509	1043.43	1247.7	845.177	1100.07	1317.1
SLC39A1_16	target_1203	734.303	600.021	668.792	716.549	581.32	661.505	815.767	780.589	719.795	685.09	828.088	816.8	954.421	870.523	922.901	1151.38	657.016	930.672	651.818	809.132	1182.23	711.955	589.1	553.516	552.308	626.744	764.824	1021.52	696.913	833.098	835.912	994.903	1051.34	807.917
SLC30A6_1	target_1204	1378.57	1500.44	1448.12	1536.74	1281.3	1723.61	1275.41	1354.55	1641.2	1408.57	1132.77	1355.03	1134.15	951.615	1203.36	1378.8	502.843	2846.56	1505.74	1000.97	1246.55	1063.87	1980.23	1012.11	1508.93	1350.56	1291.45	1194.33	1257.75	959.624	1178.13	1175.72	1661.38	1132.51
SLC35F3_5	target_1206	1450.16	1575.35	1346.52	1519.76	1707.96	1635.27	1555.34	1690.73	1902.65	1348.03	1378.24	1389.42	1666.25	1548.37	1572.68	1033.12	3413.16	451.7	1654.3	2247.93	1741.18	1572.12	1863.12	1466.44	1540.03	1627.65	1553.95	1388.65	1446.23	1101.76	1561.87	1381.08	2011.53	1534.69
SLC17A9_3	target_1207	963.081	750.611	673.258	1043.55	905.313	647.124	806.657	667.436	258.307	1057.9	1107.94	1060.98	1128.84	794.283	791.64	892.774	303.603	521.585	1148.38	945.276	991.079	741.055	668.948	479.927	1122.85	745.495	862.048	1092.95	870.682	861.032	866.207	692.996	970.117	1005.88
SLC12A1_4	target_1208	2054.57	2277.58	1965.06	1853.02	2434.61	1870.5	1785.58	2109.99	2624.02	2047.89	1927.43	2451.26	2355.95	1842.93	1778.13	2275.47	5457.74	4261.32	2354.31	1879.72	2263.9	2141.95	2322.69	2189.53	1956.14	2171.46	2351.19	2251.95	1745.96	1873.24	2269.87	1763.99	2308.43	2105.4
SLC38A11_5	target_1209	1859.74	2258.85	2071.13	1552.82	1962.62	1741.07	2248.54	2278.9	1771.92	2201.44	2108.9	1798.68	1328.93	1894.91	2016.2	1870.02	403.223	3093.72	2030.4	2000.4	1540.97	1839.44	1706.97	1754.4	2093.41	1968.82	1863.45	2120.61	1796.53	2038.38	1886.13	2425.08	1792.24	1729.08
SLC44A4_5	target_121	2673.75	3262.27	2460.8	3004.68	3621.25	3066.14	2607.97	2942.51	2538.97	2910.89	2517.69	2851.92	2502.92	2999.01	3213.85	3296.9	839.652	1534.07	3313.96	2749.19	3261.32	3017.69	3334.09	3092.86	3252.72	3786.85	3487.08	2830.29	3256.55	2729.34	2819.66	2824.35	2495.23	3574.1
SLC35G1_4	target_1210	2622.83	2715.31	2705.31	2811.7	2615.94	2301.91	2686.65	2481.16	2579.92	2817.87	2589.33	2777.98	3128.87	3398.23	2231.43	2887.55	1852.45	1672.14	2315.49	2336.12	2503.97	2754.43	2267.68	2326.05	1951.85	2221.41	2613.69	2561.47	2990.84	2327.58	2821.9	2688.53	2924.79	2531.65
SLC24A4_1	target_1211	1077.47	1189.9	906.609	1123.07	781.316	879.267	1026.13	1071.94	1115.13	722.74	1142.32	1110.85	1339.55	1510.94	1245.75	1325.52	1162.23	852.263	681.263	776.643	1211.22	1526.78	823.321	827.608	978.069	936.817	894.456	1102.16	1219.14	925.117	1006.46	903.268	1515.19	1004.1
SLC11A2_11	target_1212	1670.08	1204.72	1672.54	1470.62	1403.97	1480.17	1342.5	1451.85	957.626	1456.55	1363.91	1325.79	1266.07	1255.19	1394.13	1225.45	493.355	1307.37	1122.95	1579.59	1125.16	1314.27	1898.61	1257.41	1364.15	1482.51	1536.13	1602.94	1234.77	1290.73	1440.69	1231.36	1450.21	1184.23
SLC25A31_6	target_1213	1552	1793.04	1599.96	1531.38	1785.29	1532.55	1870.05	1376.42	2447.62	1583.53	1958.95	1331.81	1607.82	1752.83	1417.78	1801.14	1249.99	584.653	1557.94	1395.48	1525.57	1660.1	1561.47	1721.34	1985.09	2011.24	1596.08	1497.71	1437.96	1907.75	1370	1831.08	1702.89	1798.64
SLC39A8_11	target_1214	1095.18	1189.12	1934.92	1315.16	1594.63	1008.69	1248.91	1287.86	617.417	918.375	1194.85	1272.49	929.631	1125.58	1012.58	1124.09	488.611	260.793	908.797	827.697	1091.64	778.277	1068.19	623.905	1303.02	1105.52	1097	1026.89	986.528	1103.4	826.936	1161.81	1183.99	1272.51
SLC10A7_2	target_1215	1103.3	1252.32	1435.84	1145.41	1467.97	1162.77	1244.77	1042.97	1441.16	1413	1491.9	1398.02	1130.61	1086.07	1367.23	1523.04	3662.21	206.248	1512.43	1130.93	1338.05	1578.21	1439.04	1554.96	1588.29	1538.11	1344.92	1322.6	1232.01	1176.53	1190.47	1089.81	1269.73	1478.51
SLC22A1_6	target_1216	1020.64	1446.6	1048.41	1429.52	1455.97	1259.32	1581.84	1483.56	760.746	1238.77	1319.02	1349.01	1041.19	1353.61	1178.08	1342.41	279.884	380.109	1018.55	1344.43	1533.73	1299.38	1181.75	1537.9	1830.66	1275.16	1237.98	1259.62	1315.68	1605.4	1393.56	1574.17	975.532	1060.28
SLC25A39_3	target_1217	857.548	880.134	949.037	972.97	874.647	1122.71	1274.58	1196.57	803.272	1063.07	679.089	989.617	974.784	873.989	732.125	558.796	353.413	1544.3	734.8	888.034	953.03	912.277	752.345	794.546	989.865	997.135	770.496	889.411	823.792	794.483	1092.86	988.358	971.02	709.825
SLC7A4_3	target_1218	721.019	856.726	798.307	766.582	866.647	711.837	1165.26	861.49	729.245	1004.75	852.921	889.882	754.329	855.275	776.965	1090.3	244.306	1438.62	1041.3	1050.48	1086.2	885.883	688.466	759.351	810.767	522.13	1024.09	789.564	690.477	873.356	1099.59	973.631	857.313	776.706
SLC9A8_2	target_1219	849.43	861.408	864.182	825.55	1171.97	768.332	949.934	696.954	305.558	764.082	1106.03	831.416	797.712	925.278	820.175	765.421	294.115	470.449	792.353	1469.74	591.567	942.054	943.98	983.318	1034.91	873.672	747.81	741.944	894.587	852.816	903.234	771.541	741.801	743.712
SLC32A1_4	target_1220	2035.38	2166	1928.22	1745.81	2050.62	1853.04	1693.65	1709.86	1464.79	2028.69	2107.95	1857.14	1862.8	1696	2054.51	1875.22	201.611	494.313	1640.92	2020.51	2283.83	2156.17	1648.42	1885.58	1803.85	1999.93	1895.05	2155.94	1688.96	1703.17	1780.66	1600.35	2061.16	1419.65
SLC8A1_8	target_1222	2402.9	2412.57	2047.69	1698.45	1754.63	2661.43	2315.62	2276.17	2034.96	2070.03	2180.54	2318.85	2302.83	2583.15	2555.91	1747.86	3897.03	3045.99	2968.65	2407.28	2311.91	2902.64	2709.51	2272.72	2312.19	2719.03	2323.64	2321.07	2327.95	2616.78	2108.29	2508.53	2373.4	2304.26
SLC35F6_6	target_1223	1397.02	1107.97	1179.04	1035.51	1175.97	954.252	1352.43	1292.24	1650.65	1167.9	1295.14	1464.22	1430.75	1149.84	1234.34	1432.08	1828.73	1453.96	981.072	1178.89	1300.9	1606.64	1000.76	1378.99	1517.51	1033.89	1358.7	1371.75	1553.8	1390.14	1473.23	1313.99	1216.48	1623.86
SLC16A3_8	target_1225	781.534	821.615	976.95	957.781	611.986	1087.79	747.027	897.021	1004.88	727.17	760.274	1050.66	762.297	965.477	1152	849.89	215.843	2094.86	1043.98	923.617	784.529	961.68	830.418	650.568	765.725	1130.02	719.453	554.538	918.491	824.882	1001.97	710.996	771.582	809.7
SLC12A5_2	target_1227	341.691	316.786	326.022	119.723	122.664	199.273	239.347	207.173	80.3272	402.343	261.703	199.471	218.685	241.889	264.152	111.759	0	1.70453	526.005	365.115	198.397	236.19	264.385	83.1874	167.301	242.215	246.299	126.73	301.567	187.324	206.453	229.09	219.292	311.217
SLC25A33_6	target_1229	964.557	1222.67	1184.62	1154.34	1022.64	1433.95	1382.25	1064.84	1089.93	820.926	1228.28	1120.31	1134.15	863.592	1086.77	890.175	7.1157	576.13	904.782	1466.65	1095.26	1183.66	1146.26	1566.7	1431.71	1321.35	1178.02	979.274	1115.25	1126.41	1142.23	998.176	1257.09	1095.06
SLC2A14_2	target_123	1617.68	1253.88	1270.59	1457.22	1398.64	1014.86	1242.29	1123.87	929.276	1658.83	1939.85	1647.36	1526.36	1222.61	1474.03	1432.08	2063.55	349.428	1983.56	1591.96	1826.34	1839.44	1618.25	1409.92	1676.23	1117.77	1299.55	1503.86	1079.39	1522.42	1790.76	1680.54	1343.73	1433.03
SLC20A2_13	target_1230	2920.24	2591.25	2813.62	2964.48	3491.92	2912.06	2583.95	2808.04	1845.95	3339.81	2888.28	2459	2611.82	2809.1	3165.75	2922.63	7523.66	942.603	3073.05	3185.47	2851.84	2659	2324.46	2219.4	2888.09	2237.43	2809.76	2480.06	2127.52	2976.64	2676.04	3028.07	2853.5	2693.95
SLC1A1_3	target_1232	1757.16	2316.59	2190.6	2596.37	1817.29	2507.35	1809.6	2509.04	2394.07	1813.13	2360.1	2170.11	2098.31	2199.18	2107.51	1416.48	2431.2	347.723	2134.8	1612.07	2412.47	2125.04	2333.33	2414.57	1859.62	1949.03	2231.28	2269.61	2248.88	2284.86	2458.37	2202.53	1970.92	1999.28
SLC25A18_5	target_1233	2965.99	2528.83	3290.37	2849.22	3158.6	3252.06	2799.28	2602.51	4355	2733.71	2899.74	2930.16	2664.06	2861.78	2843.71	3021.4	7604.31	6516.41	2567.12	2936.39	2523.9	2775.41	3190.37	2768.65	2898.81	2710.55	3128.16	2713.55	2366.56	3007.04	2465.1	2524.08	2959.99	2655.6
SLC12A1_3	target_1235	1599.97	1395.11	1550.84	1559.97	1346.64	1585.97	1699.45	1431.08	1234.83	1864.8	1690.56	1735.05	1402.41	1397.27	1852.32	1456.77	1968.68	177.271	1802.87	2046.81	1776.51	1704.77	1332.57	1468.58	1844.6	1643.67	1852.92	1589.88	1611.73	1900.35	1562.99	1780.35	2186.6	1930.62
SLC22A7_4	target_1236	1968.23	2073.93	2296.67	2454.31	3085.26	2357.38	2235.29	1980.44	1956.2	2088.49	2063.06	2102.18	2558.7	2440.38	2127.89	2336.55	2108.62	1067.03	2442.64	2334.57	1677.77	1990.36	2798.23	2709.99	3055.39	2832.13	2265.31	2295.73	2173.49	2583.92	2155.42	2734.35	2075.6	2543.24
SLC10A2_3	target_1237	2397	1808.64	2035.4	1652.89	2373.28	1998.9	1798	2267.42	1845.95	2292.98	2176.72	1843.39	1974.36	2173.54	1767.53	2470.4	443.545	1172.71	2200.39	2399.55	2305.57	2152.78	2744.99	2434.83	2106.28	2178.05	1791.34	2186.66	2123.84	2283.21	2195.81	1999.62	2505.16	2121.45
SLC35G4_5	target_1238	3415.43	3284.9	3150.8	3111.9	3613.25	3482.15	3300.34	4227.64	4178.59	2983.98	3335.27	2877.71	2960.65	3500.11	2845.34	3686.75	1363.84	5445.96	3589.68	3518.1	3884.6	3174.02	3394.42	3176.05	3179.8	3190.27	3591.6	2960.86	3610.53	3556.69	3511.95	3414.25	3660.28	3657.03
SLC16A3_9	target_1239	1061.23	1034.63	762.579	763.008	1033.31	1086.76	850.551	1196.03	469.363	853.409	1112.71	1214.02	1124.41	1135.98	983.232	996.736	343.925	1217.03	1122.95	1260.88	997.421	900.095	1242.08	954.522	859.027	1229.93	949.549	1016.14	929.524	1101.76	1088.37	1241.99	663.29	1032.64
SLC26A1_3	target_124	4266.34	4548.92	4203.68	4599.49	3899.91	4033.74	3885.04	3345.93	4435.32	4230.87	4539.68	4495.84	3967.31	3945.08	3945.16	4270.24	4919.32	3226.67	4125.05	4351.98	3860.14	3835.89	3745.75	4494.25	4656.55	4701.05	4001.55	3883.3	3646.38	4082.51	3690.36	3746.43	4446.3	4034.23
SLC35D3_6	target_1240	530.617	611.724	621.898	565.555	881.314	578.303	486.148	699.687	507.164	693.949	766.005	683.532	819.846	923.891	652.227	714.739	75.9008	1109.65	1003.83	931.352	933.1	630.066	589.1	565.248	715.32	599.412	834.501	577.58	685.88	696.713	486.961	544.906	1063.97	665.238
SLC43A2_6	target_1241	1709.93	1149.32	1075.2	1196.33	1243.97	964.524	1152.01	1107.47	1360.84	1170.85	1349.58	870.966	992.491	1386.18	937.576	1072.11	92.5041	1684.07	1014.53	1090.7	1209.41	1145.76	1137.39	793.48	1032.76	1226.16	1430.8	1287.27	1198.91	1223.36	1079.39	1223.99	935.825	1286.78
SLC43A1_5	target_1242	1008.84	1132.16	712.336	1017.64	679.985	1025.13	744.543	836.892	626.867	797.303	695.326	1097.09	850.833	948.843	796.532	878.479	4079.67	2144.29	1073.42	1164.96	1050.87	697.743	791.382	1001.45	1076.73	1019.75	1071.89	999.244	1141.91	776.408	812.35	1151.18	690.363	869.447
SLC7A14_3	target_1243	963.819	1278.85	1118.75	940.806	763.983	1042.59	1381.42	1381.34	956.051	1126.56	1368.68	1459.92	1196.12	1562.23	1182.98	1243.65	391.363	238.634	876.675	524.466	953.03	1150.5	1494.04	1140.09	1210.79	1291.19	1410.55	1366.38	980.092	999.882	1063.68	1089.81	1183.99	1651.5
SLC47A2_5	target_1244	1894.43	1514.49	1187.97	1335.71	1407.97	1642.46	1799.66	1621.85	2246.01	1792.45	1728.76	1651.65	1932.75	1414.6	2139.3	2129.92	6721.96	685.22	1718.55	1496.04	1540.07	2076.99	1211.91	1638.15	1700.9	1939.61	2037.64	1754.25	1618.16	1614.44	1690.9	2020.08	2033.19	1961.83
SLC25A37_4	target_1245	1960.85	1262.46	2037.64	1919.14	1913.29	1723.61	2184.77	1710.95	3271.37	1954.13	1689.6	1547.62	1767.18	2047.39	1735.74	1493.15	3403.67	328.974	1709.18	1390.84	1793.73	1871.25	1841.83	1695.74	1609.74	1556.96	1792.96	1924.75	1733.09	1619.37	1747	1999.62	1386.14	1758.51
SLC44A4_7	target_1246	768.251	759.974	763.696	830.017	577.32	576.249	714.728	745.058	346.51	575.83	748.813	835.715	1025.25	665.368	582.928	799.208	2160.8	156.816	542.066	685.364	1087.11	819.56	970.596	1119.83	645.611	811.468	753.482	665.138	729.093	684.389	642.923	644.724	511.681	747.279
SLC35C1_2	target_1247	2197	2482.79	2451.86	2880.49	2490.61	2106.75	2639.44	2936.5	2400.37	2324.73	2367.74	2052.32	2452.45	2691.28	2863.28	2083.14	483.867	794.31	2415.87	2387.17	2617.21	2726	1969.58	3378.69	2036.57	2011.24	2403.04	2737.36	2640.55	2656.22	2325.97	2870.98	2496.13	2120.56
SLC4A5_3	target_1248	984.483	909.004	905.493	1106.09	819.982	737.516	820.736	862.583	1037.95	1054.21	1171.93	1102.25	1146.54	1013.3	971.003	821.3	6280.79	1977.25	1163.1	1132.47	896.863	880.469	1000.76	1084.64	751.783	764.345	845.034	730.423	787.016	1085.33	842.644	1133.18	1010.73	741.928
SLC1A5_12	target_1249	2042.03	2032.58	2142.59	2616.92	2358.61	2164.27	2771.12	3323.52	1677.42	2774.32	2940.81	2501.99	2423.24	2924.15	2616.24	2383.33	8780.77	1963.61	2086.62	1807.01	2450.52	2153.46	1942.97	2204.47	2286.45	1880.23	2232.9	2076.06	2460.34	2577.35	2423.58	2267.17	2562.91	2223.11
SLC39A1_8	target_125	7000.6	7732.38	7597.88	7768.57	6673.18	8188.69	6934.44	6416.9	8859.62	6510.57	6454.69	6782.88	7002.33	6226.74	5947.49	7179.88	5962.95	12555.5	6828.69	6021.3	6287.1	7249.49	7695.56	8125.7	8576.33	7148.65	7334.7	6360.29	5832.74	6470.07	6552.65	6929.96	6718.63	6863.73
SLC37A3_1	target_1250	497.407	407.296	731.317	461.022	429.324	366.704	578.077	537.885	481.963	587.642	532.956	463.426	441.796	471.302	379.107	374.263	54.5537	134.658	256.979	686.911	283.554	523.815	546.515	448.999	397.877	408.09	369.449	382.493	353.973	303.169	475.741	369.816	534.241	486.89
SLC16A14_4	target_1251	2855.29	2812.06	2214.05	3155.67	3177.26	2921.3	2925.17	3752.07	1052.13	3928.19	3436.52	2780.56	2721.6	3512.59	3445.39	3170.84	3595.8	969.876	2998.09	2385.62	2953.31	2880.98	2840.81	2161.81	2929.92	2397.65	2986.38	2541.5	3829.35	3649.53	2999.19	3550.89	2426.65	2352.41
SLC6A20_3	target_1252	2402.9	3089.83	2471.96	2486.48	3006.6	2990.13	2604.66	2946.89	3433.59	2644.39	2695.34	2561.31	3104.97	2733.55	2633.37	2816.07	1812.13	7888.55	2912.43	3224.15	2656.16	2543.28	2601.27	2699.32	2496.65	2623.84	2403.85	2866.39	2474.13	2935.56	2522.32	2299.08	1984.45	2520.95
SLC39A4_1	target_1253	843.526	1003.42	1080.79	953.314	950.645	973.768	747.856	487.595	1063.15	958.978	1178.62	838.294	1158.05	837.255	943.283	869.383	384.248	1315.89	927.535	932.899	875.121	914.307	511.027	672.965	935.171	855.765	990.059	957.769	813.678	1114.08	854.987	1144.63	1040.51	1205.63
SLC25A17_5	target_1254	1329.13	1415.39	1511.76	1165.96	1275.97	1129.9	1230.69	1246.32	1100.96	1349.51	1420.26	1379.96	1316.53	1192.12	1168.3	1546.44	196.868	1029.53	1489.68	1231.49	1264.67	1305.48	1611.15	1189.15	1449.94	1477.8	1173.16	1203.55	1378.2	1232.39	1225.26	972.813	864.533	1600.67
SLCO2B1_9	target_1256	3087.02	3369.17	2337.98	2471.29	2942.6	3127.77	2464.69	3210.36	3896.66	3009.82	2675.29	2677.38	2511.77	2576.92	3105.42	3196.83	1973.42	4160.75	3122.57	3465.5	2890.8	3160.48	2107.98	2280.19	3165.85	3451.33	2834.87	3029.99	2532.06	2598.71	2571.69	3025.62	2782.21	3251.29
SLC44A4_9	target_1258	1836.13	1996.69	2257.59	1786.01	2491.94	2127.29	2037.35	1730.09	2140.48	1668.43	2221.61	1973.22	2148.77	2018.98	2069.19	2336.55	11057.8	364.769	1523.14	1429.52	1925.99	2387.62	2375.92	2143.67	2232.83	1581.47	1770.28	2197.41	2175.33	2006.34	1712.22	1900.63	2100.87	1841.44
SLC22A12_6	target_1259	1075.26	1287.43	1220.35	1096.27	1515.97	887.485	1231.52	818.306	940.301	952.334	1705.84	1206.28	1310.34	1417.37	1214.77	1109.79	73.5289	2134.07	1267.5	1216.02	1416.86	1270.96	1387.58	995.049	1166.82	849.167	993.299	1043.02	1148.34	1263.61	1210.67	1292.72	955.678	926.518
SLCO1C1_3	target_126	1645.72	1189.12	1102	1347.33	1155.97	1555.15	1530.5	1433.27	883.599	1307.43	1266.49	1878.64	1011.97	1456.88	1493.6	1383.99	4281.28	1781.23	1450.86	1392.39	1840.83	1360.29	929.785	1053.71	1576.49	1384.49	1877.22	1564.53	1676.09	1500.23	1404.78	1865.44	1714.63	1667.55
SLC36A1_1	target_1261	1086.33	732.665	723.501	905.961	1010.64	978.904	684.913	630.265	1015.9	605.359	540.597	747.157	724.227	555.86	605.756	571.791	211.099	646.016	892.736	935.994	664.947	846.631	791.382	876.667	990.938	1035.78	956.841	957.001	888.151	883.215	583.455	735.541	875.362	764.222
SLC16A3_4	target_1262	2078.93	1473.91	2053.27	1782.44	2031.95	1952.67	1490.74	1612.56	1318.31	1712.72	1560.66	1507.21	1591	1586.49	1972.99	1270.94	5313.05	1782.94	1409.37	1400.12	2354.49	2037.06	2120.41	1428.05	1373.8	1306.27	1325.48	1582.2	1496.8	1524.88	1527.08	1570.9	1602.72	1367.04
SLC23A1_1	target_1263	1980.03	2375.11	2482.01	2255.97	2086.62	2068.74	1720.98	1503.78	2323.19	1852.99	2032.49	2354.96	2111.59	2186.01	2344.76	2071.44	891.834	3920.41	2342.26	2031.34	2391.64	2140.6	1896.83	2687.59	1733.07	2058.36	2036.02	1830.28	2065	2242.13	1835.64	1898.17	2642.33	2682.36
SLC25A53_4	target_1264	2226.52	2013.07	1977.35	2036.18	2341.28	2081.07	1907.32	1751.41	1587.64	1871.45	2607.47	1914.75	1703.44	2113.24	1941.19	2241.68	11143.2	6260.73	1872.47	2227.82	2198.67	2162.26	2257.03	2255.66	2285.38	2220.46	2060.33	2511.55	2049.37	1842.84	2129.61	1756.63	2327.38	1877.11
SLC1A2_2	target_1265	1070.09	1317.86	1260.54	1461.69	1079.98	1149.42	1409.58	1653.01	1108.83	1273.47	1386.83	1035.19	1416.58	1141.52	1219.66	1018.83	1952.07	2209.07	951.627	1520.8	1322.65	1140.35	1549.05	1735.2	894.418	997.135	900.937	1367.91	1181.44	1179.81	1223.01	1226.45	1217.38	1117.35
SLC13A5_5	target_1266	1587.42	1398.23	1679.24	1662.72	1602.63	1551.04	1603.38	1258.89	1409.66	1759.97	1604.6	1778.9	1577.72	1572.63	1536.81	1437.28	2360.04	3040.88	1556.6	1534.72	1281.88	1314.95	1824.08	1838.65	1457.45	1608.8	1442.96	1642.11	1813.08	1259.51	1589.92	1753.35	1434.87	1269.84
SLC25A38_2	target_1267	924.705	894.959	1060.69	1009.6	902.647	1123.74	1086.59	921.073	618.992	724.217	972.311	1203.7	1034.1	765.173	1136.51	1057.81	92.5041	1228.96	649.141	666.799	642.299	873.701	853.485	655.901	709.958	847.282	781.028	1082.19	892.748	1014.67	1067.05	759.268	1173.17	1014.8
SLC25A31_3	target_1268	856.072	766.216	684.423	1093.59	962.645	1151.47	1333.39	809.014	1627.02	1000.32	936.016	840.874	878.28	889.237	1004.43	1064.31	135.198	242.043	768.261	617.292	1049.96	720.076	1036.25	943.857	825.782	1066.88	776.167	904.773	842.18	879.929	927.919	1082.45	536.046	1030.85
SLC20A1_6	target_1269	1444.99	1514.49	1623.41	1338.39	1542.63	1553.1	1573.56	1548.06	2137.33	1714.2	1248.34	1351.59	1689.27	1369.55	1546.59	1534.74	2924.55	4472.68	1432.12	1367.63	949.407	1832	1758.43	1633.89	1335.19	1708.7	1698.17	1436.27	1275.22	1249.65	1469.86	1360.63	1517.9	1403.6
SLC13A3_3	target_127	8554.81	8119.39	8099.19	7192.29	7957.16	8696.12	9460.42	9166.45	11964	9218.44	9161.5	9104.31	9689.41	8828.6	9486.64	8955.03	6918.83	6455.04	7054.89	7812.84	8800.13	9487.54	8346.77	9056.76	7752.69	7944.1	8612.38	8047.71	9526.01	9442.6	9411.59	9667.58	9596.49	8739.95
SLC22A2_2	target_1270	1661.22	1555.84	1833.32	1663.61	1591.96	1592.13	2364.48	1624.59	1319.89	1466.89	1855.8	1786.64	1968.16	1926.1	2107.51	1868.72	1233.39	898.286	1630.21	1755.95	1824.53	1878.69	1806.34	1637.09	1403.83	1261.97	1485.9	1476.98	1459.1	1712.21	1670.7	1647.81	1514.29	1259.14
SLC6A2_3	target_1271	2120.99	1895.25	1905.89	1873.57	1967.96	1872.55	2050.6	2368	2501.17	2002.85	2254.08	1827.05	2348.87	1851.25	2473.57	2341.75	365.272	928.967	2259.28	1870.44	2155.19	2026.91	1634.22	2044.49	2009.76	1981.08	2394.94	2105.25	2381.27	2288.14	1778.42	2132.17	2728.06	2449.61
SLC4A8_12	target_1272	978.579	1024.48	1035.01	1207.95	1066.64	894.675	1054.29	913.967	439.437	1038.71	1228.28	963.823	927.86	1303.01	1055.79	1053.92	979.594	559.085	845.891	1104.63	993.797	1059.81	1029.15	868.135	1171.11	1268.57	1214.48	1054.54	1027.9	1091.08	1068.17	931.086	1204.75	1040.66
SLC46A1_3	target_1273	965.295	1050.23	965.785	945.273	1243.97	947.061	977.264	716.633	428.412	1057.16	992.368	921.694	1076.6	1104.79	1358.26	907.069	234.818	402.268	1006.5	1147.95	806.271	1007.7	990.114	617.506	1200.06	1153.59	944.688	765.754	1042.61	1023.71	874.061	995.722	904.24	951.487
SLC35F3_3	target_1274	1815.46	1934.27	1943.85	1881.61	2025.29	2232.07	1964.47	1805.52	2219.24	1396.76	1654.27	1915.61	1891.13	1877.59	1993.37	2688.72	1536.99	918.74	1996.94	2311.36	1576.3	1510.54	1818.76	1780	1506.78	1907.56	2205.35	1782.66	1752.4	2062.21	2195.81	1646.99	1602.72	1598.89
SLC30A1_1	target_1275	518.071	571.931	327.139	583.425	497.322	485.857	502.711	352.577	445.737	516.77	321.875	653.44	556.893	483.085	372.585	443.138	1046.01	114.203	380.115	655.969	634.146	372.22	752.345	428.735	460.078	502.338	559.845	407.839	557.163	433.803	446.568	373.907	439.486	348.671
SLC26A10_5	target_1276	2042.03	1732.96	2083.42	2029.92	1863.96	1575.7	1021.99	1648.09	2387.77	1655.14	1945.58	1866.6	2082.37	1704.31	1647.69	1716.67	5955.84	2786.9	2157.56	1401.67	1993.94	1861.1	1666.16	1628.55	1632.26	1763.37	1870.74	1675.9	1891.23	1819.83	1705.49	1617.54	1813.89	2125.02
SLC12A4_23	target_1277	1866.38	1701.75	2240.84	2471.29	2199.95	2120.1	1968.61	1704.39	2337.36	2126.88	2410.72	2344.64	2174.45	1972.54	2138.49	1901.21	7286.47	2607.93	2095.99	1576.49	1776.51	1910.5	2155.89	1943.17	1389.89	1997.1	2232.09	1634.43	1825.95	1949.65	2116.15	1803.26	1666.8	3105.93
SLC26A6_2	target_128	1791.85	1853.12	1463.75	1608.21	1529.3	1612.68	2415	1895.17	1793.97	2403.72	2278.91	2325.73	2056.7	1671.74	2189.85	2440.51	1098.19	9110.7	1927.35	1723.47	1975.82	2042.47	1556.15	1561.36	1764.17	1814.26	1970.4	2291.89	1815.84	2220.77	1971.41	2547.8	1968.21	1784.37
SLC35G2_5	target_1280	2700.32	2633.38	2283.27	2363.18	2355.95	2060.53	2896.18	2446.72	3109.14	2879.89	2450.83	2819.25	2397.56	2295.52	2414.87	3322.89	7134.67	4707.9	2303.45	1935.42	2435.12	2753.75	2847.91	2538.28	2677.89	1971.65	2456.51	2351.03	2613.88	2660.33	2892.59	2334.26	2432.06	2184.76
SLC28A2_6	target_1281	1030.98	981.568	1059.57	1238.33	1462.63	1075.46	911.009	1159.4	1000.15	1144.28	1177.66	1052.38	1126.18	1078.45	939.207	1118.89	476.752	2130.66	1501.72	1126.29	1268.29	1002.29	812.674	1055.84	1348.06	838.8	1067.03	1296.48	1005.84	967.018	1270.14	1010.45	977.337	1047.8
MTCH1_2	target_1282	897.399	984.689	973.6	1065.89	982.645	1111.41	848.067	779.496	1261.61	1032.8	851.011	1110.85	911.923	1163.7	877.245	583.487	894.206	1755.66	1200.58	988.595	865.156	812.116	1288.21	571.647	1119.63	1085.73	1036.24	1135.96	1084.9	816.666	669.852	911.449	962.898	922.951
SLC25A51_1	target_1285	2261.21	2743.4	2169.39	2282.77	2090.62	2236.17	1796.34	2316.62	3050.86	2985.46	2134.69	2003.31	2780.04	2876.33	2538.79	2608.15	1930.73	4673.81	2105.36	1983.38	1943.2	2407.92	2255.26	2401.77	2330.42	2189.36	2424.1	2349.49	2795.93	2104.93	2356.26	2157.53	2394.16	2536.11
SLC16A3_25	target_1286	1079.68	726.423	1449.24	749.607	866.647	1001.5	883.679	1134.26	968.652	1284.54	1059.23	1151.26	1035.87	937.753	838.927	952.552	1831.11	632.379	914.151	932.899	1312.68	882.499	1172.88	780.682	943.75	603.182	891.215	907.845	1040.77	869.248	942.505	933.54	1100.07	1107.54
SLC22A7_2	target_1287	1786.68	1632.31	2183.9	1740.45	2046.62	2059.5	2011.67	1710.95	1384.46	1673.6	1980.92	1864.02	2015.97	1940.66	1917.55	1983.08	2113.36	4527.22	1707.84	1805.46	1556.37	1919.98	1643.09	1826.92	1851.04	1673.83	1625.25	1937.81	1557.48	1557.75	1799.74	1770.54	1868.04	1773.67
SLC26A6_5	target_129	1180.05	1212.53	995.93	1237.43	1122.64	1253.16	1215.78	1153.39	97.6527	1065.28	1236.88	1153.84	1223.57	1544.21	1542.52	1339.81	7877.08	1632.94	1341.11	953.012	987.455	1017.17	1270.47	703.893	1159.31	1435.38	1238.79	1135.19	1164.89	1376.99	1036.76	839.45	1239.04	1120.92
SLC2A13_5	target_1290	1754.21	1608.12	2214.05	1591.24	2346.61	1633.22	1528.84	1850.35	1622.29	1843.39	1744.05	1652.51	1907.96	2028.68	1573.5	1724.47	2841.53	308.519	1661	1192.81	1803.69	1394.13	2033.46	2764.38	1420.99	1387.32	1604.19	2318	1617.24	1722.06	2033.12	1459.63	1718.24	1729.98
SLC36A1_3	target_1291	1977.82	1831.27	2171.62	1174	1762.63	1423.67	1939.62	1655.74	1827.05	1799.84	1435.54	1592.33	1567.98	1535.89	1797.7	1955.79	4712.96	3369.85	1786.81	1452.72	1817.28	1341.34	1829.4	2021.03	1727.71	1984.85	1727.34	1468.53	1910.54	1435.33	1784.03	1517.72	1368.09	2230.24
SLCO4A1_4	target_1293	1014.74	946.456	937.872	730.844	881.314	800.174	1018.67	850.558	1028.5	1135.42	847.19	901.059	795.056	946.07	1325.65	1017.53	702.082	2399.97	855.26	1017.99	1299.09	755.944	1007.86	772.15	1002.73	838.8	1007.07	1253.47	728.173	886.502	895.38	691.36	1017.04	980.023
SLC35C2_5	target_1295	2197	1741.54	2135.89	2029.03	2103.95	2118.05	1603.38	1657.38	1856.98	1795.41	1766.01	1657.67	1675.99	1903.92	1743.08	2036.36	5298.82	1179.53	1920.65	1754.41	1761.11	1384.66	2171.86	1513.37	1895.01	1888.71	1528.84	1972.37	1794.69	1804.22	1705.49	1741.08	1684.85	1694.31
SLC6A4_2	target_1296	546.853	823.955	434.324	494.079	727.984	672.804	894.445	565.216	1138.76	862.268	680.044	635.384	711.831	697.943	515.259	736.831	40.3223	167.044	1077.44	601.821	979.302	1080.79	507.478	818.009	534.077	695.544	650.587	933.191	597.617	603.873	1031.15	642.269	726.46	781.165
SLC43A2_3	target_1298	444.272	350.337	209.905	265.355	462.656	246.524	347.012	361.87	485.113	431.134	575.937	483.201	576.371	629.327	375.846	467.829	92.5041	398.859	384.131	608.009	595.191	444.633	413.435	370.077	507.266	455.214	332.18	329.497	512.112	548.004	581.211	635.724	428.657	590.332
SLC25A44_3	target_1299	1385.95	1195.36	1313.02	1537.63	1434.63	1619.87	1396.33	1549.15	570.166	1516.35	1311.38	1216.6	1468.82	1194.89	1459.36	1846.63	9914.54	1404.53	1421.42	1969.45	1500.21	1402.93	1687.45	1024.91	1173.25	1343.97	1630.11	1332.58	1570.35	1716.31	1727.93	1660.08	1257.09	1418.76
SLC43A3_4	target_13	2602.16	2425.05	2476.43	2909.98	3443.92	2458.05	2847.32	3149.14	3131.19	2713.04	2648.54	2023.94	3303.29	2658.7	2556.73	2825.17	2137.08	9437.97	2678.21	2633.16	2971.43	2746.3	3094.55	2748.38	2529.89	2642.69	2516.47	2887.9	2515.51	3056.34	3376.19	2825.98	2784.91	2777.77
SLC35B2_11	target_130	7412.4	7985.19	6723.65	7121.71	7329.17	6659.22	7366.75	6713.72	10839.4	7621.62	7417.45	6738.17	8286.99	8182.64	7121.5	7369.61	8375.17	6719.24	6420.47	6799.49	7913.23	7993.25	6739.16	7757.76	7460.99	7148.65	7871.05	7026.2	7392.98	6974.53	6720.96	7478.14	6262	6760.28
SLC13A2_5	target_1300	338.739	339.413	224.419	438.685	245.328	553.651	344.527	242.704	496.139	553.682	263.613	369.709	300.138	248.82	461.45	544.501	56.9256	352.837	406.884	357.379	260	512.31	356.654	372.21	380.717	397.723	435.885	324.121	256.516	468.31	374.758	373.089	120.926	236.311
SLC50A1_6	target_1301	1359.38	1736.08	1579.87	1895.01	2039.95	1970.13	1896.56	1417.41	2309.01	1327.36	1582.63	1125.46	1219.14	1536.58	1622.41	1543.84	137.57	2379.52	1808.22	1158.78	1497.49	1220.88	1554.37	1574.16	1660.14	1379.78	1519.12	1253.47	1494.96	1533.1	1527.08	1971.81	1367.19	1588.19
SLCO6A1_4	target_1304	2160.11	1742.32	2243.08	2170.2	3163.93	2254.66	1855.97	1825.2	1886.9	1857.42	2085.98	2164.09	2557.81	2301.06	1981.14	2142.92	4601.48	2004.52	2533.66	2169.03	2137.98	1846.89	2404.31	2092.48	2496.65	1873.63	1534.51	2218.15	2021.78	2043.31	2276.6	2031.53	2338.21	2107.18
SLC50A1_2	target_1305	764.561	997.173	1131.03	1042.66	1203.97	1194.61	1083.27	1369.31	858.399	936.092	859.607	1034.33	852.604	985.577	1090.85	1021.43	2751.4	5647.1	642.449	618.839	962.996	883.852	1000.76	514.055	908.36	831.26	866.909	817.214	980.092	810.093	1203.94	1012.9	675.924	848.045
SLC25A17_1	target_1307	778.582	619.527	946.804	578.957	761.316	383.139	930.886	674.542	515.039	598.715	704.878	720.503	770.265	734.677	709.297	430.143	1560.71	917.035	445.699	648.234	505.505	680.824	1229.66	527.92	648.828	687.062	588.202	608.302	699.672	745.187	1225.26	673.36	821.216	530.586
SLC16A8_6	target_1308	1678.2	1855.46	2039.87	2047.79	2006.62	2203.3	1979.37	1836.68	2167.26	1855.21	1518.64	1674.01	1923.89	1840.16	1690.9	1411.28	464.892	1544.3	1987.58	2018.96	1746.62	1861.78	1231.43	2682.26	1804.92	1787.87	1952.57	1735.04	1699.07	1510.09	1441.81	1811.44	1658.68	2013.55
SLC25A44_4	target_1309	2763.78	2819.86	2953.18	3514.84	2667.94	2406.69	2623.71	2330.29	2916.98	2806.8	2955.14	2490.81	2726.92	3272.09	2855.94	2999.3	11854.8	2935.2	2339.58	2274.23	2763.06	2776.08	2883.4	2937.15	2958.87	2542.79	2943.44	2726.61	2434.6	2396.59	2228.35	2578.08	2450.11	2540.57
SLC22A23_4	target_131	1631.7	1447.38	1761.86	1643.95	1291.97	1222.35	2215.41	1466.61	1329.34	1426.29	1482.34	1885.52	1860.15	1471.43	1720.25	1745.26	3254.25	1499.98	1642.26	1516.15	1356.17	1381.27	1628.9	1593.36	1839.24	1703.05	1613.91	1207.39	1343.26	1305.52	1887.25	1946.44	1268.82	1543.6
SLC25A20_5	target_1315	1502.55	1395.11	1679.24	1827.11	1431.97	1186.39	1790.55	1722.43	1510.47	1455.08	1612.24	1508.93	1443.14	1719.56	1282.44	1458.07	275.14	463.631	1152.39	1311.94	1213.94	1400.22	929.785	1776.8	1505.71	1727.55	1502.91	1819.53	1152.02	1486.27	1999.46	1340.99	1479.99	1088.82
SLC22A4_5	target_1316	2304.75	2196.43	2000.79	2227.38	2133.29	2409.77	1950.39	2359.81	2650.8	1930.51	2163.34	1888.96	2352.41	2219.97	2479.28	2302.76	2756.15	2626.68	1958.13	2268.04	2227.66	2076.31	2688.21	3019.28	1915.38	2239.31	2416	1931.67	2254.4	2308.68	2112.78	2142.81	2110.79	2086.67
SLC38A11_4	target_1319	2357.89	2290.07	2096.81	2254.18	2009.29	2356.35	2713.15	1937.26	2156.23	2431.77	2348.64	2235.45	2463.08	2000.96	1836.02	2318.35	2886.6	1090.9	2054.5	2456.79	2398.88	2165.64	2590.62	2436.96	2241.41	2394.82	2184.29	2212.01	2856.61	2389.2	2007.31	2740.89	2774.08	2135.72
SLC9A6_4	target_132	1383.74	1293.67	1198.02	1196.33	1182.64	1373.34	1102.32	1623.49	726.095	1562.86	1454.65	1363.63	1312.11	1483.22	1346.85	1469.76	20528.8	4222.11	1367.88	1120.1	1425.92	1432.03	1266.92	1441.91	1367.37	1489.11	1370.04	1370.22	1211.78	1552.82	1506.89	1428.54	1588.29	1114.68
SLC8A1_7	target_1320	2516.56	2114.51	2523.32	2445.38	2901.27	2485.78	2138.39	2667.01	2581.5	2436.94	2400.21	2039.42	2025.71	1937.88	2221.65	2257.28	718.685	857.377	2162.91	2134.99	2147.04	2800.45	1997.97	2459.36	2484.85	2342.04	2488.92	2278.83	2498.96	2830.4	2411.24	2348.17	1769.67	2370.25
SLC28A3_6	target_1322	796.294	736.566	650.928	1039.09	741.317	952.197	885.335	944.031	303.983	948.643	1230.19	948.347	797.712	1176.18	855.232	955.151	884.718	692.038	655.833	768.907	793.588	744.439	903.169	771.083	1101.4	702.142	870.15	920.902	1203.51	796.948	840.4	562.088	863.63	988.048
SLC12A7_4	target_1324	483.385	972.985	926.707	685.278	490.656	576.249	455.505	862.583	659.943	899.918	562.565	699.008	530.332	540.612	536.457	604.279	3360.98	417.609	939.581	1013.35	1192.19	583.37	461.344	929.992	1005.95	691.774	712.972	924.742	672.089	624.413	673.218	540.815	550.485	670.589
SLC16A11_3	target_1325	2216.93	2768.37	2767.84	2545.45	1851.96	2403.6	2713.98	2707.46	2028.66	2129.83	2144.24	2111.64	2044.3	2246.31	2860.01	2418.42	1899.89	743.174	2741.11	1797.73	2099.93	2453.27	1561.47	2500.95	2572.79	2543.73	2740.89	2298.03	2176.25	2609.39	2216.01	2390.71	1615.36	2335.47
SLC14A1_3	target_1326	1014	742.028	858.599	1159.7	1219.97	963.496	964.841	767.47	653.643	1003.27	1317.11	1356.75	787.973	1108.95	1021.55	1164.37	149.43	313.633	932.889	1578.04	792.682	1008.38	961.724	1181.69	1127.14	977.344	1105.11	922.438	1035.26	1077.11	1033.39	745.359	1058.56	1260.03
SLC45A4_7	target_1327	3178.54	2357.17	2819.2	2399.81	2171.95	2654.24	2915.23	2727.69	3052.43	2008.76	2378.25	2174.41	2905.76	2260.87	2596.68	2875.85	1010.43	1080.67	2988.72	2806.43	2788.43	2187.97	2510.77	2952.09	2428.01	2097	2091.92	1943.19	2374.84	2884.62	2231.72	2321.17	2465.45	1945.78
SLC22A4_3	target_1329	1250.9	1583.93	1775.26	1903.05	1449.3	1799.62	2411.69	1542.59	1463.22	1556.22	1944.62	1265.61	1659.17	1645.4	1591.43	1485.36	652.272	368.178	1149.72	1718.82	1812.75	1561.97	1666.16	1583.76	1765.24	1612.57	1865.07	1869.45	1365.32	1615.26	1421.61	1496.45	1696.58	1804.88
SLC2A14_6	target_133	2096.64	1990.45	2417.25	2148.75	1841.29	2990.13	2015.81	2469.68	1954.63	1931.24	1869.17	1986.11	2193.93	1723.03	1942.01	2035.06	2343.44	3731.21	1786.81	1810.1	1926.9	2024.87	1719.39	2263.12	2096.63	2344.87	2056.28	2019.99	1823.19	1874.06	1815.44	2019.26	1962.8	1855.71
SLC22A1_1	target_1330	3656.75	3411.3	3319.4	3601.51	4046.58	3575.62	3763.3	3752.62	4063.61	3545.78	2901.65	3448.61	3364.38	3800.92	2617.88	3341.08	2732.43	17723.7	3532.13	2814.17	2975.05	3319.52	3937.39	3693.31	3158.35	3298.65	3541.36	3549.97	3111.29	3732.51	3480.54	3212.98	3304.72	3313.71
SLC17A7_2	target_1331	678.215	731.104	646.462	404.734	609.32	584.466	424.862	614.413	522.914	786.229	904.497	788.426	721.57	605.069	711.743	639.367	14.2314	782.378	610.326	470.317	448.432	707.217	310.52	653.767	810.767	574.908	619.799	740.408	622.441	627.699	715.855	580.906	600.119	695.558
SLC1A7_4	target_1333	1285.58	1412.27	1503.94	1559.07	1870.62	1376.42	1344.15	1741.02	1623.87	1792.45	1462.29	1624.14	1243.05	1255.88	1297.12	1490.56	4475.77	2549.97	1563.29	1660.03	1675.05	1516.63	2430.93	1569.9	1274.06	1364.7	1381.38	1586.81	1770.79	1818.19	1791.88	1947.26	1586.48	1701.44
SLC5A5_1	target_1334	1369.71	1484.84	1806.52	1800.31	1050.64	1298.36	1703.59	1410.31	963.927	1472.8	1440.32	1158.14	1161.6	1427.77	1312.61	1192.96	6838.18	243.747	1184.51	1129.38	1375.19	1296.68	2113.31	1344.86	1274.06	1399.57	1560.44	1245.02	1409.46	1447.65	1593.28	1574.17	1051.34	1196.72
SLC5A11_7	target_1335	1836.86	2247.93	1934.92	1500.11	1470.63	1882.82	1681.23	2764.31	2302.71	1916.48	2234.02	2232.87	2264.76	2031.45	2025.98	2619.84	2049.32	1866.46	1948.76	2500.11	1916.03	1952.46	1950.06	2013.56	2054.8	2185.59	2217.5	1890.19	2006.15	1809.15	1855.84	1976.72	2015.14	2426.43
SLC22A1_2	target_1336	1229.5	1278.85	1122.1	1243.69	1529.3	1275.76	1198.39	1826.29	1581.34	1582.79	1913.1	1806.42	1589.23	1266.28	1404.73	1369.7	1892.78	2503.95	1972.85	1889.01	1495.68	1810.34	2129.28	2236.46	1432.78	1165.84	1136.7	1384.04	1277.06	1450.94	1487.81	1232.99	1238.14	1335.83
SLC36A4_7	target_1337	942.417	1235.93	1070.74	733.525	1214.64	1353.83	1262.99	1263.26	985.977	1180.45	1076.42	902.778	1029.68	987.656	1180.53	1086.4	1273.71	550.562	1221.99	1390.84	958.466	1062.52	750.57	1403.52	1127.14	1244.06	1155.34	1238.11	990.205	1081.22	1426.1	1019.45	1248.07	1110.22
SLC35G2_4	target_1338	366.782	608.603	395.246	398.48	277.327	374.921	731.292	574.509	735.545	561.803	401.15	514.154	516.166	502.492	545.425	378.162	175.521	862.491	563.481	464.129	508.222	452.754	495.057	220.767	539.439	518.36	529.058	662.066	730.012	338.497	540.818	530.997	407.901	453.004
SLC27A6_1	target_134	1229.5	1256.22	1059.57	1109.67	1139.97	971.714	777.67	846.731	825.323	964.884	931.241	1246.69	1074.83	1052.11	939.207	1134.49	135.198	722.719	1143.02	966.935	1340.77	1035.45	1043.35	1348.06	1005.95	950.954	1144	721.975	1007.67	1063.14	1014.31	1030.09	1314.85	1470.48
SLC2A4_2	target_1340	1946.09	1957.67	1433.6	1957.55	1730.63	1569.53	1581.01	1888.61	2309.01	2031.65	1702.02	2002.45	1864.57	1984.32	2104.25	1932.39	1617.64	913.626	1809.56	2275.78	1845.36	2212.34	1891.51	1401.39	1720.2	1968.82	1959.86	2024.6	1903.18	2502.58	1583.18	1952.99	1938.43	1490.99
SLC6A5_3	target_1341	2606.59	2651.33	2757.79	2449.85	2731.94	2934.66	2861.4	3443.23	4073.06	3085.12	3227.35	2501.99	2969.51	2545.73	2771.96	2415.82	1627.12	6221.52	2027.73	2582.1	2987.73	2535.15	2251.71	2793.18	3287.04	3344.83	2979.9	2833.37	2404.26	2496.83	2798.34	2591.99	2638.72	3216.51
SLC35D1_2	target_1342	2210.29	1935.05	2086.76	1875.36	2649.27	1638.35	1875.85	2131.31	3720.25	2098.09	2338.13	1756.55	2687.08	2314.23	1909.39	2126.02	3325.4	2287.48	2253.92	1539.36	2295.61	2051.95	2012.17	2695.06	1694.46	2021.6	1676.29	2106.78	2548.61	2623.36	2423.58	2590.35	2457.33	2130.37
SLC25A36_3	target_1343	2075.97	2252.61	2343.56	1984.36	1838.63	2135.51	1946.25	1715.87	1776.65	2134.26	2282.73	1973.22	1959.31	1846.4	1810.74	2219.59	4988.1	2769.86	2418.55	1808.56	1473.94	1967.35	2177.19	1929.31	2267.15	2090.4	2224.8	2374.07	1881.11	1906.92	2359.63	2160.81	2047.62	2138.39
SLC44A3_9	target_1344	1222.12	1619.82	1223.7	1391.11	1350.64	1153.52	1195.91	1560.63	1312.01	1190.79	1138.5	1361.05	942.026	1411.13	1307.71	1474.96	268.025	6042.55	1524.48	1803.91	1108.85	1159.3	1114.32	868.135	1192.56	1358.1	1444.58	1231.97	1227.41	1520.77	1472.1	1588.08	1430.36	1274.3
SLC39A12_2	target_1345	2742.38	2340.78	2718.71	2456.1	2505.28	2014.3	2593.89	2699.81	3066.61	2499.69	2649.5	2814.95	2581.72	2631.67	1919.99	2323.55	7511.8	2568.72	2303.45	1892.1	2552.89	2742.92	2989.86	2347.38	2155.61	2260.05	2724.69	3094.51	2784.9	2595.42	2156.54	2514.26	2627.89	2062.6
SLC35B4_2	target_1346	1385.21	1277.29	1003.75	1347.33	1046.64	1412.37	961.529	1073.04	856.824	1211.46	1229.24	1227.78	1278.46	1035.48	1363.15	1157.88	426.942	4542.56	994.457	806.037	884.18	862.196	1171.1	1089.97	1158.24	1077.25	1170.73	1022.29	1109.73	1383.57	1224.13	1437.54	1192.12	1309.08
SLC22A9_2	target_1347	2143.87	1980.3	2737.69	2480.22	2079.95	2160.16	1952.04	2096.33	930.851	2174.86	2228.29	1938.82	1910.61	2174.23	2183.33	2352.14	6394.64	2364.18	2225.82	2124.16	1788.29	1829.97	2233.97	2057.29	1966.86	2189.36	2074.91	2138.27	1558.4	2245.42	2533.54	2266.35	2312.94	1886.92
SLC35A2_3	target_1348	1636.13	1627.62	1796.47	1995.08	1925.29	1875.63	1397.98	1894.62	1981.4	1490.51	2099.35	1625.86	1617.56	1697.38	1835.2	1707.58	1242.87	1772.71	2113.39	2127.26	1805.5	1666.19	2044.11	2011.43	2093.41	1733.21	1715.18	1755.78	1871.92	1745.07	1648.26	1597.9	1877.97	1810.23
SLC25A24_6	target_1349	1740.93	1642.45	1605.55	1577.84	1618.63	1663.01	1871.71	1552.43	2449.19	1616.75	1286.54	1717	1382.94	1334.2	1455.28	1862.22	1366.21	240.338	1992.93	1607.43	1533.73	2180.53	1272.24	2075.42	904.07	1398.63	1408.12	1364.84	1379.12	1485.45	1542.79	1717.35	1592.8	1420.54
SLC25A45_1	target_135	2089.26	1887.45	2297.79	2351.57	1750.63	2090.31	2670.91	2015.43	1357.69	2146.81	1925.52	2023.94	2103.62	2655.23	1980.32	2228.69	5659.35	5652.21	2814.73	2445.96	2060.97	2312.5	1786.82	1807.73	1919.67	2094.17	2366.58	2054.56	2213.94	2238.85	2226.11	2092.9	1999.8	2334.58
SLC32A1_3	target_1350	1093.71	1096.27	667.675	856.821	1011.98	1242.89	1127.99	889.915	1307.29	1168.64	834.774	1124.6	1177.53	982.111	1057.42	968.147	14758	291.474	935.566	1313.49	1236.58	977.246	1073.51	864.935	1182.91	936.817	846.654	878.659	1154.78	902.934	1496.79	908.177	1202.95	1183.34
SLC16A3_26	target_1351	2670.06	2318.94	2313.42	2800.08	2721.27	2927.47	2839.04	2385.5	2028.66	2725.59	2499.55	2823.55	2319.65	2564.44	2747.51	2695.22	1337.75	2822.7	2383.75	2080.85	2901.67	2682.69	2704.18	2848.63	1912.17	2257.22	2583.71	2819.54	2685.6	2965.96	3421.07	2681.98	2083.72	2707.32
SLC2A11_5	target_1353	1842.03	1877.31	1497.25	1250.83	1782.63	1417.51	1836.93	1635.52	1811.3	1342.13	1940.8	1612.1	1688.39	1607.97	1652.58	1628.31	723.429	3322.12	1897.9	1604.34	1822.72	1684.46	1919.9	1681.88	1595.8	1462.72	1766.23	2134.43	1254.08	1736.03	1608.99	1574.17	1137.97	1945.78
SLC26A4_4	target_1355	3624.28	4171.27	4463.82	4003.56	3569.25	3755.38	3449.41	3714.9	4158.12	3568.67	3558.77	3861.31	3113.82	3967.95	3946.79	3520.41	4565.91	6011.87	4208.04	4297.83	3255.89	3200.41	3202.79	3456.54	4446.35	3525.79	3471.69	4409.42	3775.1	4248.47	3757.68	4153.89	3114.3	3435.88
SLC44A5_5	target_1356	1873.03	2044.28	1978.46	1867.32	1841.29	2090.31	2120.99	1972.79	2939.03	2046.41	2090.75	1908.73	1622.87	1918.48	1998.26	1945.39	664.132	877.831	1730.6	2281.97	1993.94	2066.83	1623.57	2276.99	2453.75	2758.62	2401.42	2341.04	1947.31	2226.52	2182.35	1808.99	1945.65	1945.78
SLC29A2_6	target_1357	636.15	622.648	1184.62	922.937	701.318	887.485	811.626	921.62	804.847	862.268	523.405	928.572	949.109	871.909	771.258	882.378	479.124	18.7498	347.993	770.454	858.814	857.459	885.425	749.753	385.007	460.869	601.165	636.72	985.608	780.516	1004.22	724.905	869.045	650.079
SLC17A7_4	target_1358	1634.65	1454.41	1691.52	1965.6	1675.96	1446.27	1696.13	1612.01	2108.98	1503.8	2101.26	2063.49	1843.32	1989.17	1904.5	2297.56	2675.5	308.519	1934.04	1427.97	2693.31	1752.14	2107.98	2230.06	1686.95	1388.26	1267.15	1109.84	1827.79	1791.9	1603.38	1884.26	1243.56	1347.42
SLC38A6_4	target_1359	737.993	739.687	942.338	854.141	887.98	659.451	612.032	1046.25	800.122	735.29	967.535	1005.95	900.414	776.263	859.309	666.657	11.8595	317.042	602.295	785.925	722.02	1043.57	928.01	1153.96	675.639	803.929	994.92	830.271	604.053	761.619	1028.9	776.45	1087.43	879.256
SLC39A1_12	target_136	3033.15	3422.22	3193.23	3215.54	3115.93	3484.2	2851.46	2846.85	2910.68	3657.26	2817.6	3204.43	2683.53	2714.15	3036.12	3131.86	505.214	2703.38	3818.55	3731.6	3330.17	3500.9	3797.21	3538.66	3370.69	3531.44	3682.34	3900.2	2727.89	3449.06	3187.69	3522.25	2823.72	3178.16
SLC52A2_5	target_1360	547.591	607.043	660.976	704.934	583.987	740.598	573.936	571.229	697.744	1048.31	496.662	609.59	594.964	637.644	785.118	548.4	3806.9	361.36	910.135	671.44	893.239	544.794	569.582	621.772	608.075	589.987	1028.14	658.994	827.47	575.117	607.018	704.451	903.337	710.717
SLC2A5_3	target_1361	2786.66	2409.45	3107.26	3038.63	3338.59	3534.53	3233.25	3253	3817.91	3179.61	3192.96	2636.97	3293.55	2836.13	3283.96	3393.06	5196.83	1857.93	3081.08	3402.07	2995.89	3321.55	3037.77	3586.66	2336.85	2873.6	2709.29	2864.09	2999.12	3246.95	2719.8	3055.89	3357.06	3603.52
SLC38A4_6	target_1362	3815.42	3095.29	4121.05	3102.07	2903.94	3559.18	2709.84	2600.32	3792.7	3344.24	2484.26	3075.47	2959.77	3269.31	3270.1	2466.5	6793.12	2258.5	3469.22	3315.43	3319.3	2623.81	3671.23	2827.3	2785.14	3076.23	3501.66	3003.88	3370.56	2829.58	2695.12	2775.26	3307.42	3307.47
SLC25A39_4	target_1364	960.867	1249.98	936.755	585.211	619.986	1298.36	777.67	748.338	738.695	846.765	1073.55	1395.44	916.35	904.485	1111.23	1211.16	40.3223	2132.36	934.227	982.406	1078.05	842.57	1085.93	1364.06	724.972	1073.48	989.248	890.948	1142.83	763.262	821.326	923.722	778.801	881.04
SLC4A2_13	target_1365	604.416	873.112	637.529	819.296	829.315	936.79	743.715	1003.07	1083.63	863.006	1128.95	621.627	716.258	873.989	1092.48	892.774	3804.53	676.697	1122.95	555.408	816.236	927.842	828.644	1023.84	706.74	704.969	724.315	1025.36	981.011	901.29	908.844	843.541	795.045	979.131
SLC19A3_1	target_1366	1741.66	1971.72	1528.51	2093.36	1886.62	1629.11	2116.03	3115.25	1634.9	2159.36	1897.82	2013.63	2250.59	2308	2105.06	2132.52	5479.09	3874.39	2176.29	2091.67	2535.68	2190.68	1845.37	2467.89	1644.06	1858.55	2132.43	2010.01	2339.9	2340.73	1942.23	2114.17	1875.26	2134.83
SLCO3A1_5	target_1367	1555.69	1343.61	1355.45	1249.94	1186.64	1115.52	1349.95	1488.48	1351.39	1020.25	1204.4	1120.31	1179.3	1021.62	1240.86	1536.04	2360.04	828.4	1351.82	598.726	1482.99	1260.81	998.986	1273.41	1252.61	1332.66	1117.26	1063.76	1156.62	1076.29	1353.17	994.085	1022.46	1054.04
SLC1A7_2	target_1368	1970.44	2361.07	1892.49	2191.64	2487.94	1865.36	2207.95	2376.2	2491.72	2173.39	2749.79	2447.82	3189.08	2974.06	2396.12	2821.27	1131.4	6175.5	3016.83	2173.67	2892.61	2371.38	2361.72	2270.59	2941.71	2697.35	2795.17	2265	2144.99	1702.35	2132.98	2087.99	2587.28	2679.68
SLC22A24_3	target_1370	2314.35	1853.9	1735.06	1726.15	2002.62	1755.45	1385.56	1630.6	2477.54	1613.06	1686.74	2167.53	2379.85	2069.57	1794.44	2119.53	991.454	2640.31	1841.69	2124.16	1728.5	1999.83	1781.5	1873.85	1800.63	1927.36	1698.17	1784.2	2240.6	1607.04	2036.48	1421.99	2381.53	1591.76
UCP3_1	target_1371	1405.14	1224.23	1395.64	916.682	1181.31	1406.21	1265.47	1062.65	420.537	1240.99	1106.03	1373.08	1003.12	1385.49	1590.62	1173.47	2561.65	3417.58	1090.82	1158.78	1188.57	1099.06	1836.5	1334.2	874.041	1341.14	1206.38	1311.08	1150.18	1097.65	1347.56	1423.63	1205.65	1227.03
SLC37A3_3	target_1375	1385.95	1173.51	1412.39	1672.54	1097.31	1216.18	862.974	1314.65	1152.93	1328.84	1305.65	1509.79	1200.55	1361.93	1039.49	1456.77	71.157	3296.55	1342.45	1602.79	1548.22	1316.3	1891.51	724.157	1471.39	1458	1333.58	1395.56	1327.63	1114.91	1164.67	1439.17	1543.16	1103.97
SLC25A23_2	target_1376	709.211	606.263	934.522	831.804	657.319	653.288	654.27	772.936	647.343	623.816	444.13	545.966	735.736	703.488	638.367	664.058	14.2314	775.56	484.513	836.979	640.487	590.814	720.406	866.002	616.655	362.852	605.216	673.587	714.382	581.69	638.435	541.633	461.144	597.466
SLC39A10_3	target_1377	770.465	847.363	812.822	879.157	785.316	776.549	813.283	1154.48	589.066	908.039	902.587	772.09	930.516	993.201	993.831	1181.27	222.958	485.79	967.688	976.218	1014.63	922.428	409.886	628.171	1108.91	1248.78	861.238	1064.53	983.769	1271.83	1235.35	997.358	786.923	1349.2
SLC4A9_1	target_1378	2848.65	2680.98	2085.65	2122.84	2562.61	2396.41	2366.14	1761.79	2559.45	2388.96	2845.3	2653.31	2514.43	2432.75	2560.81	3059.08	1430.25	3526.67	2485.47	2552.71	2918.88	2696.9	2768.06	2260.99	2545.98	2382.57	2451.65	2283.44	2616.64	2774.53	2299.04	2680.35	2384.23	2347.95
SLC22A9_4	target_1379	1824.32	2002.15	1555.3	1547.46	1369.3	1754.43	1676.26	1514.17	1055.28	1609.37	1964.68	1666.27	1705.21	1791.64	2071.64	1833.63	3479.58	2241.45	2083.94	2674.93	2045.57	1806.96	1332.57	2030.63	1665.5	1982.96	1678.72	2145.19	1883.87	1722.89	1876.03	1617.54	1483.6	1672.01
SLC41A3_2	target_138	2066.38	2096.56	1623.41	2077.28	2058.62	1784.21	2616.25	2856.69	2852.4	2732.98	2425.05	2168.39	2646.35	2392.55	2392.04	2267.67	578.743	2585.77	3868.08	2515.58	3197	2342.28	2718.38	2274.85	2081.61	2499.44	2174.56	2184.36	2313.24	2561.74	2619.94	2400.53	2615.26	2575.35
SLC1A4_10	target_1380	753.491	510.291	738.016	571.81	681.318	686.157	597.125	802.454	533.94	544.085	628.468	643.982	713.602	939.832	682.392	671.855	182.636	340.905	985.088	700.835	1002.86	701.126	775.412	619.639	758.218	607.894	805.334	539.945	842.18	672.065	549.795	669.269	611.851	803.458
SLC2A11_7	target_1381	1671.55	1684.58	1769.67	1785.12	1974.62	1807.84	1729.26	1627.32	2047.56	1741.52	1798.49	1895.83	1582.14	1709.16	2312.14	1886.91	2476.26	3119.28	1438.82	1706.45	1817.28	2223.17	1643.09	1809.86	1945.41	1445.75	1666.57	1590.65	2131.19	2222.42	1852.47	1753.35	1576.55	1340.29
SLC28A2_4	target_1382	947.583	1239.83	1070.74	1444.71	1293.3	1410.32	977.264	1145.19	1066.3	1128.04	1187.21	1032.61	1136.81	1312.72	1321.57	1337.21	1743.35	1655.1	1504.4	1353.71	1020.97	1394.13	1646.64	1638.15	1026.33	1156.41	1178.83	1076.05	959.865	1047.53	1115.3	1026.81	1333.8	1496.34
SLC12A3_3	target_1383	1811.77	1557.4	1521.81	1710.96	1754.63	1466.82	2179.8	1759.6	2529.52	1937.89	1469.93	1405.75	1548.5	1601.74	1721.06	2116.93	562.14	1593.73	1405.36	1237.68	1687.73	1561.29	1534.85	2040.22	1320.18	1838.76	1887.76	1908.62	1511.51	1952.11	1980.38	1691.99	1613.55	1494.56
SLC38A2_4	target_1384	547.591	822.395	599.568	981.011	801.315	699.511	806.657	747.244	604.817	608.312	757.409	964.683	933.172	735.37	805.5	1034.42	626.181	2483.5	1031.93	994.783	1148.71	768.803	1307.73	811.61	1083.17	841.628	785.079	829.503	801.726	868.427	1238.72	703.632	812.191	1027.29
SLC46A2_1	target_1385	647.958	836.44	456.654	597.72	474.656	506.401	505.196	624.799	830.048	448.114	560.655	667.196	597.62	541.305	611.463	961.649	1724.37	2776.67	542.066	566.237	723.832	466.966	567.807	774.283	548.019	598.47	671.652	572.203	479.932	610.446	456.666	524.452	388.949	670.589
SLC12A6_3	target_1386	1729.12	1182.88	1289.57	864.862	1358.64	1512.01	1790.55	1287.32	1000.15	1506.02	1663.82	1198.55	1364.34	1476.98	1736.55	1231.95	4570.65	4147.11	1009.18	1262.43	1667.8	1581.6	1320.15	1035.58	1181.83	1287.42	1663.33	1493.87	1403.94	1382.75	1923.16	1442.45	1154.21	1028.18
SLC4A10_4	target_1387	2147.56	2013.07	1729.48	2114.8	1441.3	2053.34	1890.76	1846.52	1575.04	1548.1	2014.35	1670.57	1818.53	1693.92	1848.25	1880.41	5564.47	6371.52	1974.19	2125.71	1628.85	1921.33	1691	1572.03	1902.51	1968.82	1797.82	1991.58	1836.06	1637.44	2040.97	1952.99	1867.14	1743.35
SLC22A18_9	target_1389	2074.5	2119.19	1855.65	2126.42	1711.96	2081.07	1874.19	1780.38	1841.23	2157.88	1768.88	2097.89	2090.34	1755.6	2068.37	1620.51	908.437	2284.07	3071.71	2529.5	2559.23	2091.2	2317.36	2086.08	2128.8	2225.18	2128.38	2025.37	1840.66	1749.18	2360.75	1787.72	1649.65	1758.51
SLC41A3_4	target_139	3154.18	2387.6	2824.78	2939.46	2398.61	2986.02	2323.9	2856.69	2038.11	2604.52	2542.53	2694.58	2755.25	2836.82	2752.4	2778.39	766.123	835.218	2658.13	2984.35	2568.29	2896.55	2267.68	2992.61	2959.94	2697.35	2954.78	2824.92	2704.91	2497.65	2486.42	3225.25	2895.01	2530.76
SLC38A1_20	target_1390	2129.85	2311.91	1305.2	1819.96	1871.96	1772.92	1928.85	1848.71	1989.28	1465.41	1828.1	1459.92	1960.19	1915.01	2230.62	1476.26	1328.26	3102.24	2829.45	1616.72	1742.99	1754.17	1447.91	1890.91	2095.55	2311.88	1537.75	1932.43	1923.41	1944.72	1622.46	1608.54	1903.23	1470.48
SLC25A25_4	target_1391	797.77	1072.86	714.569	763.008	686.651	895.702	457.161	831.425	259.882	724.955	800.389	1115.15	906.611	679.23	679.946	712.14	972.479	284.656	1204.59	959.2	930.382	670.672	725.729	818.009	715.32	948.127	890.405	867.138	810.92	875.821	456.666	700.36	926.801	856.963
SLC2A8_1	target_1392	533.569	686.629	189.807	494.079	582.654	448.878	378.483	596.374	521.339	563.28	569.251	462.566	646.315	713.885	652.227	975.944	362.901	103.976	527.343	351.191	340.627	512.986	534.094	350.88	326.023	429.767	500.701	470.052	667.492	471.596	510.524	670.087	633.509	458.355
SLC52A1_5	target_1393	2516.56	2283.04	1720.55	1685.95	2605.28	2401.55	1933	1669.41	2850.83	2312.92	2092.66	1930.23	1728.23	2185.32	1901.24	2009.07	13576.7	3599.96	1988.91	2176.77	2098.12	2243.47	1485.17	2479.62	2699.34	2477.76	2678.51	2284.21	1803.88	2444.25	2080.24	2245.9	2417.62	1900.3
SLC23A2_1	target_1394	2389.62	2055.99	1847.83	2779.53	1446.63	2260.83	2544.2	1501.05	2704.35	2104.73	2453.7	2305.09	2229.34	2077.89	2337.42	1918.1	11397	1438.62	1897.9	2557.35	2532.96	2306.41	2744.99	2523.35	2070.89	2135.64	1978.5	2289.58	2035.58	2247.06	1939.99	2704.08	2025.97	2362.22
SLC35A2_5	target_1395	1689.27	2119.19	1489.43	1611.79	1785.29	1585.97	1893.24	1559.54	1680.57	1542.19	1743.09	1716.14	1415.69	1287.07	1180.53	1460.67	3465.34	371.587	1947.42	1830.22	2068.22	1425.26	2065.4	1634.95	1747.01	1655.92	1420.27	1575.29	1321.19	1618.54	1671.82	1714.9	1812.09	1288.57
SLC43A3_10	target_1396	608.106	1086.9	893.211	875.584	821.315	1000.47	1066.71	953.324	754.446	798.779	780.332	866.667	740.163	981.418	667.717	969.446	35.5785	2180.09	694.647	953.012	731.985	791.136	706.21	840.406	874.041	774.712	886.354	968.521	813.678	482.277	688.926	626.724	905.142	678.615
SLC38A9_12	target_1398	1641.3	1733.74	2097.93	2034.39	2175.95	1726.69	1860.11	2035.65	1219.08	1730.44	1870.12	1809	1881.4	1769.46	1570.24	1998.67	768.495	1300.55	1793.5	1935.42	1918.74	1658.07	1747.78	1711.74	1691.24	1884.94	1928.26	1734.28	1877.44	1922.53	1758.22	1835.17	2014.23	2219.54
SLC25A26_9	target_1399	2204.38	2248.71	1793.12	2155.9	1715.96	1862.28	1736.71	2260.87	2740.58	2269.36	2285.6	1940.54	1814.11	2221.36	2299.1	2330.05	7011.33	189.202	1899.24	2712.06	2271.15	2293.55	1939.42	1983.7	1942.2	2000.87	2148.64	2102.94	2259.91	2133.68	1999.46	2412.8	1649.65	2534.33
SLC35B2_4	target_14	5736.42	5857.42	4916.01	5606.41	4582.56	4931.5	4782.8	5537.37	6451.38	5960.58	6012.47	5924.81	5731.84	5538.5	5667.04	5850.46	13500.8	7448.78	5393.89	5860.4	5789.75	5553.52	4402.28	5567.16	4921.44	5210.93	5304.35	5253.52	6416.57	5785.68	5716.74	6117.51	4891.2	5245.22
SLC8A3_11	target_140	4475.19	4443.59	4243.87	4222.46	4226.57	3292.12	3499.93	3674.45	6038.72	3413.64	3688.67	4006.62	3723.83	3537.54	3627.2	3650.37	10936.8	6054.48	4044.75	3825.97	3901.81	3764.16	3442.33	3897.01	4060.27	4313.69	3859.77	4553.82	4673.36	4402.11	3695.97	4347.79	4125.93	3641.87
SLC33A1_6	target_1400	1569.71	1725.16	1295.16	1318.74	1355.97	1436	1519.73	1493.94	2688.6	1503.06	1372.51	1181.35	1235.08	1316.18	1501.75	1769.95	1831.11	397.155	1650.29	1310.39	1396.93	1231.03	1976.68	1503.77	1695.53	1523.98	1780	1745.8	1298.21	1550.35	1334.09	1485.81	1796.75	1639.91
FLVCR1_1	target_1401	518.809	809.13	448.839	447.62	465.323	610.146	530.87	347.657	442.587	640.795	633.244	801.323	703.863	639.724	608.202	547.1	8292.16	1649.98	884.705	802.943	613.309	760.682	436.502	567.381	828.999	731.358	635.193	683.572	529.581	773.943	750.638	813.268	676.826	827.535
SLC2A5_4	target_1402	1891.48	2112.17	2116.91	1903.95	2013.29	1759.56	2315.62	1607.09	1735.7	1713.46	1999.06	1811.58	2046.07	1955.21	2271.38	1840.13	137.57	3705.64	1662.34	1955.53	2320.97	1938.25	2223.32	1862.12	1773.82	2037.62	2202.11	2168.23	2456.67	2142.72	2146.44	2357.17	1565.72	2006.42
SLC16A7_9	target_1403	1557.16	1416.95	1046.17	1000.67	1515.97	1513.04	1303.57	1170.88	1696.32	1756.28	1978.05	1704.96	1532.56	1726.49	1324.84	1471.06	5324.91	2732.36	1826.96	1584.23	1885.22	1548.43	1783.27	1568.83	1283.71	1709.64	1613.91	1785.74	1880.19	1683.45	1846.86	1565.17	1391.55	1182.45
SLC9A5_4	target_1405	1814.72	1760.27	1596.61	2040.65	1933.29	1869.47	1315.99	1533.3	1647.5	1519.3	1745.96	1714.42	2193.93	1680.75	1225.37	1916.8	1306.92	976.694	1599.43	1734.3	1921.46	1527.45	1996.2	1738.4	1887.5	1457.06	1954.19	1832.59	1911.45	1626.76	1564.11	1768.08	1979.94	1769.21
SLC26A7_4	target_1406	1846.46	1898.37	1326.42	1838.73	1925.29	2099.56	2188.91	2106.17	481.963	1900.24	2053.51	2265.54	1554.7	2112.54	2131.97	1615.31	1200.18	2227.82	1796.18	2056.09	2254.84	1905.09	1777.95	1449.38	1683.74	1517.38	2082.2	1886.35	1721.14	2463.14	2433.68	2278.62	1965.5	2265.91
SLC25A51_4	target_1408	2507.7	2053.65	2130.31	2266.69	2710.61	2339.92	1850.18	2344.5	1619.14	1795.41	2003.84	2175.27	1719.37	2350.27	2360.25	1805.04	1273.71	5122.1	2391.78	2362.42	2889.89	2356.49	2407.86	2426.3	2339	2712.43	2684.18	2419.38	2177.16	2487.79	2054.44	2193.53	2211.87	2049.22
SLC26A8_1	target_141	3743.84	3022.73	2605.94	2597.27	3341.26	3051.76	3703.67	3096.66	3967.53	3627.73	2831.93	2534.66	2582.6	2962.97	3191.84	3022.7	28491.2	2662.47	3379.55	3247.36	3131.77	3548.95	2610.14	2891.29	2495.58	2807.62	2923.18	2814.93	3202.31	3912.44	3525.42	3777.52	2784.91	2574.45
SLC46A3_6	target_1410	1956.42	1977.96	1883.56	1830.68	2282.62	2306.02	1967.78	1959.12	2546.85	1928.29	2037.27	2532.08	2056.7	2115.32	1880.86	2128.62	687.851	2043.73	2132.13	1499.14	1966.76	1867.19	2051.2	1976.23	2107.35	2213.87	1809.98	2502.33	2173.49	1975.94	2373.09	1977.53	2167.65	2318.53
SLC26A3_2	target_1411	1480.41	1857.8	1633.46	1727.94	1490.63	1475.03	1774.81	1960.22	1078.9	1542.93	1771.75	2255.23	1972.59	1809.66	1769.98	2032.46	3567.34	5261.87	2006.31	2439.77	2198.67	1517.98	1543.73	1854.65	1623.68	1772.79	1884.51	1806.47	1880.19	1678.52	2037.61	1647.81	1960.99	1694.31
SLC25A36_1	target_1412	735.779	762.315	802.774	439.579	639.986	821.745	954.903	719.366	492.989	740.458	696.281	833.135	650.741	540.612	643.259	761.522	113.851	279.542	875.336	884.939	701.184	617.208	535.868	617.506	684.219	700.257	894.456	866.37	638.99	618.662	780.933	772.359	889.801	732.119
SLC4A10_2	target_1413	1357.91	1266.36	1132.15	945.273	643.986	993.285	869.6	999.241	872.574	864.483	869.158	666.336	933.172	936.367	878.876	1342.41	498.099	397.155	851.244	1633.73	601.532	974.539	1149.81	1067.57	922.301	1114.94	1126.98	1437.81	1001.24	819.953	788.787	1073.45	915.971	1090.6
SLC5A11_12	target_1414	1046.47	760.754	848.551	1241.9	1010.64	632.744	914.322	920.526	1025.35	1013.61	1170.02	908.797	1387.36	1067.36	1142.21	922.663	5490.95	790.9	712.047	753.436	1306.34	801.964	869.455	1065.44	1081.02	1045.2	871.77	839.488	1170.41	1242.25	640.679	1503.81	1035.09	1058.5
SLC12A9_4	target_1416	1905.5	2052.87	2358.08	2457.89	2286.62	2086.21	2101.95	1702.21	3332.79	1827.89	1844.33	2252.65	2099.19	2020.36	1911.84	1747.86	377.132	4339.73	2377.06	2031.34	1832.68	1672.96	1840.05	2023.16	2114.86	2063.07	1864.26	2244.27	2454.83	1826.41	2223.86	1553.72	2079.21	1941.32
SLC39A11_1	target_1417	70.8473	180.24	169.71	180.477	203.995	106.827	158.184	127.365	18.9005	363.954	256.927	255.357	216.028	211.393	290.241	167.639	2.3719	68.1811	195.411	337.267	140.418	180.696	353.105	121.582	167.301	100.845	230.906	107.528	305.244	274.413	292.85	236.453	80.3167	393.258
SLC1A5_7	target_1419	1387.43	1308.5	1287.34	1303.55	1605.3	1598.29	1561.97	1750.86	1195.46	1712.72	1431.72	1519.25	1398.87	1551.83	1704.76	1319.02	906.065	920.445	1470.94	1152.59	1743.9	1746.05	1078.83	1204.08	1221.51	1172.44	1648.75	1372.52	1367.16	1524.06	1684.17	1493.17	1461.94	1523.09
SLC22A23_3	target_142	3046.43	2929.88	2815.85	2750.05	2511.94	2917.2	3085.01	3017.4	2677.57	2301.1	2555.9	2658.47	2548.07	2808.41	2612.17	2513.28	4105.76	10322.6	2761.19	2924.01	2802.92	2973.7	3062.61	3589.86	2980.32	2692.64	3108.72	3021.54	3288.73	2962.67	2735.51	3049.35	2737.08	2440.69
SLC44A2_1	target_1420	582.276	607.043	398.595	607.548	434.657	308.154	536.667	618.239	340.209	659.989	624.648	607.871	664.022	496.947	813.653	649.763	1423.14	189.202	433.653	317.155	683.971	624.652	264.385	291.156	643.466	606.952	423.732	530.728	591.181	410.798	828.058	375.543	544.168	539.503
SLC9B1_3	target_1421	1443.51	1638.55	753.647	1520.66	1337.3	1374.37	1746.65	1342.53	754.446	1324.41	1427.9	902.778	1479.44	1161.62	1549.04	1113.69	2545.05	908.513	789.676	1236.13	1182.23	1071.32	1378.71	1224.35	1397.39	1084.79	1239.6	1154.39	1291.77	1360.56	1041.24	1176.54	1042.31	1161.05
FLVCR1_5	target_1422	2251.62	2320.5	1923.75	2317.62	2273.28	2260.83	2285.8	2354.34	1679	1587.96	2000.97	1979.23	2218.72	2300.37	2289.32	2175.41	5061.63	2248.27	2783.94	1666.22	2138.88	2082.4	2230.42	2284.45	1866.05	2179.94	2117.04	1807.24	1925.25	2033.45	2319.24	2055.26	2171.26	2060.81
SLC22A12_4	target_1423	1153.48	977.667	1041.71	1230.28	1650.63	1619.87	1137.1	1094.35	625.292	1006.23	1116.53	1259.59	1184.62	1077.76	1425.12	1550.33	1366.21	1803.39	1290.25	1199	1067.18	1025.97	984.791	1033.44	1261.19	1392.97	1374.09	1492.34	1209.94	1200.35	1100.71	1094.72	1543.16	1341.18
SLC46A2_6	target_1424	1107.73	1169.61	1125.45	1157.02	1225.31	966.578	1133.79	981.749	1475.82	1435.88	1094.57	1298.28	1041.19	1260.73	1032.96	857.687	4203	668.175	1778.78	898.863	1253.8	1283.14	1316.6	1149.69	1364.15	1154.53	1196.66	1383.27	1059.16	1243.07	1078.27	1277.17	1399.68	1293.92
SLC39A14_6	target_1425	1599.97	1677.56	1760.74	1978.1	2021.29	2333.76	1700.27	1493.4	2162.53	1968.16	1528.19	1556.22	1687.5	1547.67	1460.17	2063.65	166.033	3143.15	2004.97	2464.53	1938.67	1706.12	1625.35	2332.45	1789.91	1916.99	2035.21	1886.35	1781.82	1602.11	1819.93	2053.62	1839.16	1802.21
SLC2A10_3	target_1426	1191.86	891.838	970.251	1444.71	1066.64	903.92	1074.16	1167.06	1332.49	889.583	839.549	1115.15	818.96	1016.07	1106.34	1111.09	11.8595	797.719	603.634	1410.95	1292.75	1029.36	873.004	912.928	1239.74	1088.56	849.895	946.248	1188.8	1169.13	946.993	984.267	1322.07	1001.42
SLC4A8_6	target_1427	1079.68	785.723	1098.65	1294.61	1370.64	746.761	1011.22	1058.82	1313.59	994.414	1035.35	910.517	1011.97	1095.78	974.264	1078.61	6897.48	272.724	1159.08	886.486	1245.64	785.722	665.399	1015.31	1177.54	1168.67	969.804	990.027	1136.39	914.436	960.457	1038.27	813.996	1182.45
SLC35A2_4	target_1428	2363.79	2059.11	2488.71	2624.96	2358.61	2507.35	2095.32	1775.46	1671.12	2111.38	2743.1	2122.82	2005.35	2448.69	1728.4	2090.94	5398.44	2524.4	2798.67	2009.68	2051.91	2346.34	2047.66	2032.76	2206.02	2260.05	2184.29	2086.05	2394.15	2127.93	2064.53	2400.53	2285.87	2148.2
SLC25A25_12	target_1429	1191.86	1852.34	1490.55	1604.64	1749.29	1440.11	1383.91	1406.48	982.827	1482.39	1383.97	1338.69	1230.65	1485.99	1080.25	1325.52	417.454	560.789	1081.45	1151.04	1895.19	1341.34	1339.67	1996.5	1749.16	1199.77	1416.22	1310.31	1049.97	1633.33	1237.6	1555.35	1500.75	1355.45
SLC22A23_6	target_143	1566.76	1246.86	1276.18	1329.46	1127.97	1412.37	1658.04	1229.37	1477.39	1209.24	1587.41	1409.19	1163.37	1246.87	1089.22	1260.54	355.785	3194.28	1599.43	1548.64	1284.6	1360.97	1357.41	1354.46	1371.66	1527.75	1378.14	1374.06	867.004	1073.83	1408.15	977.722	1535.04	1485.64
SLC10A3_1	target_1430	1850.89	1999.81	1731.71	1687.73	2102.62	1719.5	1813.74	2038.39	2562.6	1982.18	1831.92	1974.94	1964.62	1957.98	2054.51	2285.87	2606.72	1511.92	1816.26	1864.25	2088.15	2167.67	1960.71	1837.59	1642.98	1984.85	2039.26	1602.17	1675.17	1647.3	2070.14	1629.81	1974.53	1836.09
SLC25A17_6	target_1431	1123.23	1047.11	901.027	956.888	887.98	825.854	1175.2	1314.1	1425.41	1421.12	1121.31	1183.07	1149.2	1194.2	1165.04	1177.37	640.413	2621.56	973.042	1044.29	1184.04	1147.11	1348.54	967.32	1129.28	1179.97	968.994	1320.29	756.675	1096.01	1074.9	899.995	877.167	906.008
SLC19A1_4	target_1433	742.421	557.886	505.781	817.509	687.985	524.89	449.707	389.201	669.394	553.682	505.258	366.27	694.124	556.553	648.966	621.173	28.4628	577.835	742.831	529.107	408.571	527.875	624.588	509.789	504.048	564.541	691.097	691.252	456.947	605.516	678.828	638.996	603.729	799.891
UCP3_2	target_1434	528.403	463.475	381.848	650.433	459.99	435.525	433.972	462.996	401.636	605.359	581.667	815.94	659.595	289.019	422.317	457.433	52.1818	69.8856	626.387	295.495	462.02	288.978	216.477	530.053	379.645	309.131	482.066	362.523	443.156	200.469	480.229	265.908	379.925	411.984
SLC29A1_10	target_1435	782.272	645.276	683.307	545.006	466.656	542.352	1193.42	865.863	335.484	537.441	649.481	690.411	478.096	776.956	584.558	375.563	303.603	1119.87	757.554	965.388	759.163	600.289	787.833	616.44	612.365	616.377	742.139	721.207	728.173	580.047	580.089	471.27	730.07	906.9
SLC9A2_4	target_1436	1279.68	1278.85	1876.86	1926.28	958.645	1587	1677.91	1509.25	2063.31	1455.08	1473.75	1481.42	1390.9	1523.42	1171.56	1263.14	2134.71	3037.47	1338.43	1081.42	1314.49	1536.25	1667.93	1391.79	1395.25	1435.38	1540.99	1288.03	1366.24	1344.95	1423.86	1413.81	1367.19	988.048
SLC6A7_4	target_1437	1153.48	1480.93	1478.26	1569.8	1638.63	1585.97	1150.36	1398.83	1734.12	1449.17	1850.06	1516.67	1858.38	1323.11	1742.26	1315.12	3429.77	88.6354	1330.4	1591.96	1423.2	2035.7	865.906	1207.28	1609.74	1438.21	1491.57	1543.8	1529.9	1649.76	1210.67	1593.81	1107.29	1331.37
SLC26A10_2	target_1438	1859	1555.84	1672.54	1472.41	1421.3	1629.11	1506.48	1343.62	1786.1	1710.51	1345.76	1747.95	1552.93	1214.3	1518.06	1706.28	4089.15	550.562	1824.29	1656.94	1842.65	1758.23	1242.08	1974.1	1635.48	1643.67	1166.68	1430.12	1380.04	1329.34	1685.29	1430.17	1727.26	1629.21
SLC2A4_6	target_1439	874.522	877.013	887.629	896.133	1041.31	1156.61	1173.55	1153.39	483.538	976.696	894.946	925.993	601.161	1009.14	819.36	900.571	564.512	553.971	963.673	943.729	581.602	1040.86	1002.53	730.556	1097.11	817.123	863.668	702.773	683.122	933.333	885.281	977.722	1040.51	826.643
SLC25A45_5	target_144	1629.49	1861.7	1469.33	1917.35	1683.96	1994.79	1265.47	1513.07	910.375	1810.91	1630.39	1786.64	1572.4	2020.36	1787.92	1762.16	578.743	12463.5	1845.7	1762.14	1965.85	1441.51	1492.27	1800.26	1735.21	1592.78	1808.36	1562.23	1692.64	1825.59	1979.26	1816.35	1614.46	1676.47
SLC22A31_3	target_1440	725.447	976.887	864.182	848.78	993.311	956.306	836.472	918.34	576.466	972.266	1013.38	975.86	971.243	810.224	789.194	849.89	139.942	952.831	1168.45	976.218	1080.77	1032.06	1016.73	771.083	575.902	882.154	902.558	888.643	812.759	828.99	920.064	867.268	647.046	821.293
SLC26A4_1	target_1442	887.067	830.978	837.385	897.92	702.651	700.538	874.569	857.664	615.842	668.11	816.626	690.411	761.412	735.37	669.348	904.47	403.223	901.695	796.368	690.005	887.804	1046.95	1126.74	732.689	682.074	940.587	849.085	935.495	594.859	763.262	677.706	869.722	787.826	1014.8
SLC44A2_5	target_1443	983.745	1044.77	1009.33	914.002	1026.64	962.469	1055.94	1121.69	1204.91	855.624	978.997	1014.55	1154.51	1327.96	1022.37	1150.08	403.223	1332.94	1098.85	1800.82	674.006	1566.71	1203.04	1071.84	1612.96	1167.72	1233.12	1009.23	1382.79	1215.96	1221.89	991.631	1325.68	1363.47
SLC44A2_12	target_1444	2949.76	2510.88	2660.65	2387.31	2730.61	2557.68	2483.74	2400.26	1464.79	2435.46	2361.05	2553.57	2276.27	2323.94	2760.55	2398.92	3185.46	4873.24	2176.29	1807.01	2470.45	2763.9	2633.21	2436.96	2008.69	1863.27	2289.61	2459.32	2556.88	2330.87	2560.47	2410.35	2039.5	2815.22
SLC35D1_3	target_1445	3250.86	2814.4	2815.85	3012.72	3402.59	3031.21	3326.84	2838.65	3959.66	3161.9	3270.33	3430.56	3185.53	2976.14	3352.45	3656.86	2103.87	1990.89	2935.19	3378.86	3558.46	2980.46	3146.01	3476.81	2862.35	2921.66	3067.4	3189.75	3217.94	3330.75	2725.41	4247.16	2855.3	2704.65
SLC1A6_6	target_1446	1526.17	1518.39	1654.67	1367.88	2077.29	1952.67	1386.39	1697.29	1312.01	1156.83	1400.2	1675.73	1632.61	1521.34	1130.8	1369.7	362.901	4583.47	1753.35	1630.64	1397.84	1234.42	1316.6	1705.34	1286.93	1461.77	1758.12	1225.05	1401.18	1405.75	1538.3	1297.63	1433.97	1609.59
SLC16A3_5	target_1447	2056.05	2296.31	2518.86	2663.38	2290.62	2809.34	2420.8	1882.6	1302.56	2194.06	2318.07	2038.56	1987.64	2356.51	2420.58	2231.29	5877.57	1039.76	2358.32	2015.87	2347.24	2116.91	2072.5	2289.79	2582.44	2473.05	2259.63	2206.63	2303.12	2542.84	1994.97	2023.35	1904.14	1813.8
SLC43A2_7	target_1449	2180.77	2741.84	2519.97	2662.49	2785.27	2430.31	2570.7	2728.23	1819.18	2283.39	2529.15	2587.1	2625.99	2505.53	2374.11	2823.87	23171.1	518.176	3065.01	2620.78	2660.69	2313.85	2455.77	2069.02	2557.78	2221.41	2712.53	2692.04	2264.51	3334.86	2604.23	3057.53	2563.82	2446.94
SLC39A8_2	target_145	2585.19	2350.15	2350.26	2095.15	2431.95	2402.58	1708.56	2158.1	1571.89	2043.46	2021.03	1813.29	2077.06	2147.2	2229.8	2046.75	9762.74	1326.12	2045.13	1667.77	1920.56	1818.46	2131.05	2395.37	1813.5	2067.78	1922.59	2536.13	2073.27	2329.22	2238.45	2217.26	2265.11	2327.44
SLC34A3_8	target_1450	922.491	1144.64	1143.31	1551.93	1002.64	1145.31	1340.84	1305.35	1656.95	1009.92	1064	1461.64	1017.28	1247.57	1337.88	1174.77	1003.31	311.928	1400	849.356	1203.97	1173.51	1277.57	1167.82	1115.34	1317.58	905.798	1121.37	1122.6	902.112	1173.64	1177.36	840.167	1176.21
SLC39A4_11	target_1451	1045.74	1273.39	1333.12	1467.94	951.979	1196.67	1116.4	1321.21	1086.78	1054.95	1381.1	1030.89	1264.3	1057.66	871.538	1289.13	6072.06	134.658	1395.99	1503.78	1243.83	887.236	731.052	996.116	1152.88	1277.99	1039.48	1274.21	1317.52	1276.76	1139.98	1248.54	1131.65	1622.97
SLC28A1_4	target_1452	2415.45	1831.27	2301.14	2371.22	2642.61	3120.58	2077.1	2313.34	2770.5	2758.08	1885.4	2325.73	2129.3	2084.13	1988.48	2323.55	1591.54	4005.64	2399.81	2088.58	2904.39	2340.25	2824.84	2849.7	2226.39	2207.27	2569.13	2142.88	2104.53	2523.94	2194.69	2975.71	2219.09	2352.41
SLC13A4_6	target_1453	1586.68	1622.16	1553.07	1485.81	1454.63	1307.6	1398.81	1214.07	1546.69	1558.43	1295.14	1457.34	1428.09	1470.05	1549.85	1481.46	400.851	1061.92	1120.27	1446.54	1684.11	1497	1517.11	1418.45	1632.26	1753.94	1724.1	1683.58	1587.82	1529.81	1380.1	1352.45	1666.8	1381.31
SLC15A1_1	target_1454	2126.9	1604.22	2193.95	2011.16	2079.95	2128.32	2265.93	2302.96	2705.92	1903.19	2158.57	1766.87	2031.91	2131.26	2183.33	2309.26	1997.14	3787.46	2656.79	2193.78	1839.93	1982.92	2546.26	1774.66	1748.08	1718.13	2134.05	2074.53	1989.6	2106.57	2126.25	2041.35	1852.7	2073.3
UCP1_3	target_1456	1898.12	2221.4	2048.8	2087.11	2423.95	2043.06	2480.43	1993.02	3520.22	2360.9	1873.94	1948.28	2103.62	2436.91	2258.34	2132.52	1181.21	2154.52	2441.3	1759.05	2592.75	2266.48	2271.23	2165	2185.64	2347.7	2303.39	2116	2410.69	2185.44	2063.41	1797.54	2156.82	2240.94
SLC25A17_3	target_1457	400.73	656.98	304.808	698.68	1070.64	535.162	679.116	742.871	570.166	669.587	492.841	739.419	578.142	404.766	600.864	832.996	360.529	1005.67	1049.33	1776.07	684.877	590.814	912.041	764.684	644.539	899.118	589.012	438.561	724.496	774.765	685.56	481.088	713.826	862.313
SLC18A3_6	target_1459	1175.62	1029.16	995.93	1153.45	769.316	918.3	1037.72	1127.7	1123.01	1162.73	1021.02	1153.84	1052.7	924.584	1394.95	1078.61	166.033	1302.26	1362.53	1056.67	832.543	1185.69	1215.46	1252.08	1092.82	1210.13	1069.46	1175.13	1330.39	1096.01	932.407	1036.63	982.751	985.373
SLC2A14_1	target_146	1221.38	973.765	1595.5	1110.56	1418.64	1174.07	1810.42	1638.25	1012.75	1604.2	1492.85	1425.53	1283.78	1265.59	1359.89	1606.21	4663.15	678.402	1592.74	1899.83	1214.84	1348.11	890.748	1070.77	1085.31	1053.68	1132.65	1370.22	1485.77	1450.94	1248.82	1306.63	1516.09	1688.06
SLC25A45_14	target_1460	2248.66	1698.63	2086.76	1768.14	2238.62	1928.02	2016.64	2130.77	1562.44	1875.88	2256.95	1784.06	1940.71	1829.76	2299.1	1784.25	2032.72	6313.57	1670.37	1531.63	1912.4	1919.98	1907.48	2161.81	1713.76	1860.44	1566.11	1836.43	1756.07	2009.62	2115.03	1873.63	1821.11	2438.91
SLC16A10_3	target_1461	1214.74	1272.61	1286.22	1511.72	1633.3	2018.41	1677.91	1554.62	1148.21	1446.96	1515.77	1253.57	1390.9	1368.16	1262.87	1698.48	725.801	6569.25	1181.84	935.994	1338.95	1548.43	1236.76	2030.63	1091.75	1363.76	1241.22	1426.28	1484.85	1334.27	1499.03	1619.99	1532.33	1375.96
SLC34A2_6	target_1462	915.849	823.175	930.056	741.566	954.645	1085.73	858.005	1211.88	1176.56	1161.26	1106.03	1298.28	936.714	1136.67	1091.66	939.557	8647.94	1953.39	1180.5	980.859	1055.4	767.449	700.887	912.928	1078.88	885.924	707.301	1152.86	1011.35	1092.72	996.362	1327.08	950.264	795.433
SLC19A3_5	target_1463	2961.57	3155.37	2253.13	3160.14	2957.27	2702.51	2804.25	2360.35	2258.61	2315.87	3045.87	2514.88	2211.64	3134.16	2523.3	1975.28	11738.5	8045.37	2563.1	2238.65	2966.9	3165.9	3114.07	2813.44	2512.74	2679.45	3077.93	2629.06	2464.94	3273.24	3102.41	2986.35	2791.23	2659.17
SLC38A5_6	target_1465	1933.54	1755.59	1981.81	1582.3	1547.97	2395.39	2128.45	1429.44	2841.38	2159.36	1918.83	1830.49	1984.1	1825.6	1873.52	1686.78	12222.4	1471.01	1872.47	2506.3	1670.52	1967.35	1669.71	1758.67	1913.24	1838.76	1864.26	1940.12	1910.54	1815.73	2212.64	1816.35	1886.99	2178.52
SLCO5A1_10	target_1466	653.124	526.676	572.772	978.331	625.319	805.31	684.085	540.071	847.373	778.108	788.928	741.138	827.814	592.593	953.066	897.972	16.6033	95.4535	821.799	750.342	608.78	748.5	846.388	771.083	777.522	695.544	731.606	907.845	743.803	447.77	920.064	772.359	955.678	774.031
SLC35E4_3	target_1467	1771.92	1541.02	1372.2	1030.15	1023.98	1530.5	1454.3	1648.09	1237.98	1185.62	1253.12	1396.3	1102.28	1483.91	1487.08	1499.65	453.033	448.291	986.426	912.787	1425.92	1859.74	1103.68	1210.48	1257.98	1209.19	1299.55	1610.62	1395.67	1759.04	1671.82	1582.35	1124.43	1156.59
UCP1_1	target_1468	1033.93	955.819	918.891	938.125	1093.31	1072.38	893.617	1033.68	617.417	724.217	867.248	955.226	924.318	982.804	1073.73	904.47	142.314	335.792	930.212	874.11	870.591	800.611	1098.35	1512.3	1089.6	917.025	1126.17	989.259	950.671	1120.66	941.383	850.086	1208.36	901.55
SLC25A26_1	target_1469	2337.96	2278.36	2142.59	2381.05	2530.61	2391.28	1881.65	2120.93	3033.53	2584.59	2561.63	2146.03	2025.71	2412.65	2592.6	2106.53	360.529	3945.98	2303.45	2848.21	2244.88	2397.09	2432.7	2282.32	3331.01	2896.22	2546.44	1836.43	2166.13	2247.06	2695.12	2499.53	2304.82	2239.16
SLC25A45_2	target_147	3334.99	3756.96	4019.45	3403.16	4121.24	3933.08	3543.83	4414.59	3211.51	3529.54	3646.64	2932.74	4175.37	3979.04	3705.46	3438.54	6724.33	4116.43	4050.1	4734.12	4464.39	3841.31	4246.13	3538.66	3706.36	3865.08	3667.75	3433.22	3946.11	3712.79	3358.24	4007.43	3343.52	3245.94
SLC12A3_1	target_1471	771.203	880.134	619.665	901.494	757.316	668.695	846.41	782.775	826.898	867.436	787.973	766.932	840.209	806.066	1080.25	979.842	4286.02	1247.71	900.766	821.508	859.72	638.864	968.821	646.302	1253.69	1075.36	818.297	1135.19	866.085	751.76	851.621	723.269	682.241	981.806
SLC35C2_6	target_1472	1132.82	1130.6	1384.48	1014.07	937.312	1270.62	1241.46	1241.95	759.171	992.937	1002.87	1017.13	1413.92	1053.5	1095.74	1442.47	4193.52	2326.68	622.372	1169.61	1049.06	996.195	711.534	1284.07	1207.57	1040.49	1197.47	1262.69	1122.6	1028.64	942.505	841.086	1554.9	1136.08
SLC35B4_1	target_1473	1730.59	1885.11	1489.43	1992.4	1819.96	1686.63	1830.3	1525.1	1354.54	1727.49	1623.7	1439.29	1521.05	1662.03	1690.9	1677.69	1660.33	755.105	2166.93	1684.79	1751.15	1592.42	1905.7	1401.39	1590.43	1378.84	1609.86	1941.65	1832.39	1229.11	1856.96	1236.27	1618.07	1507.04
SLC26A8_10	target_1475	1895.9	1965.48	1944.97	2030.82	1759.96	1825.3	2315.62	2415.01	3244.59	1427.02	2171.94	2319.71	1969.93	2062.64	1690.08	1742.66	887.09	2210.77	1921.99	2006.58	2010.24	1758.91	1552.6	1889.85	2257.49	1886.83	1849.68	1925.52	1930.76	1980.05	1797.49	1807.35	2251.57	1804.88
SLC16A3_18	target_1476	1988.89	2171.47	1636.81	1445.61	2198.62	1892.07	2076.27	1414.13	1370.29	1962.99	1911.19	2066.07	2063.78	2044.62	1502.57	1876.51	647.528	1632.94	1853.73	2316	2024.74	1719.65	1616.48	1441.91	2052.66	1695.51	1955.81	2337.97	1659.54	2304.58	1990.48	2151.81	1774.19	2008.2
SLC44A3_11	target_1477	1542.41	1633.87	2157.1	1818.18	2363.95	2298.83	1783.92	2071.18	1970.38	1964.47	1693.43	1772.88	2003.58	1668.97	1919.18	1944.09	1902.26	5619.83	1600.77	1819.39	2646.2	1781.92	2186.06	1646.68	1943.27	1874.58	1776.76	1868.69	1730.33	1759.86	1980.38	1783.63	2753.33	1858.39
SLC25A53_3	target_1478	2582.98	3299.72	3129.59	2323.87	3137.26	2636.78	4423.36	3317.5	1042.68	3234.98	3355.33	3182.08	2834.93	3491.1	3806.56	3101.97	1904.63	7678.89	2415.87	2074.66	3434.35	3269.44	3241.83	2398.57	2563.14	2223.29	2934.53	3255.8	3403.66	4057.04	3253.89	3124.62	2062.97	2628.85
SLC25A30_6	target_1479	830.98	936.313	903.26	1043.55	990.645	1379.5	1034.41	1068.12	1464.79	1168.64	965.625	1123.74	1159.82	1033.4	899.258	934.359	2388.5	1687.48	911.474	850.903	1066.27	1216.82	1013.18	1028.11	837.578	964.149	883.923	1040.72	1012.27	941.549	917.82	784.632	1289.58	918.493
SLC38A1_2	target_148	7544.5	7512.35	6462.38	6462.34	6059.86	7242.66	8179.21	7431.99	9699.12	6994.85	7435.6	8471.5	8441.05	7091.72	7454.14	7506.06	10353.3	7573.21	7152.59	7320.86	6855.11	7839.62	7310.52	6437.42	6759.61	6665.16	7328.22	7069.98	8082.54	8114.9	7393.05	7268.69	6980.33	6715.7
SLC25A35_1	target_1480	935.775	1086.9	975.833	952.42	1221.31	938.844	1071.68	803.547	641.043	865.221	1145.19	919.974	1137.69	679.923	914.748	920.064	10877.5	1818.73	744.17	1118.55	854.285	770.156	975.919	809.477	775.377	950.954	1104.3	1102.16	1133.63	1022.07	903.234	759.268	932.215	843.587
SLC35E4_2	target_1481	2611.76	2357.95	2912.98	2864.41	2434.61	2154	3168.66	3190.14	3060.31	3091.76	3087.9	2233.73	3029.71	2844.45	2995.35	3282.6	14463.8	3369.85	1876.49	1808.56	2831.91	3561.13	2443.35	2394.3	2655.37	2152.61	2812.19	2742.74	3579.27	3145.07	3129.34	2837.44	2806.57	2981.98
SLC25A41_2	target_1482	3701.03	3754.61	3939.06	3714.98	2987.93	3769.76	3708.64	4370.86	5511.08	3528.8	3998.13	3974.8	3218.29	3387.83	3800.04	3685.45	11166.9	2064.18	3182.8	3027.67	3938.95	3803.41	3357.16	3192.05	3684.92	3681.3	4159.54	4300.36	3589.38	3232.16	4443.24	3076.35	3863.32	3860.34
SLC50A1_11	target_1483	1408.09	1397.45	1670.3	1300.87	1286.64	1436	1672.12	1569.92	1940.45	1474.27	1305.65	1404.9	1268.72	1482.52	1364.78	1312.52	83.0165	819.877	1306.31	1457.37	1406.9	1390.07	1440.81	1415.25	1356.64	1221.44	1359.51	1264.22	1324.87	1289.91	1650.51	1424.45	1001.7	1097.73
SLC18A1_4	target_1484	1737.97	1669.76	2171.62	2004.01	1715.96	1909.53	2212.1	2400.26	1318.31	2025.74	1570.22	1655.09	1681.3	1842.24	1637.09	1400.89	2779.87	3139.74	1651.63	1171.15	1361.6	1720.33	1682.13	2155.41	1572.2	1603.14	1989.84	1535.35	1516.11	1596.36	1817.69	1584.81	2037.7	1971.64
SLC39A5_8	target_1485	1370.45	1425.54	1440.3	1974.53	1681.3	1267.54	1637.33	1571.02	1753.02	1554.74	1369.64	1783.2	1599.85	1542.13	1290.59	1611.41	3387.07	504.54	1184.51	1355.26	1276.44	1590.39	1687.45	1856.79	1503.57	1453.29	1388.67	1677.44	1620	1678.52	1653.87	1642.08	1220.99	1649.72
SLC2A9_1	target_1486	884.115	1047.11	1104.23	1332.14	854.648	1205.91	883.679	914.513	1058.43	1365.01	742.127	1138.36	976.555	977.259	1152.81	878.479	2013.74	2909.63	947.612	1191.26	1032.75	1222.91	833.967	1070.77	763.58	1321.35	917.141	963.913	1263.27	1033.57	1045.73	1092.27	918.679	1085.25
SLC44A2_8	target_1488	687.809	883.255	934.522	1092.69	1563.97	856.669	988.859	1162.68	568.591	1268.3	826.178	674.075	882.706	889.93	986.493	743.329	42.6942	881.24	951.627	1035.01	803.553	777.601	539.417	576.979	667.06	732.301	669.221	860.993	707.946	695.07	958.213	693.814	1116.31	998.749
SLC10A3_3	target_1489	808.84	889.497	1158.94	1237.43	1457.3	1079.57	952.419	1188.38	934.001	989.246	1152.83	944.908	1012.85	911.416	1059.05	1192.96	2642.3	758.514	1065.39	867.921	1369.75	1243.89	933.333	1386.46	891.201	1104.58	1480.23	1117.52	1092.26	1119.01	1060.32	968.722	805.874	731.227
SLC9A6_6	target_149	3833.87	3959.82	3260.22	2917.12	2962.6	2676.84	3557.08	3328.98	5616.61	3704.5	3797.55	3515.68	3581.29	3633.19	3569.31	3290.4	12772.7	8747.63	3706.12	3561.42	3891.84	4004.41	2886.95	3535.46	4113.89	3296.77	3602.94	4087.61	3342.06	3683.21	3579.27	3605.71	3089.03	3886.21
SLC31A2_3	target_1490	1785.94	1797.72	1750.69	1633.23	1534.63	2044.09	2041.49	1797.32	1737.27	1807.22	1641.85	2368.72	1606.05	1788.18	1955.87	1781.65	336.81	2094.86	1367.88	2012.77	1504.74	1781.92	1258.05	1665.88	2055.87	2141.3	1840.76	2544.58	1628.28	1816.55	1753.73	1723.08	1737.19	1960.94
SLC6A4_6	target_1491	1002.19	1070.52	1047.29	1188.29	1019.98	817.637	737.917	974.643	639.468	1191.52	913.093	1116.87	980.982	1015.38	1022.37	1064.31	524.19	1089.19	1418.74	1550.19	915.888	860.166	1156.91	909.729	940.533	798.274	1189.37	978.506	1136.39	1197.89	823.57	864.813	1191.21	1101.3
SLC37A2_1	target_1492	1526.17	1536.33	1461.52	1865.53	1749.29	2093.4	1636.5	1413.59	2770.5	1836.75	1839.56	1319.78	1768.07	1691.14	1650.95	1841.43	4032.23	3940.87	1283.56	2080.85	1584.46	1414.43	1785.04	1620.02	1986.17	2042.34	1480.23	1382.5	1681.6	1304.69	1468.74	1253.45	1761.55	1392.9
SLC22A10_1	target_1493	1742.4	1676.78	1843.36	2284.56	2299.95	2274.18	1990.14	2124.75	543.39	2216.94	1987.6	2297.36	1618.44	2152.05	1835.2	1860.92	566.884	6103.91	1856.41	2902.35	2002.09	1509.86	1976.68	1528.3	2052.66	2169.57	2146.21	2097.57	1836.06	1679.34	1993.85	2010.26	2352.65	2540.57
SLC11A2_27	target_1494	2858.98	3165.52	2488.71	2730.39	2759.94	2587.47	2518.53	3238.79	3476.12	2783.18	2812.82	2880.29	2867.69	2807.71	2923.61	2900.54	2049.32	913.626	2644.75	2777.04	2975.96	2956.78	3216.98	3299.77	2616.76	2588.97	3277.24	3281.14	3387.11	2997.18	3040.7	2973.26	2920.28	2812.55
SLC38A11_6	target_1496	2229.48	2258.07	2016.42	2247.03	2054.62	2248.5	2535.09	2384.4	2189.31	2431.03	1937.94	2424.6	2060.24	2547.81	2335.79	1794.64	8126.13	2411.91	2402.49	2277.33	2161.53	2694.87	2548.04	2530.82	2574.94	1885.89	2110.56	2235.05	1914.21	2071.24	1939.99	1815.54	1783.21	2755.48
SLC5A7_3	target_1497	653.862	597.68	1024.96	830.911	433.324	630.69	487.804	535.698	485.113	590.595	489.976	617.328	400.184	589.821	870.723	674.454	3209.18	4660.18	526.005	776.643	505.505	514.34	748.796	600.442	663.843	647.478	682.184	616.751	398.105	488.028	562.137	656.996	667.802	512.751
SLC52A3_2	target_1498	5582.92	6423.11	5609.37	5792.25	5322.55	5682.37	5903.34	5636.86	6564.78	6110.44	5689.64	5890.41	5583.98	5648.01	5210.48	6307.9	2381.39	3797.69	4818.36	6233.25	5739.02	6344.65	5692.27	5450.91	5019.04	5078.98	5263.03	4982.39	6335.66	6461.85	6128.53	6445.6	5364.07	4213.47
SLC22A8_1	target_1499	1247.95	1042.43	1580.98	1582.3	1270.64	1198.72	1465.9	1219.53	1786.1	1472.06	1448.91	1271.63	1399.76	924.584	1209.07	1428.18	687.851	1644.87	1270.17	1384.65	1501.11	1239.83	993.663	1735.2	1177.54	1106.46	1240.41	894.02	1300.05	1076.29	1731.29	1372.08	1242.65	1332.26
SLC11A2_1	target_15	3541.63	3329.37	3712.41	3699.79	3699.92	3364.02	3572.81	4012.27	4561.33	3312.5	3805.19	3472.69	3533.48	2966.43	4257.41	3398.26	8209.14	1837.48	4113.01	4296.29	3620.97	3841.98	3736.88	4270.29	3736.39	3079.06	3508.15	3359.49	3253.79	3292.13	3942.81	3950.98	3700.89	3951.3
SLC8A3_7	target_150	940.203	788.063	550.441	634.351	466.656	562.896	788.437	684.928	752.871	750.055	817.582	949.207	715.373	762.401	931.869	770.619	6330.6	1731.8	583.557	832.338	1075.33	1131.55	415.209	612.174	589.844	617.319	759.153	952.392	1060.08	1001.53	936.895	919.631	538.754	697.341
SLC44A5_3	target_1500	3057.5	2890.87	3000.07	3522.88	3455.92	2981.91	2827.44	2984.6	2727.98	2194.06	3114.64	2986.05	2629.53	2729.4	2355.35	2349.54	3972.93	1351.69	3110.52	2821.9	2783.9	2634.64	2757.41	3279.5	2995.33	3062.09	3197.84	3020	2879.59	2771.24	2524.57	3426.53	2803.86	2495.98
SLC25A2_5	target_1501	1183	1158.69	1336.47	905.067	965.312	1420.59	1103.15	1081.24	1812.88	1328.1	1162.38	1115.15	908.382	1092.31	1108.79	1094.2	514.702	1252.83	1840.35	1468.19	1340.77	705.864	1305.96	1251.01	1244.03	1115.89	953.6	1090.64	1062.84	1234.04	1004.22	1414.63	1062.17	1252.9
SLC6A19_4	target_1502	2957.88	3194.39	2365.89	2765.24	2950.6	2558.71	2791	3402.78	5339.4	2747.74	2819.51	2983.47	3568.01	3194.46	3041.82	3000.6	8285.04	5943.69	3435.76	3900.23	3217.84	3107.7	3083.9	2845.44	2843.05	2925.43	2788.69	3265.02	2850.17	3029.22	3170.86	2975.71	3397.67	3271.8
SLC1A5_16	target_1503	1442.78	1873.41	2291.09	1958.45	1953.29	1670.2	2498.65	2883.48	1362.41	1694.27	1899.73	1967.2	1849.52	1772.24	1620.78	1747.86	16083.8	6393.68	2114.73	2356.23	1599.86	2000.51	1948.29	1549.63	1742.72	2100.77	4490.91	4472.4	1825.03	1760.68	1789.64	1936.63	1795.85	1401.82
SLC10A3_6	target_1504	2170.44	1973.28	2763.37	2269.37	2749.27	2011.22	2152.47	2190.35	3687.18	2199.96	1956.08	2297.36	1955.77	2676.03	2356.98	2271.57	5358.12	4419.84	1907.27	2274.23	2741.32	2547.34	2471.74	2714.25	2565.28	2130.93	2197.25	2572.23	2393.23	2228.17	2075.76	2236.08	2379.72	2602.1
SLC9A4_1	target_1505	361.617	423.682	247.866	410.095	389.325	365.677	197.937	424.186	518.189	391.269	557.789	431.614	631.263	587.049	381.553	486.023	94.876	112.499	243.595	283.119	880.557	435.159	319.392	619.639	500.831	437.307	375.931	454.69	625.199	402.582	430.859	321.544	389.852	383.448
SLC2A7_2	target_1506	845.002	986.25	712.336	893.453	1606.63	1378.48	857.177	924.353	1058.43	1175.28	996.189	1055.82	1007.54	849.731	1186.24	825.199	101.992	299.997	1450.86	1008.71	1240.21	1493.62	635.235	1674.41	926.591	860.477	595.494	950.856	908.378	1040.14	1026.66	1075.08	676.826	550.204
SLC17A3_1	target_1507	725.447	877.793	503.548	528.03	477.323	612.2	1079.96	883.902	630.017	688.781	477.559	440.212	509.083	635.565	595.972	770.619	120.967	414.2	811.091	609.556	544.459	774.217	491.508	564.181	750.71	823.721	554.984	633.648	581.987	552.112	788.787	537.542	519.802	477.973
SLC25A30_5	target_1508	1365.29	1876.53	1829.97	1481.34	1825.29	1520.23	1773.98	1556.26	1067.88	1729.7	1158.56	1704.96	1417.47	1338.36	1802.59	1345.01	887.09	3385.19	1754.69	1375.37	1381.53	1285.85	1467.43	1708.54	1617.24	1950.92	1439.72	1369.45	1474.73	1555.28	1280.24	1726.35	1077.51	1399.14
SLC1A4_4	target_1509	2878.91	2315.03	1743.99	2265.8	1302.64	2052.31	1995.94	2067.36	3025.66	2182.99	2320.94	2493.39	2309.91	1942.74	1823.79	2184.5	5576.33	2938.6	2130.79	2741.46	2536.58	1844.86	2067.17	1957.04	2198.51	2142.24	2144.59	2320.3	2075.11	2317.72	1991.6	2009.44	2164.94	2189.22
SLC25A1_5	target_151	2017.67	2106.7	2143.71	1955.77	1614.63	2234.12	2237.77	2150.99	1269.49	2292.25	1896.87	2367	2250.59	1662.03	2189.85	1949.29	270.396	1535.78	1449.52	1887.46	1895.19	1836.06	2054.75	1817.32	2025.85	2250.62	2193.2	2142.88	1687.12	2172.3	1920.91	1835.17	2385.14	2437.13
SLC17A8_1	target_1510	2396.26	1724.38	2163.8	1948.62	1894.62	1749.29	2124.31	3246.99	3345.39	1906.88	2176.72	2379.9	2583.49	2259.48	2210.23	2088.34	6935.43	663.061	1998.28	2424.3	1903.34	2186.62	2805.32	2135.14	1914.31	2174.28	2631.51	2847.19	2352.77	1922.53	2825.27	2239.35	2615.26	2623.5
SLCO1C1_7	target_1511	772.679	843.462	1227.05	916.682	1087.98	760.114	816.595	848.918	801.697	805.423	1016.25	1008.53	810.107	661.903	926.162	1196.86	83.0165	811.355	685.278	878.751	1136.03	949.499	844.613	690.029	948.04	725.703	832.881	893.252	691.397	1021.24	1518.11	1223.17	550.485	927.41
SLCO2A1_5	target_1512	1025.07	1284.31	1481.61	914.895	1090.64	985.067	897.758	1005.8	900.925	1190.79	886.35	1069.58	1014.63	1073.6	1544.96	721.237	289.372	155.112	1136.33	1550.19	822.578	1122.75	874.778	1012.11	1026.33	1244.06	1161.82	778.811	981.931	1144.48	1254.43	1107.81	842.874	1149.45
SLC9A2_2	target_1513	754.967	810.691	601.801	727.27	541.321	838.18	939.996	661.97	650.493	730.861	804.21	748.876	524.135	763.094	823.436	677.053	920.297	97.158	748.185	756.53	905.922	692.329	855.26	843.605	755	721.934	657.068	718.134	591.181	595.657	708.001	937.631	306.828	695.558
SLC3A2_11	target_1514	3185.18	3339.52	2612.64	3350.45	3581.25	2958.28	3480.05	2704.73	3573.77	3294.04	3312.35	2804.63	3488.33	3449.52	3164.12	2994.11	977.222	4247.68	3880.12	3584.62	3172.54	2973.02	3252.47	3788.23	3215.19	3163.88	3093.33	2945.5	3325.51	3015.26	3004.8	2873.44	3028.57	3386.83
SLC16A3_23	target_1516	2002.91	2041.16	1810.99	2288.13	1857.29	2087.23	1801.31	1903.37	2672.85	2035.34	2058.28	2307.67	2193.04	2140.96	2291.76	2027.26	984.338	543.744	1996.94	2374.79	2238.53	1733.87	1579.21	2082.88	2144.89	2168.63	1698.98	2142.11	2340.82	1835.44	2279.96	1822.08	1636.11	1713.93
SLC8A2_3	target_1517	743.897	703.795	641.996	610.228	625.319	591.657	671.662	655.41	590.641	828.309	656.166	1059.26	926.975	599.524	622.877	938.257	1980.54	1828.96	1031.93	1092.25	706.619	661.197	562.484	506.59	723.899	586.218	756.722	1008.46	879.876	819.953	435.348	922.086	1256.19	535.044
SLC25A18_3	target_1519	3827.97	3081.25	3811.78	4243.9	4091.91	4341.9	3158.72	3256.28	3452.5	2871.77	3044.92	3170.04	3115.59	3371.2	3122.54	3343.68	13451	3968.14	3382.22	3262.83	3155.33	3123.94	2808.87	4008.99	3653.82	3642.65	3411.73	3573.77	3592.14	3377.58	3295.4	3217.07	3447.3	3690.91
SLC26A6_3	target_152	2360.1	2744.96	2800.22	3388.87	2770.6	2581.31	2283.32	2774.15	2545.27	2278.96	2509.1	2536.38	2757.9	2678.11	2787.45	2662.73	3481.95	2473.27	2197.71	2659.46	2012.05	2361.9	2118.63	2794.24	2593.17	2358.07	2921.56	2926.3	2634.11	2477.93	2463.98	2702.44	2847.18	3062.24
SLC39A13_3	target_1520	2959.35	2819.86	2545.65	2760.77	2873.27	2525.84	2656.01	2758.85	4224.27	2788.34	3065.93	2248.35	2779.15	2846.53	2397.75	3322.89	4613.34	8795.36	2880.31	3247.36	2572.82	2869.48	2590.62	3176.05	2602.82	2987.64	2765.2	2786.52	2019.95	2673.47	2455	2961.8	2515.09	2656.5
SLC25A48_3	target_1521	1948.3	1760.27	1893.61	1920.92	1971.96	2310.13	1603.38	1808.8	2620.87	2023.52	1753.6	2254.37	1776.04	1989.17	2203.71	1922	979.594	7271.51	1746.66	1901.38	2131.64	1749.43	1948.29	1838.65	2144.89	1756.77	1841.57	1908.62	1797.45	1804.22	2339.43	1670.72	1957.38	2109.86
SLC22A3_6	target_1522	1690	2071.59	2530.02	1719.9	1702.63	1995.81	1953.7	2424.31	2926.43	1709.03	2061.15	1973.22	2012.43	1583.71	2369.21	2204	825.421	806.241	2338.24	5492.19	2155.19	2006.6	1341.44	1904.78	1646.2	1693.62	2213.45	1963.16	1631.03	1922.53	1913.06	1956.26	1833.75	2362.22
SLC6A12_3	target_1523	602.94	600.021	779.327	1059.63	802.649	1003.56	730.464	852.744	943.451	883.677	856.741	1075.6	858.802	898.94	806.315	549.699	540.793	240.338	1177.82	1048.93	494.634	678.793	608.619	918.261	946.968	789.792	1037.05	965.449	899.184	925.938	690.048	870.541	988.166	1029.96
SLC26A5_1	target_1524	1455.32	1314.74	1287.34	1313.38	1335.97	1304.52	1266.3	1459.5	1564.02	1445.48	1147.1	1229.5	1279.35	1043.1	1459.36	978.543	19032.1	1796.57	1553.92	1336.69	1545.5	1043.57	1133.84	796.679	1537.88	1459.89	1365.99	1202.01	1338.66	1247.18	1127.64	1335.27	1177.68	1042.44
SLC35G3_4	target_1525	2580.76	2020.88	2173.85	2505.24	2627.94	2539.19	2901.15	2698.17	2499.59	2798.68	2689.61	2789.16	2406.42	2261.56	2419.76	2245.58	4535.07	2452.81	2587.19	2645.54	2311.91	2003.22	2656.27	3157.92	2433.37	2694.53	2147.83	2686.67	2175.33	2346.48	2343.92	2579.71	2361.67	1946.67
SLC25A39_1	target_1526	786.7	1083.78	888.745	1428.63	941.312	764.223	973.952	637.372	560.716	660.728	886.35	951.786	679.958	686.161	691.36	664.058	5023.68	148.294	596.942	580.161	1002.86	1001.61	621.039	850.004	844.013	744.553	902.558	824.126	711.624	806.807	640.679	693.814	512.583	608.167
SLC4A11_17	target_1527	1135.77	1251.54	1079.67	911.322	1119.98	1325.06	1235.66	1087.8	1214.36	1499.37	1272.22	1433.27	1038.53	1086.77	1184.61	1381.4	405.595	492.608	1354.5	1194.36	1428.64	1347.44	1485.17	1215.82	1075.66	1053.68	1289.02	907.845	1190.64	1275.12	1490.06	980.994	1450.21	1504.37
SLC39A2_6	target_1528	1557.16	1095.49	940.105	1374.13	1387.97	1102.17	1301.09	1400.47	685.144	1342.86	1254.07	1416.07	1483.87	1206.67	1452.02	1207.26	2151.31	5948.8	1362.53	1906.02	1066.27	1181.63	1142.71	1043.04	1832.81	1357.16	1540.99	1126.74	1451.75	1533.1	1569.72	1636.35	1393.36	1071.87
SLC2A3_3	target_1529	825.814	1010.44	1210.3	1003.35	875.98	1077.51	882.851	1262.17	1020.63	1062.33	998.099	802.183	800.368	1000.13	842.188	486.023	1627.12	2343.72	1125.62	1185.08	1106.13	1228.32	936.882	1187.02	1074.59	1107.4	760.773	793.404	1326.71	1036.85	1069.29	1088.99	975.532	1036.2
SLC30A7_6	target_153	2889.24	3025.07	3071.53	2751.83	2790.6	2637.8	2490.37	2457.65	3594.25	2629.62	2973.28	2647.29	2798.63	2479.88	2842.89	2808.27	1944.96	2728.95	2425.24	2818.81	2773.03	2560.87	2695.31	2378.31	2844.12	2529.59	3150.85	2983.91	2334.38	2380.16	2732.14	2456.17	3022.25	3097.01
SLC38A10_4	target_1532	605.154	664.002	764.812	1184.72	569.321	952.197	595.469	824.866	387.461	747.102	844.325	831.416	854.375	780.421	1149.55	1020.13	196.868	879.536	386.808	436.281	776.375	803.318	640.558	780.682	515.845	870.844	854.756	822.59	836.664	800.234	943.627	841.086	681.338	789.19
SLC24A5_2	target_1533	1921.73	2087.2	1903.66	2594.59	2153.29	2099.56	2266.76	2093.05	2735.85	2495.26	2183.4	2120.24	2156.74	2030.07	2215.13	1873.92	2395.62	4459.04	1841.69	2104.05	2275.68	2271.22	2092.02	2162.87	2717.57	2206.33	1999.56	2424.76	2159.7	2268.43	2722.04	2346.53	2192.01	1697.87
SLC40A1_6	target_1534	1045	1082.22	1263.89	1381.28	1613.3	1370.26	1397.16	1275.29	1260.03	1147.97	932.196	1275.07	1129.72	1414.6	1191.13	1303.42	9418.81	1423.28	1078.78	905.052	1256.51	1342.02	1682.13	1013.18	1155.02	1169.61	1269.58	1414	1290.85	1234.04	1162.42	1017.81	1312.14	1423.22
SLC12A5_6	target_1536	909.207	819.274	1431.37	1034.62	959.979	910.083	957.388	1373.14	1367.14	984.816	777.467	746.297	748.131	697.943	1030.52	1161.78	5410.3	1590.32	1276.87	789.019	1082.58	831.065	1087.71	627.105	1008.1	821.836	1067.84	1563.77	774.144	1073	719.221	1042.36	1013.43	1062.06
SLC6A20_5	target_1537	1291.49	1292.11	1231.51	1490.28	1590.63	1278.84	1551.2	1923.05	1395.49	1450.65	1534.88	1373.08	1424.55	1434.01	1586.54	1430.78	823.049	4747.11	2029.07	1997.3	1560.9	1644.53	1875.54	1942.11	1371.66	1247.83	1584.74	1574.52	1434.28	1188.85	1356.53	1358.99	1424.04	1361.69
SLC4A7_8	target_1539	2394.79	1975.62	2070.02	2277.41	2049.29	2432.37	2042.32	2006.14	2529.52	1682.46	1603.64	1990.41	1628.18	1879.66	1902.87	2051.95	1162.23	775.56	2091.97	2455.24	2224.04	2564.26	2553.36	1826.92	2006.54	1828.4	1758.93	2391.73	2131.19	2257.75	2019.65	2423.44	2053.04	2137.5
SLC38A1_4	target_154	3780.74	4548.92	4041.78	4342.18	4641.23	4379.9	4610.53	3824.78	4008.49	4570.46	3913.12	4873.28	3601.65	3836.26	4232.14	4417.09	3671.7	4384.04	4024.67	3742.43	4373.79	3831.16	4214.2	5186.41	4062.42	3691.66	4494.15	3917.87	3788.89	4322.42	4215.47	4069.61	4764.86	4445.33
SLC17A5_1	target_1540	1149.79	801.328	875.347	805.894	603.987	881.322	583.874	678.369	592.216	778.108	740.217	793.585	839.324	1034.09	698.698	803.107	54.5537	196.021	804.399	553.861	1078.95	954.236	624.588	816.943	885.838	923.623	1295.5	722.743	730.932	1075.47	840.4	871.359	691.265	818.618
SLC22A6_4	target_1541	1335.03	1331.12	1817.68	1351.79	1563.97	1158.66	1043.52	1293.33	494.564	1388.64	1266.49	1232.08	1150.97	1696.69	1174.82	1345.01	2511.84	913.626	1721.23	1635.28	1598.95	1421.2	1621.8	1336.33	1523.94	1452.35	1411.36	1409.39	1438.88	1863.38	1267.89	1437.54	2073.8	1464.24
SLC4A9_4	target_1542	1140.94	1331.91	1281.76	928.297	1018.64	1195.64	1051.8	1638.25	965.502	829.047	1049.68	1055.82	1043.84	1344.6	1386.8	822.6	2518.96	3008.49	675.909	1144.85	1109.75	1157.94	903.169	934.258	1131.43	1235.58	938.206	1187.42	1478.41	980.985	1252.19	950.722	1436.68	1079.01
SLC30A5_5	target_1543	1662.7	1511.37	1831.08	1824.43	1438.63	1445.24	1325.1	1149.02	1433.29	1382.73	1572.13	1539.02	1333.36	1846.4	1407.99	1598.42	203.983	1361.92	2067.88	2274.23	1675.96	1925.39	1643.09	1550.7	1759.88	1796.35	1487.52	1477.74	1515.19	1754.11	1566.35	1691.17	1517.9	1803.1
SLC12A6_2	target_1546	4192.54	3913.01	4076.39	4582.52	3829.25	4252.53	4847.4	5137.24	6604.16	3956.98	4301.85	4654.04	4688.88	4813.52	4748.21	4524.95	1890.4	9223.19	3415.68	3788.84	4880.2	4956.61	3401.52	4683.02	3718.16	3790.62	3644.26	4429.39	4165.85	4556.57	4521.78	4704.52	4249.57	3696.26
SLC25A46_6	target_1547	2991.82	3085.15	2722.06	2993.96	3799.92	3239.73	3171.97	3250.81	2258.61	2958.14	2748.83	2544.98	2664.94	3194.46	2871.43	3380.07	4826.81	2585.77	2102.68	2749.19	2930.66	3083.33	2493.03	3905.54	2939.57	2693.59	3140.32	3226.61	3008.31	3134.39	2783.76	2776.08	2715.43	2397
SLC44A4_11	target_1549	2518.03	2954.85	2762.26	2726.82	2790.6	2526.87	2235.29	2099.06	3778.53	2275.27	2170.98	2359.26	1754.79	1949.67	2326.82	1756.96	10173.1	1801.68	2403.83	2531.05	2758.53	2507.41	2494.8	3126.99	2732.59	2416.5	2332.55	2580.68	2487.93	2217.49	1913.06	2240.17	2189.31	2104.51
SLC25A1_2	target_155	2919.5	3043.8	2827.01	3097.6	3122.6	2549.46	2713.98	3144.22	3502.9	3169.28	2882.55	2529.5	3220.95	2550.58	2231.43	2324.85	1914.12	806.241	3152.01	2501.66	2969.61	2652.23	3080.36	3599.45	2673.6	2734.11	2835.68	3571.47	2909.93	2797.53	2664.82	2785.89	3285.77	2513.82
SLC35B2_21	target_1552	1029.5	855.166	940.105	921.15	774.649	1161.74	1245.6	1014	978.102	1318.5	1217.78	892.461	1168.68	998.052	820.991	1004.53	353.413	1569.87	1274.19	1438.8	1435.89	1258.78	855.26	1064.37	1444.58	1047.09	1336.82	1179.74	1054.56	1161.74	1067.05	1069.36	919.581	930.977
SLC2A11_10	target_1553	1459.01	1562.86	2113.56	1786.01	2297.28	1379.5	1530.5	1302.07	1368.71	1807.96	1631.34	1559.66	1889.36	1635	1849.88	1938.89	101.992	1537.48	1116.25	1171.15	1250.17	1789.36	1749.56	1620.02	1519.65	1376.95	1751.64	1646.72	1675.17	1301.41	1668.46	1387.63	1431.26	1787.94
SLC31A2_2	target_1554	1256.06	1525.41	1298.51	1715.43	1161.31	1281.92	1677.08	1356.74	1408.09	1279.38	1425.99	1206.28	1759.22	1565	1488.71	1538.64	4805.47	385.223	2073.23	1822.48	1544.6	1558.59	1375.16	1663.75	1186.12	1240.29	1202.33	1487.73	1465.54	1728.64	1490.06	1706.72	1320.26	2245.4
SLC24A5_3	target_1555	977.841	1172.73	1090.83	924.723	1107.98	975.823	1160.29	1147.92	620.567	1015.08	1276.04	1212.3	1305.02	1062.51	855.232	820.001	2023.23	311.928	1092.16	1005.61	943.971	1242.54	874.778	963.054	1223.66	962.264	1121.31	865.602	1087.66	859.389	940.261	777.268	827.533	1042.44
SLC6A7_3	target_1556	1900.33	1857.8	2626.04	2398.92	1839.96	2362.52	1796.34	2113.82	2301.14	1982.18	1986.65	2037.7	2015.09	1788.87	1736.55	2090.94	958.247	1293.74	1586.04	1803.91	1849.89	1817.11	2370.6	2651.33	2045.15	2175.23	1864.26	2195.11	2268.19	1930.75	1734.66	1733.72	1571.14	1736.22
SLC36A2_4	target_1557	814.006	1030.72	1087.48	843.419	754.65	1084.7	858.005	868.05	1104.11	1046.83	1242.61	1066.14	829.585	924.584	856.863	934.359	2333.95	1743.73	1400	744.154	1144.18	898.065	805.577	828.674	1326.61	1114	875.821	1092.95	901.942	996.596	787.665	1033.36	623.582	683.965
SLC25A35_2	target_1558	888.543	807.57	972.484	1044.45	1019.98	1437.03	862.146	1062.1	1354.54	1094.81	945.567	1159	874.738	1068.75	1244.12	1168.27	1935.47	207.952	1076.1	737.965	828.919	1153.2	1133.84	1038.78	998.445	1015.98	865.289	889.411	733.69	953.051	1072.66	818.177	1004.41	1266.27
SLC16A3_24	target_1559	1139.46	1828.93	1525.16	1788.69	2163.95	2066.69	1481.63	1405.93	1875.88	1857.42	1735.45	2036.84	1580.37	1598.27	1699.87	1745.26	12305.4	3935.75	2160.23	1265.53	1212.12	1858.39	2611.91	1729.87	1698.75	1380.72	1780.81	1397.87	1421.41	1484.62	1969.16	1691.17	2176.67	1820.93
SLC35B2_9	target_156	2292.21	1621.38	1877.98	2186.28	1783.96	1729.77	1899.04	1650.83	1956.2	1977.02	1681.01	1923.35	1471.47	1616.98	1697.42	1833.63	1586.8	946.012	1687.77	1692.52	1753.87	1548.43	2088.47	1963.44	1825.3	1764.31	1865.07	1938.58	1468.3	1951.29	1699.88	1868.72	1778.7	1536.47
SLC30A8_1	target_1560	1185.95	874.672	780.443	834.485	990.645	827.908	622.799	632.998	924.551	890.321	1144.23	938.03	857.916	984.883	1063.13	900.571	94.876	2094.86	1153.73	954.559	855.191	932.579	1162.23	863.869	895.49	1092.33	987.628	926.278	1140.07	895.539	1139.98	860.722	964.703	1024.61
SLC38A4_3	target_1561	2346.82	2518.68	2610.41	2195.21	1921.29	2437.5	2334.67	2097.97	3458.8	2584.59	2073.56	1956.02	2618.02	2197.1	2156.42	2332.65	12438.2	1322.71	2287.38	2071.56	2665.22	2189.33	2558.68	2314.32	2045.15	2294.92	2316.35	2262.7	2106.37	2359.62	2310.26	2565.8	2397.77	3015.87
SLC6A2_18	target_1562	977.103	931.631	995.93	687.958	873.314	741.625	809.97	1044.06	1181.28	995.89	849.1	890.741	1045.61	963.398	741.908	936.958	11883.2	388.632	663.863	759.625	834.355	671.349	759.442	941.724	890.128	865.189	757.533	1036.11	683.122	835.563	844.888	728.178	1242.65	1661.31
SLC16A2_3	target_1563	836.884	811.471	1094.18	838.952	1173.31	983.013	502.711	945.125	1217.51	971.528	977.086	1029.17	946.453	831.017	832.405	732.932	1617.64	417.609	761.569	871.015	910.452	850.691	1307.73	587.644	1234.38	885.924	966.563	1098.32	841.261	798.591	1249.94	1116.81	1152.41	822.185
SLC10A7_6	target_1564	1069.35	1116.55	1453.7	1613.58	1757.29	1400.05	1188.45	1248.5	1187.58	1551.79	1465.15	1116.87	1452.88	1388.26	1561.27	1859.62	11838.1	879.536	722.755	1031.91	1501.11	1522.04	1880.86	1851.45	1405.97	1146.99	1114.02	1081.43	1288.09	1459.98	1559.62	1461.26	1213.77	881.931
SLC22A9_3	target_1565	970.461	1061.93	912.192	942.592	1261.31	996.366	1602.55	1243.59	1855.4	1308.17	1122.26	1335.25	1079.26	1244.1	1142.21	1312.52	239.562	444.882	1173.81	939.088	935.818	1192.46	674.271	993.983	1346.99	1174.32	1270.39	1081.43	1289.01	1172.42	1266.77	1248.54	1346.43	1529.33
SLC30A8_5	target_1566	2191.84	2338.44	1837.78	2470.4	1963.96	2560.76	2080.41	2507.4	2288.54	2371.98	2400.21	2466.73	2592.34	2649	2871.43	1691.98	8968.15	649.425	1867.12	2269.59	3198.81	2305.05	2203.8	2438.03	2153.47	2066.84	2125.14	2424.76	2305.88	2441.78	2373.09	2408.71	1881.58	2498.66
SLC2A5_5	target_1567	1636.87	1501.22	1470.45	1310.69	2071.95	1742.1	1585.98	1894.62	1157.66	1652.93	1683.87	1615.54	1811.45	1804.12	1815.64	1103.3	1159.86	1455.67	1615.49	1842.59	1675.05	1552.49	1705.2	1723.47	1816.72	1896.25	1890.19	1584.5	1930.76	1584.04	1823.3	1768.9	1711.02	1905.65
SLC6A20_6	target_1568	1384.47	1091.58	1137.73	1124.86	1053.31	1183.31	1257.19	1486.84	1587.64	1350.99	1165.24	1275.07	1305.02	1343.91	1315.05	1480.16	1150.37	2539.75	1412.05	1013.35	1312.68	1499.71	1041.57	1416.32	1298.73	1089.5	1476.18	1522.29	1373.6	1294.83	1185.99	1466.17	1042.31	1126.27
SLC35A3_6	target_1569	1235.4	1171.95	1185.74	1597.49	1273.3	1575.7	1514.76	2194.18	1119.86	1032.06	1293.23	1410.91	1220.91	1485.3	1522.95	1481.46	372.388	656.243	1891.21	1299.56	1493.87	1011.08	1806.34	1606.16	1473.54	1387.32	1468.88	1230.43	1391.07	1273.47	1469.86	1448.17	1741.7	1424.11
SLC39A1_7	target_157	1260.49	1150.1	1459.28	1363.41	1151.97	1032.32	1099.01	815.573	492.989	1665.48	1199.63	1453.9	1214.72	1187.96	1283.26	1114.99	531.305	628.97	943.596	765.813	868.78	1067.26	1066.41	1483.51	976.996	1141.33	738.898	1042.26	918.491	966.197	943.627	1267.36	2013.33	1627.43
SLC44A1_2	target_1570	489.289	447.089	481.218	754.967	374.658	323.562	323.822	469.556	259.882	249.526	314.234	416.138	315.189	398.528	515.259	250.808	578.743	327.269	574.188	533.748	335.191	383.725	416.984	219.7	421.47	419.4	392.945	388.637	479.932	393.544	328.755	395.18	342.023	484.215
SLC6A11_5	target_1572	926.919	731.104	1056.22	762.115	1287.97	923.436	991.344	553.737	1201.76	1016.56	982.817	797.884	1078.37	1043.8	981.601	851.189	239.562	80.1128	1108.22	505.901	906.828	1172.83	988.34	949.189	806.478	786.964	785.079	959.305	815.517	998.239	1142.23	824.723	1170.46	1084.36
SLC34A2_8	target_1573	1993.32	2281.48	2642.79	2576.72	2102.62	2005.06	2222.86	2464.76	3332.79	2544.72	1960.86	2464.16	2367.46	2911.68	2056.15	2033.76	5704.42	1796.57	1946.08	1916.85	3016.72	2340.25	2453.99	2637.47	1803.85	1955.63	2454.89	2206.63	2360.13	2253.64	2157.66	2263.08	2072.89	2051
SLC25A31_4	target_1574	859.024	873.892	788.259	691.532	853.314	902.893	804.173	617.693	1307.29	987.031	1064.96	607.871	883.592	895.475	824.252	1077.31	882.346	814.764	665.202	928.258	769.128	762.712	1100.13	1006.78	833.289	1062.17	934.155	817.982	701.51	879.929	1260.04	740.45	943.947	1226.14
SLC39A11_3	target_1575	3259.71	2686.44	2281.04	2313.15	2733.27	2592.61	2736.34	2399.71	2567.32	2976.6	2884.46	2538.1	2921.7	2998.32	2180.07	2363.84	8028.88	3944.28	2431.94	2769.3	3148.08	2607.57	2269.46	2557.48	2559.92	2558.81	2686.61	2484.67	2461.26	3413.73	2803.95	3256.35	2579.16	2645.79
SLC41A3_16	target_1577	1681.89	1813.33	1723.9	1471.52	2333.28	1840.71	1814.56	1956.39	2658.67	1694.27	1960.86	1846.83	1584.8	1799.27	2096.09	1576.32	7234.29	3862.46	1371.9	1808.56	1762.02	1633.71	1462.1	1721.34	1718.05	2048.93	2102.46	2017.69	1787.33	1940.61	1718.95	2137.9	2178.48	2185.66
SLC12A6_5	target_1578	798.508	1399.79	842.968	1237.43	879.98	933.708	989.687	1360.56	455.188	1256.49	1219.69	1133.2	766.724	1111.03	1033.78	1283.93	241.934	2737.47	750.862	979.312	1257.42	1262.16	1093.03	1143.29	1260.12	1002.79	1169.11	1137.49	1006.75	1252.11	817.96	823.086	1401.48	1181.56
SLC8A1_3	target_158	8877.32	7932.91	7596.76	9119.47	9121.13	9034.06	8770.53	8461.85	7435.78	7516.79	8049.74	8328.78	8760.66	8311.56	6772.56	7786.76	10479	10697.6	8011.87	7232.68	7882.43	8688.96	7936.88	7306.62	8529.14	7671.72	8195.13	8597.64	7995.2	9321.82	9330.8	8411.68	7765.45	8080.06
SLC26A7_7	target_1580	3067.84	2834.69	3135.17	3168.18	3365.26	2939.79	2797.63	3037.63	2359.42	2805.32	3298.02	3086.64	3073.09	2791.08	2481.72	2953.82	13145.1	4482.91	3411.67	2704.33	3485.99	2606.89	2123.95	2901.96	2937.42	2816.11	3420.64	2540.74	3503.87	3256.81	2808.44	2659.89	2388.74	2520.06
SLC38A1_24	target_1581	1858.27	1391.99	1219.23	1583.2	1578.63	1304.52	1711.04	1389.54	1368.71	1526.69	1710.62	1882.94	1545.84	1623.22	1793.62	1801.14	161.289	3151.67	1592.74	1441.89	2168.78	1752.14	1600.51	1568.83	1948.63	1559.79	1425.94	1672.06	1801.13	1686.74	1797.49	1403.17	1479.99	1546.28
SLC24A5_4	target_1583	1233.92	1819.57	2054.39	1749.38	1607.96	1559.26	1600.89	1664.49	2258.61	1737.09	1813.77	1625.86	1374.08	1596.88	1656.66	1711.48	906.065	5125.51	1517.78	1913.76	1884.32	1710.18	1437.26	1686.14	1796.34	1424.08	1165.87	1220.44	2333.46	1461.62	1606.75	1817.99	1606.33	1314.43
SLC4A8_13	target_1584	2474.49	2680.98	2553.47	2514.18	2139.95	2127.29	2400.09	2972.58	3756.48	2610.43	2476.62	2293.06	2494.95	2223.44	2496.4	2382.03	11871.4	998.853	2248.57	2521.77	2244.88	2202.19	2597.72	2493.49	2306.83	3294.88	2539.15	3448.58	2919.13	2417.13	2226.11	2394.8	2591.79	2451.39
SLC1A2_9	target_1587	1380.05	1145.42	882.046	1328.56	1255.97	1504.82	1096.52	1130.43	137.029	1037.23	1103.16	1057.54	1049.15	1242.71	1545.78	1103.3	678.363	243.747	778.969	806.037	1312.68	1406.99	926.236	426.602	1375.95	1057.45	1210.43	1045.33	1663.21	1350.7	1329.61	1124.18	1246.26	1144.99
SLC4A2_10	target_1588	1121.75	1396.67	1416.86	1238.33	946.646	1012.8	1221.58	1161.04	997.003	1441.05	1329.53	1419.51	1625.53	1318.26	1384.35	1377.5	180.264	2979.51	1235.37	1517.7	1201.25	1287.88	1591.64	1100.63	1085.31	1311.92	1443.77	1494.64	1171.33	1409.04	1301.55	1556.99	1464.65	1753.16
SLC6A2_1	target_1589	2339.44	2304.89	2466.38	2231.84	2313.28	2075.93	2708.18	2264.14	2414.54	2314.39	1957.04	2158.93	2046.07	2221.36	2391.23	2027.26	5396.07	4278.36	2604.59	2114.88	2495.82	2496.58	2455.77	1851.45	2552.42	2691.7	2401.42	2347.95	2916.37	2528.05	2458.37	2120.72	1855.41	1696.98
SLC44A4_6	target_159	5004.33	5195.76	4664.8	4918.46	5071.89	5041.41	5113.25	5486.53	5292.15	5220.86	4830.03	4783.87	4912.88	5164.92	5703.72	4935.6	8258.95	7547.65	4447.62	5170.4	4670.94	5521.71	4769.58	4387.6	5535.95	4594.55	4497.39	5049.98	4965.74	5162.09	4908.88	5800.88	5088.83	4961.64
SLC38A2_1	target_1590	952.749	788.844	1173.46	1070.36	807.982	733.408	635.222	953.324	373.285	671.801	1064.96	791.006	648.085	1025.08	1227.82	1103.3	1719.63	3284.62	1362.53	1650.75	741.95	783.692	1288.21	1139.03	855.81	564.541	881.493	782.651	670.25	878.286	1106.32	787.905	1037.8	843.587
SLC2A4_4	target_1591	1875.98	1943.63	1968.41	1836.05	1695.96	1607.54	1846.04	1586.32	2474.39	1670.64	1800.4	1631.02	1884.05	1981.55	1460.99	2127.32	1373.33	3006.79	1547.23	1449.63	1623.41	1648.59	1815.21	1967.7	1292.29	1721.9	1594.46	1439.34	1952.83	1628.4	1751.49	1397.45	1537.75	1454.43
SLC35E1_6	target_1593	727.661	701.454	810.589	517.309	575.987	671.777	672.49	659.783	600.092	476.167	510.033	533.929	830.47	545.463	563.361	649.763	1850.08	264.202	894.074	872.563	619.651	538.027	464.892	299.688	992.01	574.908	689.476	824.126	764.95	736.971	575.601	845.177	655.168	1229.71
SLC2A11_11	target_1594	923.967	1092.37	1031.66	1130.22	1419.97	780.658	949.934	933.099	1078.9	1297.83	877.754	1228.64	981.867	1252.42	1102.26	887.576	948.76	4264.73	1404.02	940.635	1081.67	1271.64	1032.7	1396.05	951.257	1099.86	1015.17	947.784	1148.34	973.591	1161.3	1003.09	1463.75	1342.96
SLC6A5_5	target_1595	1839.08	1856.24	1825.5	1984.36	2049.29	1707.18	1968.61	2333.57	1954.63	2586.8	1870.12	2029.1	1664.48	2216.51	1916.73	1799.84	263.281	4077.23	2133.46	1743.58	2438.74	2086.46	1478.07	1616.82	1975.44	2212.92	1989.84	2040.73	2107.29	2044.13	1824.42	2390.71	1966.41	2051
SLCO1C1_5	target_1597	3519.49	3171.76	2467.5	2795.61	3049.27	3282.87	2501.13	3173.19	3999.04	3131.63	3054.47	3560.39	3397.14	3658.83	3074.43	3085.07	3999.02	5606.19	3388.92	2964.24	2055.54	2856.62	3701.39	3102.46	3170.14	2873.6	3166.24	3802.66	2528.38	3389.08	3152.9	2998.62	2970.82	2904.4
SLC35G2_6	target_1599	3056.03	3560.33	2987.79	3015.4	3113.26	3050.73	3296.2	2341.77	3613.15	3216.53	3055.42	3454.63	2894.25	2929.01	3172.27	3207.23	706.826	988.626	2844.17	3103.48	2824.67	3165.22	3366.03	3371.22	3644.16	3405.15	3225.39	3258.87	3616.96	3330.75	3108.02	3157.35	2843.57	2894.59
SLC43A3_5	target_16	5088.46	5215.26	4828.92	5227.59	4998.56	5213.97	4429.99	5409.46	5377.2	5420.92	5192.98	5040.94	4760.59	5173.93	5183.57	5992.11	6062.57	2478.38	4545.32	5976.43	5450.03	4889.61	4950.57	5126.69	4673.71	5455.97	4716.96	5135.24	4821.39	4422.65	5083.92	4702.06	4866.83	4977.7
SLC12A6_9	target_160	1081.16	1128.26	883.163	900.6	673.318	653.288	1267.13	1039.15	677.269	1155.35	1133.73	855.49	924.318	1064.59	923.716	1111.09	358.157	112.499	1022.56	1203.64	1054.49	904.832	1314.83	1251.01	891.201	1141.33	762.394	882.499	1179.6	992.488	1183.74	990.813	1251.68	1004.99
SLC7A7_10	target_1601	2259.73	2293.97	2037.64	2483.8	2425.28	2049.23	2642.75	2534.73	3449.35	2207.35	2330.49	2293.06	2421.47	1872.04	2187.41	2185.8	1693.54	4087.46	2700.96	2549.62	2293.8	1926.07	2251.71	2624.67	2420.51	2401.42	2293.66	2099.87	2524.7	1985.8	2448.27	2394.8	1369.9	1604.24
SLC17A7_6	target_1602	1214	1018.24	1480.5	1243.69	1339.97	1287.06	1579.36	1191.11	1217.51	1285.28	1518.64	1141.8	1167.79	1155.38	1531.1	804.406	3757.09	93.749	1444.17	1378.46	1687.73	1091.62	1050.44	1620.02	1126.07	987.711	964.943	1106.77	1343.26	1022.89	1180.38	1114.36	1165.95	1297.48
SLC9A3_2	target_1603	716.591	685.849	698.938	630.778	681.318	714.918	493.601	552.097	584.341	839.383	674.314	772.95	659.595	598.138	851.971	908.368	68.7851	289.77	501.913	778.19	683.065	638.188	919.138	544.984	880.476	693.659	649.777	655.922	623.36	753.403	785.421	751.087	489.12	697.341
SLC38A1_23	target_1604	3136.47	2951.73	2567.98	2717.88	3038.6	3007.59	2322.24	2633.12	1036.38	2174.86	2643.77	2580.23	2488.75	2876.33	3235.05	3029.19	14290.7	2766.45	3548.19	2579.01	2157.91	2600.8	3389.1	2103.15	2861.28	2958.42	3477.36	2921.69	2801.44	2885.44	2437.05	2732.71	3070.08	2863.38
SLC44A1_5	target_1605	516.595	468.937	208.788	405.627	661.319	482.775	334.589	643.384	633.168	657.775	521.495	590.675	303.679	535.067	547.871	514.612	180.264	238.634	369.408	575.52	696.654	468.997	587.326	506.59	319.588	491.97	494.219	420.128	451.431	602.23	664.242	607.087	479.193	625.11
SLC30A8_9	target_1606	2261.95	2460.94	2851.58	2586.55	3039.93	2389.22	2395.13	2749.55	3472.97	2779.49	3000.98	2692.86	2507.35	2701.67	3183.68	2757.59	1506.16	1065.33	3015.49	2515.58	2574.63	2649.53	2572.88	3067.27	2502.01	2706.78	2403.04	2235.05	2613.88	2744.13	2340.55	2522.44	2128.84	2687.71
SLC9C1_3	target_1607	826.552	922.268	775.977	1221.35	1225.31	1217.21	896.93	808.467	527.64	825.356	835.729	1082.47	853.489	686.854	1261.24	959.05	163.661	315.337	1723.9	787.472	721.114	956.266	739.924	661.233	840.796	990.538	1214.48	1154.39	758.514	1136.27	774.201	861.541	808.582	733.011
SLC2A8_5	target_1609	1497.39	1429.44	1323.07	1309.8	1395.97	1362.04	1411.24	1269.28	1349.81	1542.93	1231.15	1478.84	1678.65	1391.73	1389.24	1591.92	536.049	509.654	1770.75	1807.01	1107.94	1572.12	1488.72	1328.87	1477.83	1452.35	1558.01	1414	1520.71	1435.33	1297.07	1322.99	1590.09	1417.87
SLC12A6_7	target_161	1574.14	1573.01	1359.91	1522.44	1722.63	1503.79	1546.23	1169.24	1489.99	2088.49	1903.55	1686.91	2214.29	2016.2	1761.01	1468.46	1586.8	3763.6	1153.73	1503.78	1496.58	1706.8	1563.24	1743.74	1646.2	1831.22	1789.72	1620.6	2089.82	1844.48	1892.86	1843.35	1739.89	1996.61
SLC2A12_6	target_1611	1080.42	1328	1180.16	959.568	1266.64	1604.46	1678.74	1839.96	971.802	1288.97	1590.27	1287.1	1323.62	1315.49	1840.09	1616.61	2979.1	1167.6	1234.04	1435.71	1410.52	1667.54	787.833	1018.51	1346.99	1475.91	1440.53	1367.91	1156.62	1268.54	1322.87	1489.9	1113.6	929.194
SLC43A2_1	target_1612	612.534	996.393	668.792	403.841	458.656	489.966	397.531	624.252	240.982	414.893	510.033	490.939	625.951	621.01	522.597	762.821	241.934	1464.19	586.234	556.955	501.881	339.058	413.435	567.381	409.673	525.899	563.086	466.211	610.489	374.648	483.595	404.18	463.851	434.278
SLC7A7_4	target_1613	904.041	1026.82	976.95	754.967	601.32	487.911	887.82	854.931	1050.55	1001.06	1260.76	677.514	905.726	913.495	1005.24	1026.63	208.727	6052.77	804.399	731.777	848.849	905.509	693.79	895.864	727.117	786.964	785.889	513.831	1035.26	669.601	1070.42	784.632	1191.21	914.034
SLC16A4_6	target_1614	1367.5	1239.05	1308.55	1122.18	1230.64	1223.37	1308.54	1385.71	283.508	1423.33	1471.84	1068.72	1337.78	1490.84	1427.56	1213.76	903.693	1029.53	1003.83	1048.93	1766.55	1503.09	1776.17	874.534	1082.1	1272.34	1183.7	789.564	1601.61	1106.69	1649.38	1517.72	1548.58	1162.83
SLC27A1_1	target_1615	704.045	770.117	615.199	698.68	685.318	630.69	798.375	744.511	674.119	805.423	844.325	1027.45	779.119	637.644	815.284	856.387	3021.8	1999.41	722.755	1056.67	1114.28	780.308	640.558	600.442	645.611	903.831	786.7	619.823	770.466	681.103	697.903	760.905	814.899	964.863
SLC36A2_2	target_1616	842.05	692.872	587.286	894.346	481.323	532.08	620.314	535.698	905.65	843.812	716.339	773.81	869.426	650.12	731.309	999.335	42.6942	231.816	440.345	273.836	863.344	962.357	463.118	682.563	679.929	733.243	554.174	695.093	752.997	706.572	925.675	747.814	641.631	770.464
SLC34A2_5	target_1618	2280.4	2258.07	1765.21	1556.39	2358.61	2152.97	2067.16	1906.1	2564.17	2010.97	2181.49	1919.05	2262.1	2247	2277.09	2045.45	514.702	1460.78	1954.11	2096.32	2018.4	2414.01	2276.55	2535.08	1785.62	1676.66	1942.04	2029.21	2249.8	2241.31	1938.87	1948.9	1795.85	1733.54
SLC16A5_3	target_1619	1491.48	1100.95	947.92	1182.93	899.98	1204.88	1145.39	1802.24	1548.27	1306.69	1362.95	1441.87	1083.68	996.666	894.366	1094.2	5841.99	577.835	718.739	1211.38	1534.63	1082.14	1101.9	1319.27	1388.81	1198.82	1324.67	1128.28	1238.45	1163.38	1385.71	847.632	1397.87	1100.41
SLC10A7_1	target_1620	2186.67	1667.42	1569.82	1688.63	1825.29	1791.4	2217.06	1555.71	2286.96	2239.09	2037.27	1649.94	2050.5	1917.09	1712.1	1824.53	4283.65	2962.47	1806.89	2066.92	2020.21	2021.49	1169.33	1963.44	1771.68	1871.75	2099.22	1791.88	1943.63	1984.98	1730.17	1750.08	1670.41	1595.32
SLC29A2_5	target_1621	622.128	765.436	913.308	576.277	623.986	889.539	888.648	904.127	615.842	641.533	812.806	987.038	695.895	774.184	831.589	979.842	61.6694	1661.91	548.758	606.462	905.922	743.763	754.119	533.252	528.715	632.399	897.696	942.407	913.894	983.45	857.231	796.086	691.265	526.127
SLC5A9_1	target_1622	2092.21	2261.2	2555.7	2231.84	2395.95	2118.05	1962.81	1903.92	2926.43	2072.25	1933.16	2267.26	1949.57	2167.99	2108.32	2233.88	749.52	1365.33	1908.61	1884.36	1838.12	1891.55	2354.63	2557.48	2377.61	2244.03	2505.93	2271.92	2306.8	2382.63	1927.65	2184.53	1998.89	1833.42
SLC12A8_10	target_1624	971.199	1180.53	1077.44	1088.23	1181.31	1198.72	1101.49	1021.11	1124.58	941.998	1003.83	1421.23	923.433	925.278	1103.08	1130.59	177.892	1726.69	1014.53	1298.01	937.63	1055.07	979.468	1040.91	1186.12	1085.73	956.03	1156.7	762.191	852.816	898.746	1012.9	762.557	1024.61
SLC34A2_10	target_1625	2153.46	2010.73	2030.94	1677.01	2267.95	1878.72	1978.55	2157.01	2080.63	1631.52	2185.31	2214.82	2250.59	1745.9	1791.99	2204	1553.59	4639.72	1706.5	2237.1	1337.14	2169.03	2805.32	2214.06	1873.56	2304.34	1624.44	2076.83	1812.16	1659.62	1897.35	1849.08	2359.87	2090.24
SLC26A4_2	target_1626	3425.76	3697.66	2830.36	4187.61	3757.25	4095.37	3179.42	3304.38	4477.85	3328.74	3393.54	3202.71	3665.4	3796.76	3131.5	3723.14	1399.42	5809.03	3827.92	3819.78	4334.84	3890.03	3825.6	3817.02	3892.97	3515.42	3947.27	3937.83	3118.64	3215.73	3698.21	3593.43	3752.32	3599.96
SLC27A3_3	target_1628	2164.53	1470.01	1690.4	1560.86	1762.63	1687.66	1313.51	1826.29	1839.65	1779.17	1557.8	1458.2	1565.32	1489.45	1778.13	1707.58	991.454	2621.56	1948.76	1310.39	1957.7	1605.96	1692.78	1442.98	1558.26	1660.64	1696.55	1572.22	1886.63	1660.44	1394.68	1952.17	1430.36	1543.6
SLC34A1_5	target_1629	1169.72	1155.57	1033.89	1157.02	1067.98	1122.71	602.922	1022.2	997.003	1082.26	1005.74	1108.27	778.234	971.715	1073.73	838.194	3553.1	7764.12	1193.88	1064.4	652.264	1155.23	1258.05	873.468	1333.05	1081.96	1171.54	1319.52	983.769	963.732	940.261	948.267	1123.53	1200.28
SLC12A6_8	target_163	3124.66	3040.68	2929.73	2947.5	3062.6	2634.72	3133.87	2790.55	4057.31	3658.73	3168.13	3286.97	3523.74	3362.88	3504.9	2747.2	2573.51	1696	2991.4	2586.75	2937.91	3841.98	3130.04	3574.92	2754.04	2719.97	2533.48	2840.28	2887.87	3147.53	3234.81	3771.8	2889.6	2925.8
SLC3A2_9	target_1630	2425.78	2460.94	2045.45	3154.78	2251.95	2818.59	2446.47	2428.68	2022.36	2808.28	2112.72	2612.04	2372.77	2393.94	2430.36	2524.98	4340.57	3189.17	1892.55	2195.33	2386.2	3077.92	2290.75	1738.4	2621.05	2360.89	2473.53	2221.22	2581.71	3123.71	2211.52	2974.07	2372.5	2347.95
SLC22A17_9	target_1631	1563.81	1193.8	849.667	945.273	1406.64	1438.05	1899.87	1100.37	1634.9	923.542	1064	1169.31	1262.53	1133.21	1424.3	1347.61	2898.46	219.884	1295.6	1432.61	761.881	1360.97	1332.57	1541.1	1279.43	1484.39	1517.5	1297.25	1162.14	1225.82	876.305	1476.81	2031.38	1320.67
SLCO5A1_1	target_1633	1923.21	1496.54	2067.78	1528.7	1973.29	1520.23	2044.8	1726.26	1438.01	1525.95	1158.56	1592.33	1397.1	1811.74	1447.13	1385.29	13996.6	1551.12	2461.38	1341.33	2031.98	1553.85	1442.59	2013.56	1363.08	1570.16	1437.29	1516.15	1403.94	1822.3	1577.57	1499.72	2129.75	1646.15
SLC9A5_6	target_1634	824.338	622.648	759.23	997.093	853.314	819.691	1095.7	768.563	459.913	634.151	930.286	917.395	836.668	913.495	754.137	999.335	66.4132	4162.45	736.139	826.15	640.487	910.923	1087.71	861.736	692.799	945.299	695.148	921.67	882.634	630.986	736.052	683.996	751.728	606.384
SLC52A3_6	target_1636	681.167	817.713	944.571	570.023	593.32	913.164	758.622	906.314	557.565	510.126	816.626	372.289	657.824	773.49	777.781	687.449	9.4876	703.97	1007.84	642.045	655.888	865.58	576.679	615.373	683.147	882.154	821.538	602.926	569.115	643.309	694.536	535.088	480.095	879.256
SLC35F3_2	target_1637	1974.87	1851.56	1596.61	1267.81	1130.64	890.566	1209.16	1631.69	2234.99	1363.54	1573.08	1452.18	1471.47	1382.72	1760.2	1347.61	10993.8	940.899	1354.5	1686.34	1426.83	1354.88	876.553	1287.27	1305.16	1339.25	1318.19	1124.44	1225.57	1170.77	1276.87	1331.17	1137.97	1186.01
SLC2A9_8	target_1638	3317.28	3536.92	4124.4	3282.54	2966.6	3191.45	3322.7	3212.55	3342.24	3342.03	2635.17	3422.82	2987.21	3215.95	3271.73	2851.16	906.065	3204.51	3684.71	3686.73	3241.39	3165.9	2933.08	3607.99	3183.01	3473.95	3443.33	3618.32	3223.45	3407.16	3358.24	2988.8	2760.55	3148.74
SLC25A45_4	target_164	2442.76	2385.26	2296.67	2291.71	1914.62	1878.72	2047.29	2413.38	1612.84	2318.08	2171.94	2303.37	2064.67	2594.24	2807.02	2703.01	2118.11	3357.92	2747.81	2722.89	1881.6	2137.89	2510.77	2635.33	2251.06	2537.13	2343.08	2689.74	2194.63	2606.92	1784.03	2211.53	2425.74	2355.09
SLC25A36_5	target_1640	925.443	1220.33	1397.88	1039.98	1045.31	1369.23	868.771	815.573	1223.81	1274.21	914.049	1218.32	1239.51	1072.91	913.933	1239.75	1005.69	245.452	1374.57	923.617	1170.45	1171.48	857.034	1098.5	1083.17	1339.25	1583.93	1155.16	1300.05	1143.66	1093.98	1205.17	1052.24	1275.19
SLC14A2_6	target_1641	1605.13	1931.15	2269.87	2023.67	1497.3	1596.24	2014.16	1566.64	2134.18	2121.71	2238.8	1877.78	1724.69	1638.47	2295.84	1844.03	574	4636.31	1665.01	2277.33	1686.83	1855.68	2471.74	1964.5	1945.41	1705.87	1972.02	1817.23	1572.19	1936.5	2380.95	1911.26	3106.18	2166.04
SLC27A5_6	target_1642	1497.39	1168.83	1527.39	1461.69	1285.3	877.213	984.718	1365.48	1397.06	1516.35	1362	1324.93	1379.39	1189.35	1197.65	1234.55	5521.78	3078.38	1308.99	1017.99	1373.38	1318.33	1288.21	1057.97	1488.55	1234.64	941.447	1033.81	1439.8	1095.19	1639.29	1210.9	1168.65	1409.84
SLC25A46_4	target_1643	2917.29	2984.5	2959.88	2577.61	2862.6	3014.78	3152.09	2886.21	3698.2	3383.37	3309.49	3184.66	3093.46	3479.32	3452.73	3357.97	4293.14	4181.2	2707.65	2882.24	3576.58	3898.15	3406.84	4095.38	2465.55	3052.67	3209.18	3269.62	3335.62	2630.75	3632.01	3074.71	2700.99	3268.23
SLC46A2_5	target_1644	1475.99	1712.67	1815.45	1249.94	1863.96	1406.21	974.78	1301.53	1696.32	1819.77	1480.43	1422.09	1349.29	1305.78	1315.87	1192.96	3413.16	2665.88	1264.82	1574.94	1592.61	1279.76	1165.78	1416.32	1723.42	1683.26	1310.09	1677.44	1550.13	1213.5	1165.79	1262.45	1110.9	1653.29
SLC16A12_2	target_1646	11.0699	13.2644	5.58257	4.46726	11.9997	4.10873	15.7356	8.19946	0	16.9796	18.1473	36.1111	15.9365	22.1789	17.121	9.09668	0	0	14.7228	3.09419	20.8362	12.8585	14.1952	3.19951	12.8693	13.1946	8.91215	5.37641	15.63	11.5023	12.3423	16.3635	14.439	21.4018
SLC17A6_3	target_1648	1622.85	2386.82	1783.07	1781.54	1882.62	1862.28	2714.81	2138.97	1798.7	1726.01	2079.29	2420.31	2086.8	2093.83	2018.64	2146.82	4883.74	2682.93	1852.39	2354.68	2080.9	2447.18	1554.37	1839.72	1750.23	2015.95	2433.83	1928.59	2334.38	2120.54	2126.25	2338.35	1896.02	1656.85
SLC4A5_1	target_1649	805.15	830.978	715.685	683.491	577.32	819.691	932.542	601.841	341.784	853.409	678.134	638.823	779.119	810.224	831.589	773.218	104.364	1406.23	1010.52	866.374	458.397	636.157	892.522	695.361	608.075	627.686	660.309	742.712	688.639	704.108	734.93	922.086	792.338	586.765
SLC24A4_13	target_1650	888.543	677.266	786.026	933.658	641.319	531.053	1078.3	874.063	538.665	812.806	491.886	664.617	755.214	700.023	939.207	796.609	128.083	3076.67	480.498	898.863	1088.92	691.652	729.278	828.674	682.074	747.38	805.334	621.359	868.843	821.596	1253.31	891.813	331.194	712.501
SLC25A44_5	target_1651	1617.68	1340.49	1932.69	1291.93	1763.96	1717.45	1211.64	1786.39	1967.23	1742.99	1544.43	1556.22	1647.66	1483.91	1606.92	1390.49	621.437	371.587	1556.6	1678.6	1525.57	1563.32	1467.43	1904.78	1846.75	1376.01	1316.57	1653.63	1897.66	1528.17	1686.41	1751.72	1245.36	1084.36
SLC18A3_5	target_1652	3563.77	2967.33	2464.15	3013.62	2974.6	3161.67	2973.2	3516.48	3874.61	2833.38	2620.85	3031.62	2779.15	2771.67	2581.19	2107.83	657.016	6744.81	3973.81	2767.76	3031.22	3061	2837.26	2873.16	2859.13	2977.27	2817.86	2873.31	2977.97	2938.85	2984.6	2573.17	2917.57	2892.81
SLC17A2_6	target_1653	1513.62	1603.44	1848.95	1898.59	1711.96	1604.46	1515.59	1590.15	1556.14	1676.55	1739.27	1808.14	1635.26	1831.15	1376.2	1750.46	8337.22	507.949	1180.5	1291.83	1481.18	1842.15	1554.37	1798.13	1396.32	1769.96	1779.19	1543.8	1828.71	1668.66	1117.54	1665.81	1238.14	1552.52
SLC7A10_1	target_1654	329.145	339.413	442.14	383.291	461.323	471.476	268.334	306.66	165.38	406.772	515.764	564.022	383.362	386.745	516.89	509.414	104.364	11.9317	346.655	385.227	320.697	452.078	353.105	263.427	322.806	509.877	387.273	354.075	384.314	555.399	480.229	453.27	361.876	636.703
SLC25A47_2	target_1655	1881.14	1236.71	1141.08	1437.57	1347.97	1452.43	1057.6	1509.79	1757.75	1310.38	1311.38	1361.91	1359.92	1075.68	1685.19	1276.13	709.198	168.748	848.567	994.783	1548.22	1368.41	1579.21	1304.34	1379.16	1545.65	1289.83	1435.5	1396.58	1465.73	1302.68	1490.72	1558.5	1765.65
SLC10A4_6	target_1656	2235.38	2036.48	2109.09	2616.92	1971.96	2030.74	2757.04	2169.03	2436.59	2306.27	2264.59	1896.69	2448.03	2267.8	1911.84	2358.64	10351	5418.69	2369.03	2107.15	2574.63	2353.78	1848.92	2381.51	2021.56	2231.77	2341.46	2082.97	2654.34	1991.55	2141.95	2440.62	1903.23	1724.63
SLC6A2_15	target_1657	2037.6	1936.61	2230.79	1780.65	1575.96	2035.87	2357.03	2349.97	2068.03	1708.29	2202.5	2041.14	2276.27	2469.49	2108.32	1782.95	2281.77	918.74	1954.11	1694.07	2213.17	2348.37	1987.33	2030.63	2133.09	2128.1	2229.66	1768.07	2532.98	2435.21	2422.46	2035.62	1828.33	1773.67
SLC35C2_3	target_1658	439.106	570.371	612.966	569.129	718.651	766.277	1023.64	721.553	467.788	677.707	728.756	541.667	688.812	533.681	670.978	708.241	1392.3	107.385	398.853	1092.25	636.863	578.632	807.351	681.497	747.493	919.853	701.629	554.538	528.661	741.901	525.11	807.541	746.314	669.697
SLC4A3_5	target_1659	861.238	1001.85	780.443	875.584	738.65	1106.27	975.608	864.77	888.325	1019.51	864.382	887.302	963.274	1482.52	922.901	1065.61	56.9256	1813.62	977.057	1079.87	1003.76	793.166	952.852	958.788	1121.78	915.14	900.127	955.464	989.286	1032.75	1125.4	843.541	1097.36	1111.11
SLC1A7_1	target_1660	1452.37	1472.35	1184.62	1330.35	1413.3	1339.44	1305.23	1467.7	1074.18	1587.22	1394.47	1203.7	1235.97	1379.25	1303.64	1247.54	156.545	388.632	2021.04	1293.37	1536.44	1354.88	1417.74	1240.35	1600.09	1490.99	1373.28	1535.35	1505.08	1387.68	1663.97	1889.99	1618.07	2044.76
SLC29A1_18	target_1661	2538.7	2500.74	2944.25	3098.49	2591.94	2952.12	2878.79	2790	3321.77	2721.16	2401.17	2747.03	2664.94	2414.73	2907.3	2909.64	3033.66	3151.67	2908.42	3855.37	2359.02	3113.11	2672.24	2500.95	2838.76	2457.02	2646.91	2638.28	2647.9	2602.82	2532.42	2732.71	3000.6	2791.15
SLC10A7_5	target_1662	1813.25	1893.69	1821.03	1989.72	1670.63	1377.45	1806.28	1755.23	2732.7	1630.78	1483.3	1452.18	1660.05	1736.19	2066.74	1786.85	1159.86	3605.07	1319.7	1803.91	1454.01	1515.27	1719.39	1352.33	1609.74	1671.95	1780	1519.22	1269.71	1367.96	1925.4	1705.08	1220.99	1897.62
SLC38A5_2	target_1663	1720.26	1676	1597.73	1381.28	1921.29	1962.94	2186.42	2157.55	872.574	1640.38	2140.42	1650.79	1820.31	1679.36	1641.17	1906.4	2281.77	4730.06	1701.15	2079.3	1704.04	1674.31	1623.57	1689.34	1742.72	1825.57	1900.72	1726.59	1666.89	1630.05	2104.93	1574.99	2206.45	2170.5
SLC6A15_3	target_1664	887.067	959.721	802.774	740.672	754.65	823.8	730.464	832.519	537.09	1064.55	892.081	802.183	868.541	963.398	1123.46	843.392	163.661	550.562	2094.65	2486.18	565.296	498.098	764.766	507.656	579.12	627.686	790.751	947.784	787.935	637.558	710.245	467.997	1284.16	1320.67
SLC31A1_2	target_1665	1164.55	1554.28	1443.65	1322.31	1097.31	1089.84	1365.69	1190.02	1896.35	1487.56	1617.02	1324.07	1352.83	1585.1	1447.13	1498.35	4051.2	857.377	1049.33	1104.63	1173.17	1616.11	979.468	1111.3	1368.44	1225.21	1067.84	1322.6	1426.93	1309.62	1248.82	1313.17	1368.09	929.194
SLC26A2_1	target_1667	2137.23	1771.97	1662.49	1470.62	1723.96	1987.6	1783.92	1632.79	2880.75	2203.66	1519.59	2110.78	1969.93	1709.86	1394.95	1872.62	324.95	1936.34	1845.7	1892.1	1666.9	1886.82	1344.99	1471.78	2302.54	2097.94	2005.23	2154.4	1620.92	2279.93	1923.16	2305.62	2497.94	1843.23
SLC43A1_1	target_1668	1518.05	1869.5	1865.69	1623.4	1767.96	1463.73	1791.38	1335.42	1409.66	1809.43	1794.67	1806.42	1514.86	1929.57	1467.51	1806.34	1363.84	2972.69	1272.85	1551.74	1608.92	1048.31	1893.28	1750.13	1455.31	1307.21	1623.63	1698.18	1500.48	1400.82	1534.94	1498.08	1536.85	1818.26
SLC7A7_2	target_1669	289.293	467.376	413.11	382.398	538.655	460.177	251.77	291.901	305.558	592.071	441.265	562.302	555.122	532.295	450.852	395.056	460.148	85.2263	718.739	474.959	512.752	471.027	333.587	680.43	445.064	423.17	437.505	341.786	400.863	400.939	752.882	474.543	454.827	448.545
SLC39A1_17	target_167	2650.87	2788.65	2650.6	2176.45	2654.61	2256.72	2627.02	2611.8	2850.83	2583.85	2702.03	2411.71	2691.5	2784.15	2839.63	2371.63	1726.74	2827.81	1928.68	2708.97	2585.5	2964.9	2013.94	1932.51	2392.62	2921.66	2941.82	3218.93	2941.19	2894.48	2173.37	2641.08	2123.43	3157.65
SLC17A2_7	target_1670	1544.62	1198.48	1110.93	1010.49	1094.64	753.951	924.26	1252.88	1348.24	1110.32	1049.68	1357.61	1135.92	1303.71	1010.14	1536.04	381.876	519.881	736.139	1242.32	1100.7	1312.92	1114.32	901.197	1305.16	1134.74	1034.62	1155.93	1288.09	1178.99	1133.25	969.54	1264.31	1303.72
SLC9B1_1	target_1671	1542.41	1468.45	1157.82	1346.43	866.647	984.04	1593.44	1773.27	1540.39	1605.68	1156.65	1267.33	1083.68	1237.17	1408.81	1672.49	1107.68	228.407	1357.17	1180.43	950.313	1364.35	821.546	934.258	949.113	1222.39	1006.26	1175.9	1020.55	1313.73	1291.46	1558.63	1308.53	1115.57
SLC15A4_2	target_1672	2552.72	3178	2208.46	1951.3	2607.94	2187.9	3600.97	2545.66	4353.42	3260.82	3043.01	2685.12	2691.5	2602.56	2698.59	2813.47	4414.1	1987.48	2502.87	2221.63	2522.99	2897.9	3573.64	3308.3	2213.52	2363.72	2697.95	2102.18	2105.45	2910.91	2732.14	2384.17	2185.7	2170.5
SLC22A6_3	target_1673	2634.63	2783.19	2834.83	2613.35	2653.27	2427.23	3210.06	3091.74	2181.44	3322.09	2668.6	2912.11	2998.72	2880.49	3018.99	2560.07	2706.34	2099.98	1774.76	2472.26	3039.37	2681.34	2980.99	2873.16	2719.72	2146.95	2748.18	2708.94	3122.32	2962.67	2882.49	3045.26	2506.06	2269.48
SLCO2B1_2	target_1674	962.343	832.538	1211.42	1160.59	1026.64	1233.65	1037.72	1101.46	623.717	978.911	811.851	698.149	706.519	739.529	983.232	1195.56	118.595	644.311	1341.11	937.541	1072.61	746.47	1357.41	608.974	805.405	989.596	898.507	714.294	953.429	1170.77	933.529	1005.54	996.288	1082.57
SLC22A16_5	target_1676	344.643	347.216	588.403	470.85	365.325	442.715	258.395	336.725	491.414	482.073	504.303	458.268	349.718	447.044	426.393	421.046	30.8347	305.11	608.988	532.201	343.345	422.3	214.702	511.922	653.118	514.59	432.644	443.17	524.984	638.38	547.551	692.996	702.997	812.376
SLC17A1_1	target_1677	1744.62	2092.66	1866.81	1635.02	1709.3	1487.36	1507.31	1678.7	1937.3	2003.59	1896.87	1658.53	1845.1	1783.33	1633.83	1788.15	9914.54	961.353	2585.86	2082.39	1795.54	1838.77	1939.42	1810.93	1679.45	1484.39	1721.67	1506.16	2025.46	1925	1864.81	1711.63	1543.16	1713.93
SLC22A5_6	target_1679	1021.38	1196.14	1484.96	1236.54	1643.96	1337.39	1190.11	1152.84	1082.05	1100.72	1371.55	1625.86	1137.69	1115.18	1288.15	1645.2	3349.12	593.175	1272.85	1307.3	1142.37	1129.52	1352.09	1364.06	1131.43	1204.48	1323.05	1191.26	963.542	1063.97	1171.4	1174.9	1406.9	1490.99
SLC26A8_3	target_168	1830.96	1926.46	2381.52	2640.15	2317.28	1747.24	2281.66	2769.78	2392.49	1926.08	2702.03	2207.94	2861.49	2170.76	1916.73	2220.89	1463.46	3296.55	3252.4	1932.32	2073.66	1924.71	1760.2	2859.3	2048.37	2464.56	2189.96	2043.03	2132.11	2275	2288.94	2632.89	2506.06	2685.03
SLC12A8_4	target_1680	2763.78	3034.43	2892.89	3046.67	2846.6	2662.45	2318.93	2695.98	2586.22	2510.77	2548.26	2502.85	2325.85	2500.68	2582.82	2421.02	329.694	2026.68	2825.44	2882.24	1999.37	2744.95	2776.93	2745.18	2507.37	2685.1	2845.41	2717.39	2649.74	2604.46	2637.89	2400.53	2265.11	2369.35
SLC24A4_6	target_1681	1710.67	1683.02	2397.16	1959.34	1746.63	1567.48	1663.01	1619.12	2090.08	2009.5	1922.65	1881.22	2084.14	1947.59	1538.44	1863.52	4262.3	492.608	2070.56	1868.89	2138.88	1670.93	2037.01	1939.97	1732	1672.89	1974.45	1653.63	1782.74	1451.76	1715.58	1811.44	1526.92	2218.65
SLCO1C1_10	target_1682	2246.45	1847.66	1856.76	1870.89	1773.29	1997.87	1985.17	1918.67	2713.8	2185.2	1674.32	2011.91	1915.92	1976.7	1820.53	2120.83	5407.93	9264.1	2304.78	1664.68	1860.76	2158.87	1765.53	1798.13	1943.27	2191.25	2176.99	2053.02	1950.99	2219.13	1773.93	2042.99	2111.7	1761.19
SLC2A5_6	target_1685	2552.72	2685.66	3039.15	2046.01	2566.61	2293.7	2047.29	2417.2	2575.2	2157.15	2557.81	2657.61	2525.94	2621.97	2696.14	2162.41	156.545	1014.19	3508.04	2527.96	2264.81	2293.55	2313.82	2525.48	2765.83	2629.5	2614.5	2450.11	2601.01	2247.89	2305.77	2370.26	2568.33	2828.6
SLC17A9_2	target_1687	645.744	447.089	882.046	814.829	905.313	792.984	747.027	892.648	675.694	634.889	990.458	908.797	864.999	659.13	913.118	912.267	116.223	685.22	839.198	768.907	726.55	684.884	631.686	531.119	994.155	1073.48	809.385	996.172	855.052	930.868	922.308	1059.54	759.85	1134.29
SLC6A12_13	target_1688	949.797	831.758	754.763	679.024	870.647	756.006	795.891	811.2	681.994	719.049	945.567	590.675	661.366	803.986	867.462	881.078	5206.32	2111.91	998.472	632.763	684.877	753.914	1172.88	718.824	948.04	759.632	764.014	826.431	808.162	630.986	667.608	601.36	702.997	937.219
SLC1A5_15	target_1689	909.207	1125.14	1656.91	1000.67	989.311	882.349	1003.77	826.506	878.874	1038.71	1097.43	1084.19	1114.67	871.909	909.041	1147.48	5410.3	7418.1	878.013	962.294	815.33	1001.61	1195.94	1152.89	907.287	911.37	1491.57	1098.32	1035.26	1132.98	888.648	1160.99	870.85	976.456
SLC13A3_4	target_169	2737.95	2363.41	2519.97	2631.22	2115.95	2848.37	2664.29	2654.44	2442.89	2570.56	2190.09	2359.26	2525.94	2661.47	2377.37	2641.94	9079.63	4421.54	2904.4	2331.47	2799.3	2650.2	2878.07	2490.29	2915.97	2230.83	2495.4	2705.87	2623.08	2808.21	2470.71	2524.89	2677.52	2578.02
SLC5A4_4	target_1690	1086.33	1036.97	1004.86	880.944	955.979	963.496	1201.7	974.643	1456.92	1007.7	1025.8	938.03	1219.14	931.515	996.277	1095.5	1520.39	4327.79	13071.2	7221.85	1459.44	928.519	1094.8	1098.5	1390.96	1210.13	1378.95	1162.84	993.883	865.962	1072.66	1200.27	1339.21	1124.48
MTCH2_6	target_1691	1346.1	1097.05	1019.38	1176.68	881.314	1066.21	1103.98	1516.9	1433.29	1204.07	896.856	1093.65	1028.79	921.812	1255.54	851.189	244.306	1559.64	1147.04	1036.55	930.382	1087.56	853.485	1072.9	698.161	1055.57	1395.16	1022.29	1141.91	1192.96	1111.93	1289.45	992.678	1091.49
SLC26A2_5	target_1692	2704.01	2744.96	2775.65	2693.76	2395.95	2582.33	1980.2	1996.3	2948.48	2178.56	2315.21	2489.95	2399.33	2315.62	2418.13	2683.52	5045.03	3180.65	2430.6	2693.5	2801.11	2538.54	3183.27	3313.63	2639.28	2515.46	2516.47	2288.81	2515.51	2657.86	2367.48	2774.44	2822.82	2176.74
SLC26A9_1	target_1693	2000.7	1625.28	1924.87	1724.36	1578.63	1965	2015.81	1994.66	1595.52	1834.53	1644.71	2127.12	2342.67	1768.77	1956.68	2322.25	3149.88	646.016	2156.22	1697.17	1418.67	1999.16	2255.26	1687.21	1902.51	1704.93	1714.37	1737.35	1677.92	1639.08	1735.78	1680.54	2252.48	2496.87
SLC16A12_6	target_1694	937.251	541.501	994.814	1021.22	431.99	648.152	917.635	630.265	645.768	634.889	755.499	697.289	772.921	773.49	485.094	883.677	4217.24	772.151	944.935	456.394	596.097	730.904	851.711	637.77	867.607	492.913	538.78	605.23	525.903	705.751	756.248	652.087	773.387	669.697
SLC4A2_18	target_1695	2070.07	2229.21	1554.19	1754.74	1955.96	1561.32	2005.88	2201.83	1239.56	2023.52	1948.44	2100.46	2070.86	2152.74	2107.51	2109.13	960.619	7111.29	1780.12	1616.72	2210.45	2344.98	1687.45	1638.15	2270.36	1935.84	2034.4	2220.46	1909.62	2234.74	1975.89	2241.81	1767.87	1522.2
SLC2A2_1	target_1697	2792.57	2723.89	2436.23	3018.08	2841.27	2641.91	2950.84	3133.83	2817.75	2921.23	2445.1	2876.85	2936.75	2591.47	2912.19	2517.18	1712.51	5070.97	2713.01	1861.16	2396.16	2652.23	2498.35	3069.4	2854.84	2432.52	2750.61	2224.3	3129.67	2705.51	2540.28	2943.8	2400.48	2786.69
SLC30A6_5	target_1698	1630.96	1329.56	1165.64	1323.2	1383.97	1008.69	1428.63	1134.26	995.428	970.052	1273.17	1300	1116.44	1156.08	1280.81	1096.8	37.9504	1196.58	1485.66	1407.86	1377.91	1626.26	762.991	1546.43	1422.06	1537.17	1178.02	1059.15	1021.47	1299.76	1361.02	1264.08	1166.85	1301.94
SLC43A2_8	target_1699	904.041	1069.74	749.181	752.287	721.317	745.734	863.802	871.876	855.249	984.816	609.366	956.945	708.29	819.235	1041.12	1221.55	6463.42	4626.09	584.896	1089.16	897.769	933.256	1038.02	956.655	809.695	838.8	912.28	702.005	975.495	795.305	1073.78	847.632	639.826	749.062
SLC35G4_3	target_17	3570.41	3898.18	3011.24	3794.49	4778.56	4086.13	4086.29	4288.32	1910.53	4019	3700.13	3884.53	3660.97	3964.49	4076.42	3988.24	16321	4864.72	4482.42	4002.34	3638.18	4415.88	4029.66	4143.37	4078.5	4808.49	4084.19	4198.21	4150.22	3772.77	4234.54	4027.07	3338.11	3486.71
SLC27A6_4	target_170	3377.06	2614.65	2823.66	2491.84	2629.27	2299.86	2680.85	2195.82	3622.6	2648.08	2654.27	2667.93	2660.51	2627.51	2344.76	3036.99	2144.2	1861.34	2778.59	3083.36	2908.01	2577.79	2251.71	1997.56	2455.9	2847.21	3005.01	3106.03	2943.95	2283.21	2275.48	2644.35	2756.94	2904.4
SLC1A2_11	target_1700	2563.05	1992.01	2515.51	2263.12	2661.27	1958.84	1984.34	2392.06	2589.37	2042.72	2276.05	2434.92	2067.32	2123.63	1847.43	2150.71	28244.6	1097.72	1798.86	2203.07	2420.62	2462.74	1909.25	2250.33	2070.89	2461.74	2722.26	2056.86	2764.67	2340.73	2175.62	2444.71	2478.09	2458.53
SLC26A3_1	target_1701	3030.94	2879.16	3400.9	3271.82	3314.59	3264.38	3137.18	3175.93	3038.26	3457.19	3090.76	3680.76	3098.77	3123.07	3305.16	3464.54	12682.5	4789.72	3510.71	3310.79	3109.13	2958.81	3758.18	3652.78	3371.76	3377.82	3799.01	3429.38	3202.31	3239.55	3408.73	2883.26	2935.62	2961.47
MTCH1_1	target_1703	1355.69	951.138	1157.82	1014.07	1063.98	1218.24	1448.5	1033.68	976.527	1114.75	1047.77	1151.26	1026.14	1439.55	1111.23	1426.88	73.5289	1488.05	1006.5	823.055	869.686	1094.33	1332.57	1580.56	1009.17	1277.99	1216.91	1111.38	1147.42	955.516	1407.03	1009.63	739.997	955.946
SLC5A11_11	target_1704	461.984	497.806	568.306	648.647	405.324	462.232	613.689	567.949	729.245	747.102	514.809	545.106	529.447	391.597	605.756	597.782	436.429	888.059	409.561	620.386	629.616	521.784	583.777	586.578	457.933	620.147	486.117	596.781	604.972	661.385	601.408	1015.36	521.607	551.987
SLC50A1_7	target_1705	2284.09	2249.49	2259.82	2582.97	2150.62	2038.96	2280.84	2480.61	2327.91	2070.03	1788.94	2127.12	1938.06	2050.17	2237.14	2452.2	1034.15	799.423	2260.62	2283.51	2193.24	2149.4	1857.79	2567.08	1988.31	1877.4	2171.32	2034.59	2175.33	2350.59	2019.65	2040.53	2171.26	2018.9
SLC25A45_15	target_1706	2226.52	2829.23	2150.41	2299.75	2242.62	2867.89	2314.79	1817.55	3235.14	1855.94	2066.88	2486.51	2167.37	2292.75	1920.81	2793.98	974.85	1888.62	2896.37	2469.17	2929.75	2389.65	1957.16	2531.88	3046.81	2998.95	2446.79	2449.34	2003.4	1546.24	2617.7	1850.72	2853.5	2559.3
SLC25A22_14	target_1707	935.775	1132.16	716.802	780.878	1025.31	942.953	756.966	1005.25	1226.96	1413.74	1156.65	747.157	1316.53	1165.09	1209.88	1021.43	422.198	76.7037	1085.47	1030.37	1030.94	986.044	1140.94	1080.37	1097.11	1142.28	1267.96	891.716	872.521	982.628	1028.9	1061.18	878.069	859.638
SLC6A15_4	target_1708	1262.71	1296.79	1385.59	1165.96	1479.97	1548.99	1232.35	1343.07	1349.81	1105.89	1251.21	1597.49	1311.22	1445.79	1278.36	1554.23	22786.8	3613.6	14465.8	13815.6	1253.8	1082.14	1678.58	1820.52	931.953	1145.1	1393.54	1188.19	1336.82	1276.76	1230.87	1307.45	2173.97	3160.33
SLC25A18_1	target_1709	2199.96	2039.6	2215.16	2129.1	2415.95	2013.28	1787.23	2323.18	3175.29	2087.75	2331.44	2392.79	2692.39	1904.62	2180.88	1923.3	578.743	2042.02	2654.12	2886.88	1887.94	2444.47	1637.77	2435.9	2616.76	2216.69	2261.26	2059.93	2384.95	2253.64	2376.46	2197.62	2556.6	2008.2
SLC6A9_2	target_171	1122.49	1022.14	1086.37	1071.25	855.981	913.164	919.291	892.648	976.527	1076.36	1139.46	1312.9	1156.28	1105.48	854.417	1064.31	94.876	88.6354	631.741	853.997	1438.6	1172.15	787.833	846.805	934.098	736.071	1125.36	869.442	1047.21	1372.89	1007.58	1214.99	937.63	700.016
SLC18A3_3	target_1711	1071.57	1256.22	1441.42	1006.92	778.649	1047.73	1323.45	1288.96	1447.47	1462.46	1560.66	1195.11	1319.19	1490.84	1024.81	1699.78	633.297	622.152	918.166	1415.59	1364.32	1452.33	1181.75	1527.24	1348.06	1107.4	1182.89	1006.16	1296.37	1480.52	1294.82	1511.17	975.532	1194.04
SLC38A6_3	target_1712	439.106	666.343	559.374	651.327	603.987	514.618	440.597	399.587	502.439	570.662	544.418	635.384	700.322	553.087	560.915	463.931	1093.45	2282.36	267.687	742.606	575.261	538.703	906.717	296.488	623.09	477.833	423.732	364.06	650.943	565.258	462.276	598.088	609.143	349.562
SLC35F2_1	target_1713	1786.68	1689.26	1272.83	1364.3	1907.96	1402.1	2141.7	1179.08	1447.47	1546.62	1412.62	1585.45	1486.52	1668.97	1478.11	1286.53	1195.44	2967.58	1604.78	1796.18	1914.21	1808.99	1655.51	1442.98	1767.39	1354.33	1864.26	1980.05	1477.49	1897.06	1698.75	1861.35	1356.36	1268.95
SLC35B4_5	target_1714	1921.73	1825.03	1741.76	1459.01	1769.29	1883.85	1782.27	1776.55	2151.51	1655.88	1175.75	1569.11	2105.39	1696	1666.44	1441.17	4103.38	1706.23	2315.49	1782.26	1753.87	1801.54	1877.31	1583.76	1804.92	1654.98	1750.83	1918.61	1493.12	1722.06	1524.84	1700.99	1970.92	1935.97
SLC29A3_3	target_1715	1056.07	753.732	1052.87	669.196	538.655	952.197	991.344	1037.51	464.638	848.241	765.05	905.358	1013.74	924.584	865.831	907.069	234.818	973.285	1452.2	1130.93	788.152	1222.91	1130.29	1079.3	1195.77	1126.25	881.493	903.236	958.945	1030.28	1101.83	1085.72	784.216	859.638
SLC23A1_4	target_1716	897.399	755.292	532.577	703.147	1013.31	484.83	843.926	754.897	500.864	499.052	573.071	627.646	970.357	720.815	874.799	804.406	1235.76	2028.39	558.127	973.124	543.553	745.793	771.863	941.724	762.507	625.801	721.884	800.317	832.986	594.014	792.153	808.359	784.216	746.387
SLC5A4_3	target_1717	1228.76	1388.86	921.124	1563.54	1541.3	1394.91	1297.77	1133.71	1297.84	1436.62	983.772	1236.38	1089	1205.29	1028.07	1228.05	147.058	2474.97	1408.03	1554.83	1199.44	1000.93	990.114	1318.2	1448.87	1458	1552.33	1335.65	1047.21	934.976	883.037	761.723	1343.73	1136.08
SLC46A3_3	target_1718	1925.42	2164.44	2745.51	3072.58	2478.61	1686.63	2092.84	2735.89	2373.59	2035.34	2599.83	1931.09	1777.81	1949.67	2500.47	2558.77	6959.15	2764.74	2299.43	2707.42	1882.51	1918.62	3332.32	1766.13	2088.05	2054.59	2245.05	2116.77	1999.72	1832.16	2062.29	1822.9	1815.7	2010.87
SLC47A2_3	target_1719	2198.48	2317.37	2363.66	2971.62	2450.61	2402.58	2031.55	1868.38	2518.49	1983.66	1837.65	2067.79	2366.57	2243.54	2243.66	2397.62	2751.4	2072.7	2126.77	2306.72	2136.17	1783.27	2271.23	2289.79	2619.98	2927.32	2163.22	2832.6	1878.36	1920.07	2420.22	2174.71	2397.77	2535.22
SLC52A2_6	target_172	1853.1	1819.57	1899.19	2260.44	2365.28	2548.44	2055.57	1740.47	894.625	2064.13	1881.58	1711.84	1719.37	2129.87	2389.6	1795.94	3337.26	1617.6	1964.82	1516.15	2252.12	1950.43	2267.68	1604.02	2061.24	2080.98	2072.48	1811.85	2118.32	2009.62	2198.06	1841.72	1738.99	2196.36
SLC39A2_2	target_1720	867.88	619.527	559.374	595.933	619.986	551.597	439.769	872.969	924.551	1232.13	924.555	1106.55	657.824	733.984	965.296	909.668	320.206	2120.43	1564.63	694.646	596.097	802.641	621.039	815.876	866.534	982.998	817.487	717.366	785.177	821.596	921.186	1156.9	666.899	626.002
SLC6A13_5	target_1721	2278.92	2078.61	2465.26	2124.63	2201.28	1879.74	2476.29	2450	2227.11	2119.5	1989.51	1883.8	2395.79	2448	2142.57	2155.91	5158.88	4276.66	1701.15	2405.74	2034.7	1936.9	2237.52	2566.01	2435.52	2221.41	2053.85	2295.73	2075.11	2125.47	2251.91	2011.9	2077.4	2339.93
SLC25A24_10	target_1722	1577.83	1824.25	1554.19	1749.38	1525.3	1463.73	1625.74	2163.56	1938.88	1274.21	1484.25	1358.47	1892.91	1317.57	1413.7	1508.75	877.603	501.131	1729.26	1793.09	1686.83	1360.29	1841.83	1533.63	1372.73	1447.64	1396.78	1599.87	1211.78	1244.72	1300.43	1741.08	1442.09	1598.89
SLC18A2_6	target_1723	2320.25	2858.88	2396.04	2908.19	3117.26	3080.52	2250.19	2454.37	4406.97	2275.27	2441.28	2354.96	2839.36	2514.54	2254.26	2071.44	2134.71	4043.14	2676.87	3097.29	2929.75	2797.06	3355.39	2853.97	2395.84	2525.83	2480.82	2351.79	2544.93	3279.81	2716.43	3058.35	2862.52	2962.36
SLC33A1_3	target_1725	876.736	614.065	952.386	719.229	1429.3	874.132	615.345	998.694	705.62	916.16	801.345	931.151	1057.12	890.623	853.602	1031.82	142.314	334.087	642.449	1174.25	773.658	851.368	793.156	1177.42	918.012	932.105	1033.81	984.651	959.865	1079.58	839.278	957.267	1086.53	698.233
UCP1_6	target_1726	1499.6	1413.05	1365.5	1306.23	1443.97	1574.67	1472.52	1350.72	563.866	1931.24	1835.74	1716.14	1327.16	1397.27	1182.98	1589.32	8244.72	2699.97	1928.68	1505.33	1569.06	1289.23	1320.15	928.926	1655.85	1396.74	1387.05	1271.9	1209.03	1255.4	1181.5	1327.9	1578.36	1840.55
SLC16A14_6	target_1728	2523.2	1868.72	2726.53	1928.07	1527.97	2210.49	2027.41	2085.94	1790.82	2377.14	2450.83	2115.08	2113.36	2050.17	2001.52	2606.85	1380.45	8118.66	1939.39	1847.23	1878.88	2317.24	1966.03	1514.44	2151.32	1820.86	2322.02	2425.53	2676.4	2259.39	2084.73	2025.81	2793.94	2651.14
SLC25A17_2	target_1729	346.119	266.069	148.496	124.19	149.33	227.007	337.073	189.681	9.45026	265.768	420.252	320.701	206.289	512.195	375.03	239.113	353.413	969.876	353.347	109.844	243.693	234.16	241.318	101.318	284.198	184.725	332.18	158.22	288.695	273.591	252.457	267.544	259.901	278.223
SLC27A6_3	target_173	1560.12	1615.14	2153.76	1966.49	1703.96	1884.88	1851.83	1737.74	1611.27	2236.14	2104.13	2127.12	2403.76	2276.81	1872.71	2097.43	996.198	4288.59	2184.32	2138.09	2005.71	2274.6	2205.58	2112.75	2144.89	1991.44	2342.27	2149.03	2248.88	1485.45	1965.8	1932.53	1771.48	2443.37
SLC4A5_6	target_1730	1771.92	2196.43	1989.63	1540.31	2501.28	2026.63	2250.19	2347.23	1656.95	2076.68	2243.57	2068.65	1880.51	2174.92	2024.35	2322.25	208.727	1675.55	1505.74	2212.35	2000.28	2001.19	2035.23	2009.3	2576.01	2081.92	2086.25	1990.04	2520.1	2349.76	1901.84	2069.17	1640.63	2299.8
SLC25A52_5	target_1731	585.228	676.486	439.907	369.889	557.321	592.684	637.706	560.843	226.806	473.214	653.301	939.749	479.866	711.805	675.055	632.869	334.438	330.678	584.896	654.422	486.48	632.097	605.07	637.77	797.898	731.358	525.817	686.644	469.819	619.483	613.75	554.724	693.972	510.076
SLC7A1_3	target_1736	780.058	883.255	716.802	616.482	671.985	663.559	904.384	690.395	535.515	799.517	659.032	953.506	717.144	819.928	979.156	777.116	10656.9	151.703	760.231	884.939	843.414	766.772	913.815	662.3	876.186	617.319	712.162	705.846	821.034	847.887	798.885	842.722	927.703	861.421
SLC35E1_3	target_1737	2438.33	1670.54	2056.62	2579.4	2258.62	2382.03	2362.83	2180.51	2828.78	2284.86	2242.62	2015.35	2232	2314.93	1800.96	2387.23	222.958	930.672	3074.38	2374.79	2169.68	2104.73	2177.19	2211.93	2058.02	1957.51	1884.51	2344.11	2137.63	2426.17	1990.48	2150.99	1939.33	2109.86
SLC12A4_7	target_1738	1304.77	1374.04	1313.02	1601.07	1363.97	1543.85	1373.14	1619.12	1510.47	1288.97	1162.38	1541.6	1370.54	1584.41	1679.48	1558.13	3859.08	1399.42	1085.47	1189.72	1094.35	963.034	1236.76	1409.92	1303.02	1228.04	1508.58	1183.58	1594.26	1228.29	1426.1	1597.08	1055.85	1421.43
SLC25A25_2	target_1739	1188.17	1073.64	1588.8	1543.89	842.648	1533.58	1232.35	1057.18	1193.88	1235.08	1042.03	792.725	1413.92	1113.11	1032.96	864.184	3773.69	209.657	916.828	1067.5	1141.46	1207.35	1201.27	1244.61	1252.61	1439.15	1239.6	1284.19	1486.69	1153.52	1074.9	1014.54	927.703	1051.36
SLC9A6_2	target_174	1766.75	1765.73	1363.26	1785.12	958.645	1596.24	1492.4	1532.75	1812.88	1487.56	1723.99	1606.09	1909.73	1431.23	1540.89	1273.54	3183.09	748.287	1632.89	1810.1	1678.67	1541.67	1685.68	1594.42	1738.43	1809.55	1818.89	1833.36	1389.23	1336.74	1665.09	1661.72	1283.26	1617.62
SLC12A4_19	target_1740	2616.18	3017.27	3049.2	3097.6	2151.95	2798.04	3051.88	2989.52	3184.74	2410.36	2319.03	2485.65	2793.32	2470.87	2498.84	2513.28	8275.56	4036.32	3004.79	1811.65	2957.84	2384.91	2817.74	2528.68	2612.47	2431.58	2581.28	2337.2	2852.01	2457.39	2706.34	2922.53	2117.11	2310.5
SLC16A11_4	target_1741	2241.28	2774.61	2772.3	2938.57	2903.94	2762.09	2507.76	3049.65	4192.77	2254.59	1997.15	2256.09	2665.83	2394.63	2656.19	2892.74	7907.91	2635.2	3235	2797.15	2477.7	2740.89	3007.6	2671.59	2287.52	2606.88	2509.99	2633.67	2813.4	2714.55	2186.84	2592.8	2418.53	2211.52
SLC22A12_2	target_1743	855.334	1104.85	860.832	712.975	750.65	887.485	770.217	982.842	674.119	1315.55	1014.34	958.665	991.606	1113.8	1288.15	1022.73	3097.7	1713.05	709.37	875.657	962.09	1034.09	715.082	870.268	835.434	824.663	652.207	1195.1	1103.29	1041.78	837.034	971.176	1402.38	1144.1
FLVCR2_4	target_1744	679.691	572.711	470.052	601.294	346.659	530.026	684.913	566.856	516.614	566.233	816.626	482.342	810.992	650.813	591.896	584.786	104.364	939.194	539.389	787.472	430.313	521.784	959.949	524.72	776.449	638.996	533.919	655.922	716.221	759.976	584.578	509.724	474.681	481.54
SLC5A10_12	target_1745	2168.22	1994.35	2253.13	1881.61	1895.96	1824.27	1422	1719.15	2474.39	1680.98	1763.15	1898.41	1714.06	1585.79	1703.94	1727.07	1183.58	3242.01	2161.57	2083.94	1656.03	2011.34	1840.05	2044.49	2335.78	2117.73	2074.1	2102.18	1834.22	1860.09	1856.96	1712.44	2234.43	1986.8
SLC46A3_4	target_1746	518.071	566.469	697.821	638.819	682.651	423.199	365.232	619.333	882.024	1015.82	575.937	691.27	663.137	533.681	692.991	682.251	99.6198	755.105	441.683	606.462	504.599	548.855	564.259	686.829	594.134	752.093	568.757	562.987	811.84	525	801.129	863.177	655.168	514.534
SLC5A12_2	target_1747	1348.31	926.95	829.57	1230.28	1030.64	1176.12	876.225	772.936	704.044	1158.3	968.49	1148.68	844.636	1027.16	868.277	1185.17	166.033	4571.54	981.072	1616.72	1381.53	1366.38	1087.71	1079.3	1056.36	1178.09	1234.74	1017.68	1250.4	1120.66	964.946	1237.08	1265.21	1745.14
SLC25A26_8	target_1748	1025.07	717.84	825.104	964.035	931.979	912.137	443.082	958.244	1622.29	926.495	966.58	996.495	1012.85	901.712	1057.42	1138.38	2481.01	2766.45	615.68	1454.27	953.03	782.338	1415.97	1448.31	1093.89	1222.39	1003.83	808.765	1145.59	1381.1	750.638	1057.08	767.07	561.797
SLC11A1_3	target_1749	1900.33	1722.04	1805.4	1715.43	1698.63	1599.32	1845.21	2103.44	1307.29	1671.38	1999.06	1879.5	2085.91	1602.43	2077.34	2139.02	2964.87	1450.55	1998.28	1967.91	1174.08	1778.53	1467.43	1429.12	1427.42	1564.5	1614.72	1636.73	1955.59	1849.41	1913.06	1397.45	1775.99	1698.77
SLC45A4_6	target_175	3698.82	4445.93	3987.07	3910.64	3854.58	3864.26	4274.29	3599.56	3049.28	4283.29	4304.72	3636.91	3911.53	3794.68	4116.37	3398.26	4117.62	10276.6	3711.48	3231.89	3887.31	4130.96	3731.56	3737.03	3654.89	3814.18	3820.88	3389.44	3423.89	3521.36	3444.63	3544.34	3197.33	3822
SLC14A2_8	target_1750	1534.29	1725.16	1685.94	1760.1	1874.62	1307.6	2421.63	2211.67	1997.16	1742.99	1635.16	2002.45	1660.94	1800.65	2317.04	2097.43	4338.2	1189.76	1623.52	1339.79	1783.76	1791.39	1728.26	1868.52	1563.62	1958.46	1685.21	1851.02	1608.97	1484.62	1400.29	1508.72	1971.82	1882.46
SLC1A6_8	target_1751	718.067	798.207	407.528	570.916	530.655	503.319	521.76	701.874	226.806	479.12	770.781	665.477	634.805	492.788	634.291	525.008	1311.66	281.247	476.483	561.596	596.097	634.804	564.259	611.107	555.526	562.656	859.617	722.743	723.576	730.399	783.177	802.632	359.169	420.902
SLC13A5_2	target_1752	1514.36	1224.23	1313.02	1224.92	1747.96	1341.5	1180.17	1580.86	1088.36	1213.67	1834.78	1510.65	1541.42	1354.3	1839.28	1857.02	3408.42	216.475	1539.2	1426.42	1412.33	1701.38	1811.66	1600.82	1285.86	1407.11	1396.78	1662.85	1655.86	1509.27	1460.88	1837.63	1646.04	1206.52
SLC30A2_5	target_1753	452.39	691.311	519.179	793.386	654.652	581.385	490.289	649.397	502.439	664.419	481.38	441.072	540.071	631.407	522.597	447.037	6050.71	59.6584	717.401	932.899	654.076	615.854	404.563	533.252	625.235	649.363	644.915	609.838	552.566	638.38	646.289	534.27	443.998	552.879
SLC12A6_17	target_1754	1628.01	1498.88	1586.57	1482.24	1490.63	1737.99	921.776	1795.14	1612.84	1692.05	1574.99	1720.44	1461.73	1452.03	2049.62	2029.86	1124.28	2948.83	1378.59	1219.11	1563.62	2077.66	1801.01	1632.82	1726.63	1623.88	1747.59	1532.28	2069.59	1655.52	1466.49	1969.35	1378.92	1136.08
SLC25A30_4	target_1755	1033.93	1100.95	1147.78	893.453	1202.64	980.958	1429.46	889.915	1538.82	1229.91	1108.89	1297.42	1070.4	1322.42	1003.61	1114.99	220.587	431.245	1126.96	1109.27	710.243	1206.67	1268.69	1166.76	1346.99	1353.39	1307.66	1385.58	1162.14	1068.07	1375.61	1080.81	1086.53	1273.41
SLC26A6_9	target_1756	1378.57	1162.59	1388.94	1031.94	1641.3	1051.83	1111.43	1479.73	1119.86	1036.49	972.311	1173.61	1119.98	1326.58	1046.82	942.156	2367.16	1885.21	1121.61	1053.57	1562.72	1242.54	858.809	1093.17	1491.77	1292.13	1404.07	1376.36	1429.68	1144.48	1376.73	1221.54	1031.48	1070.09
SLC25A14_3	target_1757	1476.72	1315.52	1275.06	1404.51	1627.96	1817.08	1629.88	1760.7	258.307	1785.07	1841.47	1930.23	1852.18	1840.85	1686.82	1612.71	3085.84	1448.85	1089.49	1347.52	1856.24	1947.72	1220.79	1044.11	1275.14	1181.86	1724.91	1506.93	2405.18	1880.63	1464.25	1694.44	2031.38	2398.78
SLC6A4_4	target_1758	2074.5	2184.73	2073.37	2412.32	2322.61	2427.23	2323.07	2669.74	2247.59	2146.07	2641.86	2741.01	2036.33	1969.07	2109.95	2887.55	1518.02	1929.52	1825.62	2005.04	1606.2	2604.18	2384.79	2772.91	2000.11	2315.65	2228.85	2385.59	2095.34	2003.87	2505.49	2072.44	1830.14	2164.25
SLC26A1_6	target_176	2273.02	2394.62	2649.49	2800.97	2423.95	2155.03	2803.42	2372.92	1392.34	2305.53	2392.57	2581.09	1997.38	2183.93	2318.67	2335.25	1439.74	1273.28	2153.54	2780.13	2349.06	2200.16	2379.47	1807.73	2617.83	2480.59	2454.89	2491.58	2025.46	2338.26	2281.09	2560.89	2920.28	2176.74
SLC22A17_3	target_1760	1070.09	1177.41	1189.09	946.166	1062.64	1181.26	1095.7	1634.43	691.444	1396.76	1037.26	1244.11	1420.12	1440.94	1024	1368.4	1508.53	949.421	1003.83	1092.25	1063.55	1352.17	1181.75	1151.83	1026.33	1003.73	1210.43	1192.79	1143.75	1034.39	1106.32	970.358	937.63	1202.07
SLC5A11_10	target_1761	1962.32	1676.78	1670.3	1585.88	1665.3	1424.7	1582.67	1602.72	1074.18	1207.77	1905.46	1188.23	1634.38	1298.16	1700.68	1638.7	773.239	8916.38	1528.49	1700.26	1461.25	1392.78	1655.51	1436.58	1392.03	1556.96	1565.3	1527.67	1431.52	1662.91	1322.87	1638.81	1422.24	2172.28
SLC9A1_5	target_1762	2090	1856.24	1940.5	1557.29	2098.62	1819.14	1957.01	1834.49	2334.21	1498.63	1748.82	1834.79	1946.91	1701.54	1966.46	1815.44	2298.37	4324.38	1849.72	1564.11	2252.12	1931.48	2003.3	2089.28	1493.91	1718.13	1669	1913.23	2040.17	1653.87	1956.82	1732.9	2249.77	1960.05
SLC35F5_4	target_1763	1457.54	1565.2	1155.59	1069.46	1271.97	1523.31	1259.68	1575.39	973.377	1293.4	1420.26	1216.6	1105.82	1343.21	1925.7	1108.5	7910.28	2982.92	1266.16	1328.96	1311.78	1409.7	1563.24	1356.59	1366.29	1302.5	1351.41	1298.79	1376.36	1588.97	1374.49	1139.72	1487.21	1487.42
SLC45A2_4	target_1764	1080.42	1118.11	835.152	745.139	1139.97	949.116	1024.47	754.897	1048.98	1177.5	950.343	1130.62	843.75	998.745	1252.28	956.451	11567.8	787.491	939.581	860.186	1256.51	1117.34	1103.68	1057.97	1387.74	1240.29	1261.47	1059.15	718.06	1238.97	1255.55	1199.45	1128.04	1202.96
SLC44A3_6	target_1765	690.023	930.071	1123.21	1181.14	774.649	851.534	1099.84	991.588	819.023	607.574	848.145	1001.65	769.38	1045.18	715.004	1248.84	1698.28	185.793	947.612	1197.45	888.71	1218.17	961.724	1201.95	968.417	1146.05	918.762	1137.49	930.444	750.938	957.091	998.994	752.631	815.051
SLC25A3_6	target_1766	2119.52	2052.87	2029.82	2406.96	1898.62	2820.64	2649.38	2276.17	3655.68	2273.05	2266.5	2630.09	2179.76	2336.41	2151.53	3025.3	282.256	4002.23	2790.64	2566.63	2924.32	2543.95	2643.85	3432.01	2196.36	2286.44	2493.78	2404.02	2313.24	2519.83	2046.58	2553.53	2999.69	2295.34
SLCO2B1_3	target_1767	702.569	677.266	1162.29	774.623	623.986	763.196	909.353	592.548	511.889	1032.8	1017.2	762.633	857.031	896.168	762.29	743.329	92.5041	1172.71	907.459	823.055	804.459	867.61	899.62	757.218	912.649	929.277	631.952	892.484	920.33	810.093	903.234	1123.36	762.557	1005.88
SLC39A12_3	target_1768	2509.18	2981.38	2526.67	3010.04	2627.94	2880.22	3603.45	2527.62	2663.4	2240.57	2805.18	2311.97	1892.02	2454.93	2303.99	2617.24	1805.02	968.171	2841.5	2266.5	2660.69	2577.11	3445.88	2895.56	2430.16	2676.62	2386.84	2451.64	2950.39	2431.1	2710.82	2886.53	2397.77	2612.8
SLC30A2_3	target_1770	698.141	946.456	792.725	1224.92	578.654	835.099	992.172	909.047	937.151	925.019	1029.62	859.789	681.729	915.574	878.876	752.425	1757.58	3107.35	1041.3	898.863	979.302	933.256	947.529	823.342	1102.47	1102.69	781.028	1055.31	744.723	1022.07	870.695	882.813	978.239	780.273
SLC6A16_6	target_1771	1557.9	1649.47	1919.29	1800.31	1793.29	1612.68	1137.93	1606.55	1748.3	1465.41	1390.65	1485.72	1369.66	1575.4	1448.76	1487.96	6299.76	2369.29	1432.12	2023.6	1416.86	1499.03	1446.13	1841.85	1934.69	1422.19	1481.85	1427.82	1371.76	1516.67	1344.19	1591.35	1902.33	1227.03
SLC10A2_2	target_1773	2382.98	1743.1	2285.5	2090.68	1809.29	1708.2	2274.21	1985.36	1568.74	2247.21	1853.89	2070.37	1332.47	1593.42	1668.07	2040.26	559.768	707.379	2543.03	2164.39	2260.28	2105.41	1907.48	1790.66	1839.24	1856.67	2042.5	2083.74	2214.86	1853.52	1540.55	2289.26	1920.38	1536.47
SLC6A11_6	target_1774	989.648	773.238	993.697	1227.6	1079.98	630.69	1007.08	1188.38	578.041	1299.31	1253.12	987.038	1008.43	1096.47	1209.88	975.944	1012.8	305.11	884.705	1220.66	1376.1	869.64	722.18	760.418	952.33	945.299	947.118	1107.54	637.152	828.168	1593.28	866.45	1021.56	876.581
SLC1A3_5	target_1777	1198.5	1237.49	1215.88	1253.51	1158.64	891.594	3867.65	3609.4	1713.65	1150.18	1285.59	1369.64	1324.5	1079.14	1213.96	1270.94	372.388	3593.14	1300.96	1519.25	1334.42	1057.78	1187.07	1066.5	1238.67	1146.99	1220.96	1420.14	1221.9	760.798	1190.47	1138.08	1618.97	1349.2
SLC22A23_7	target_1778	788.914	1097.05	789.375	779.091	753.317	753.951	827.362	807.92	867.849	870.389	719.204	792.725	817.19	868.444	721.526	736.831	552.652	992.035	1021.23	1322.77	953.936	789.106	874.778	653.767	1112.12	988.653	711.351	890.948	744.723	827.347	788.787	845.995	1019.75	1186.01
SLC22A18_7	target_1779	2552.72	2225.3	2091.23	1985.25	1746.63	2136.54	3047.74	1889.16	1269.49	2061.91	2412.63	2218.26	2660.51	2583.15	2484.17	1941.49	4603.86	2650.54	2152.2	1324.31	2463.2	2412.66	2072.5	1978.37	1892.86	1850.07	2041.69	2030.75	2384.95	2215.84	2360.75	2263.08	1748.02	2254.32
SLC25A1_1	target_178	4988.83	4723.7	5058.92	5445.59	6002.53	4717.85	5148.03	4511.34	4331.37	4633.95	4825.26	5009.13	4054.07	5039.47	5260.21	5029.16	4077.29	6983.45	5535.76	4797.55	4827.66	4733.96	5314.32	5012.57	5431.93	5289.15	4886.29	4720.49	6030.41	4695.42	4761.89	4769.97	4363.27	5164.07
SLC6A2_23	target_1780	1299.61	1853.12	1915.94	1199.01	1423.97	1569.53	1290.32	1481.92	1107.26	1469.84	1417.4	1619.84	1244.82	1648.87	1725.96	1676.39	642.785	3654.51	1571.32	1604.34	1631.57	1274.34	1660.84	1839.72	1313.74	1689.85	1267.96	1474.67	1678.84	1453.4	1463.13	1317.27	1070.29	1644.37
SLC6A8_10	target_1782	2138.7	2443.78	1301.86	1814.6	1775.96	1807.84	1623.25	2097.42	2449.19	1652.19	2064.97	1839.09	1770.73	2004.42	1874.34	1828.43	1947.33	761.924	2624.67	1958.62	1899.72	1731.16	1801.01	2345.24	2022.63	2319.42	2142.97	1748.87	1834.22	2049.06	2106.05	1966.9	1575.65	2407.7
SLCO2B1_11	target_1783	2041.29	1892.13	2143.71	1790.48	1947.96	2038.96	2140.87	1939.45	1897.93	2239.09	2099.35	2087.57	2553.39	1909.47	1891.46	2066.25	4653.67	4196.55	3024.86	2186.05	1949.55	2123.68	1676.81	2141.54	2680.04	2230.83	1807.55	2283.44	1596.1	1978.4	2019.65	1804.08	2364.38	1822.72
SLC25A19_3	target_1785	679.691	768.557	957.969	1008.71	1098.64	933.708	708.931	928.179	839.498	779.585	643.75	776.389	798.597	586.356	957.958	610.777	2466.77	458.518	579.542	866.374	1136.03	707.894	1068.19	1076.1	752.855	800.159	668.411	575.276	1023.3	874.999	661.998	972.813	964.703	772.247
SLC5A11_4	target_1786	1816.94	1723.6	1768.56	1483.13	1654.63	1758.53	1894.07	2082.12	2491.72	1762.92	2209.19	1891.54	1770.73	2212.35	2140.12	2239.08	5239.52	2086.34	1624.86	1745.13	1822.72	2221.14	1930.55	2031.69	1789.91	2193.13	2141.35	1970.07	2462.18	2362.91	1939.99	2567.44	1646.04	1830.74
SLC15A1_5	target_1787	838.36	884.816	691.122	634.351	891.98	821.745	1036.89	644.478	796.972	772.202	1219.69	933.731	839.324	928.743	873.984	835.595	47.438	311.928	804.399	898.863	973.867	950.175	665.399	879.867	612.365	744.553	857.997	781.115	515.789	907.863	679.95	1096.36	914.166	941.678
SLC25A2_1	target_1788	1602.92	1164.93	1623.41	1564.44	2426.61	2460.1	1217.44	1765.62	992.277	1472.8	1752.64	1677.45	1637.92	1763.92	1858.03	1950.59	455.405	432.95	3114.54	2189.14	1540.97	1335.25	2031.69	2190.6	1660.14	1388.26	1530.46	1515.38	1831.47	1254.58	1409.27	1471.9	1794.94	1665.77
SLC45A4_5	target_179	2132.06	2063.79	1939.38	1811.92	2223.95	1891.04	2498.65	1990.83	1304.14	2197.01	2374.42	1895.83	2098.31	2222.75	2264.04	1971.38	1572.57	3163.6	1640.92	2428.94	1629.75	1824.55	2187.83	2040.22	2025.85	2262.88	1769.47	2013.85	2136.71	1584.86	2008.43	1671.54	1870.75	2056.35
SLC39A10_9	target_1790	1777.09	1810.21	1156.71	1656.46	1411.97	1658.9	1335.04	1620.76	1486.84	1513.4	1465.15	1729.04	1644.12	1441.63	1363.15	1597.12	192.124	245.452	2089.3	1409.41	1177.7	1687.17	1133.84	1561.36	1668.72	1898.14	1956.62	1794.18	1426.93	1505.16	1409.27	1378.63	1431.26	1389.33
SLC11A2_26	target_1791	1690.74	2045.06	1423.56	2270.26	1975.96	2129.35	1397.16	1722.98	2483.84	1849.3	1996.2	1829.63	1952.22	1942.74	1948.53	2064.95	879.974	1883.5	2429.26	1902.93	1965.85	2112.85	2642.08	2536.15	1663.36	2135.64	1629.3	1808.78	1803.88	1755.75	1874.91	1666.63	2004.31	2117.88
SLC16A3_20	target_1792	1247.95	1090.8	922.241	1026.58	1039.98	912.137	1080.79	1022.2	422.112	1204.81	1270.31	1293.12	1200.55	1256.58	992.2	1113.69	1840.59	681.811	1080.12	1118.55	1064.46	892.65	830.418	1258.48	1294.44	1077.25	1196.66	1170.52	1028.82	822.417	737.174	1070.99	1224.6	1188.69
SLC25A25_8	target_1793	1812.51	1860.92	1966.18	1618.94	1859.96	1833.52	1537.12	1858	1304.14	1862.59	1714.44	1893.26	1650.32	1705.01	1553.12	1840.13	5087.72	1096.01	2063.87	1613.62	1369.75	1248.63	1978.45	1414.19	1815.65	1613.51	1880.46	1983.13	1775.38	1816.55	2112.78	1792.63	1927.6	2158.01
SLC25A23_3	target_1794	3007.32	3050.04	2521.09	2750.94	2371.95	2949.04	3386.47	3394.03	4255.77	3124.98	2978.06	3456.35	3444.06	3059.31	3234.23	3465.83	1456.35	917.035	2988.72	3354.11	3203.34	3802.73	3380.23	3465.07	2601.75	3358.03	3090.08	3009.25	3303.44	3222.3	3336.92	3116.44	3830.84	2587.83
SLCO1A2_6	target_1795	2140.92	1944.41	2304.48	2439.13	2590.61	2124.21	1929.68	2343.41	2088.51	2431.77	2215.88	1868.32	1744.16	2280.27	1857.22	1738.77	270.396	2065.89	2130.79	1766.78	1797.35	1892.91	1662.61	1710.67	1594.72	1999.93	2104.08	2250.41	2406.1	1766.43	1593.28	1660.08	2185.7	2769.75
SLC9A7_4	target_1796	724.709	759.974	1036.12	612.015	673.318	740.598	486.976	622.612	445.737	706.499	638.974	809.921	773.807	648.734	476.126	617.275	16487.1	3732.91	555.45	564.69	635.052	461.552	759.442	984.384	579.12	890.636	622.23	622.127	647.265	910.328	482.473	716.723	536.949	658.105
SLC5A10_10	target_1798	1630.96	2122.31	1773.02	1599.28	1905.29	1991.71	1662.18	1779.28	1938.88	1977.02	1588.36	1312.04	1770.73	1710.55	1694.97	1368.4	4561.16	3090.31	1606.12	1711.09	2086.34	1593.78	1804.56	1661.61	1795.27	1666.29	1956.62	2149.03	1684.36	1510.09	1615.72	1417.08	1668.6	1389.33
SLC4A10_1	target_1799	1384.47	1267.92	1361.03	1608.21	1461.3	1820.17	1850.18	1468.8	1304.14	1290.45	1361.04	1217.46	1490.95	1388.26	1467.51	1494.45	2080.16	441.472	1093.5	1629.09	1387.87	1882.08	1623.57	1804.53	1484.26	1605.97	1791.34	1796.49	1766.19	1294.01	1781.78	1392.54	1552.19	1339.39
SLC35B2_3	target_18	4385.89	4815.77	5512.23	5617.14	4911.89	4746.61	5316.98	4794.5	3825.78	5161.8	4784.19	4854.37	4763.25	5452.55	4674.84	5096.74	23593.3	7346.51	4274.96	4666.04	4755.19	4615.52	5069.46	5652.48	4586.84	4568.16	4230.84	3948.59	4195.27	4909.03	4631.74	4882.88	5011.22	4980.37
SLC25A34_6	target_180	2978.54	2608.41	3097.21	3236.09	2351.95	2765.17	2947.53	2371.28	1803.42	2520.36	2489.99	2534.66	2360.38	2425.82	2345.57	2209.19	3225.78	3507.92	2935.19	2421.21	2095.4	3018.36	2858.56	3041.67	2064.45	2350.53	2582.09	2278.06	2560.56	2819.72	2062.29	2573.99	2983.45	2777.77
SLC1A1_6	target_1800	1515.84	1466.89	1348.75	1843.19	1178.64	1743.13	1214.13	1080.69	1048.98	1474.27	1257.89	1201.98	1413.92	1124.89	1027.26	1216.36	659.388	1303.96	1528.49	1129.38	1009.2	1461.13	1847.15	1451.51	1292.29	1328.89	1171.54	1239.65	1154.78	1208.57	1206.18	935.995	1763.36	1459.78
SLC25A53_5	target_1801	2528.36	2309.57	2645.02	2763.45	2721.27	2640.88	2597.2	2730.42	3465.1	2762.51	2769.84	2759.06	2951.8	2346.12	2853.49	2895.34	443.545	922.149	2563.1	2480	2267.52	2546.66	2397.21	3258.17	1754.52	2306.23	2498.64	2341.81	2176.25	2261.03	2987.97	2246.71	2364.38	2899.05
SLC6A3_5	target_1803	1439.09	1128.26	774.861	1269.6	1249.31	1013.83	1114.74	1291.69	1384.46	1642.59	1518.64	1269.05	1081.91	1039.64	1120.2	1471.06	1589.17	1418.17	1164.44	971.577	1312.68	1051.01	1096.58	1287.27	1291.22	965.091	1041.1	1181.27	1208.11	1033.57	1147.84	1042.36	1158.73	1294.81
SLC38A1_19	target_1805	964.557	1112.65	751.414	921.15	1769.29	951.17	1027.78	1062.65	685.144	1169.38	1053.5	1075.6	1083.68	1000.82	991.385	820.001	2042.2	531.812	1462.91	1429.52	1117	808.055	677.82	821.209	780.739	732.301	833.691	876.354	949.751	1072.18	803.373	785.45	1335.6	979.131
SLC22A17_4	target_1807	1703.29	1505.9	1765.21	1409.87	1870.62	1226.45	1559.48	1961.86	1987.7	1190.79	1586.45	1732.47	1452.88	1463.12	1838.46	1547.73	11840.5	1373.85	1978.21	1856.52	1750.24	1854.33	1478.07	2005.03	1429.57	1218.62	1963.1	1522.29	2034.66	1602.11	1463.13	1888.35	1373.51	1633.67
SLC35D2_6	target_1808	2083.35	2634.94	1925.99	2027.24	2650.61	2491.94	2795.14	1858	2471.24	2280.43	2062.1	2175.27	2303.71	2129.18	2458.08	2024.66	2077.78	2272.13	2058.51	2617.69	2223.13	1820.49	2056.53	1775.73	2158.83	2310	2028.73	2052.25	2110.97	1911.03	2146.44	1997.17	2084.62	1732.65
SLC6A12_2	target_1809	1623.58	1693.17	1826.62	1989.72	2139.95	1950.62	1503.99	1499.95	2102.68	1916.48	1443.18	1750.53	1889.36	1509.55	1739.82	1676.39	213.471	3003.38	1496.37	2014.32	1627.04	1687.17	1788.59	1575.23	1937.91	1763.37	1626.87	1436.27	2169.81	1892.96	1611.23	1790.99	1925.8	1762.08
SLC43A2_4	target_181	1043.52	956.6	1224.82	871.116	1145.31	1093.95	935.027	999.241	1115.13	966.36	1069.73	1166.73	1176.65	1154	1373.75	1237.15	3778.43	818.173	833.845	1048.93	1075.33	900.772	903.169	820.142	747.493	1128.14	1064.6	854.849	1217.3	664.671	835.912	837.813	1169.56	1038.88
SLC22A8_3	target_1813	1363.81	1477.03	1452.58	1317.84	982.645	1219.26	1528.84	1584.14	2253.89	1501.59	1388.74	1625	1531.68	1571.24	1348.48	1381.4	225.33	165.339	1741.3	1246.96	1545.5	1459.78	1389.35	1416.32	1358.79	1309.09	1297.12	1393.26	1820.43	1570.89	1732.41	1984.9	1542.26	1097.73
SLC50A1_12	target_1814	1981.51	2130.89	2164.92	1965.6	3202.6	2946.98	1867.57	2191.44	2726.4	2388.22	2732.59	2519.18	2258.56	2628.9	2701.03	1756.96	1110.05	2747.7	1909.95	2173.67	1824.53	2674.57	2067.17	2584.14	2667.17	2318.48	2200.49	2481.6	1889.39	2432.74	2212.64	2465.99	2390.55	1886.92
SLC6A11_4	target_1816	1740.93	1604.22	1876.86	2153.22	1750.63	1736.96	1685.37	1754.68	1497.87	1817.55	1753.6	2283.6	1675.11	1841.54	1863.74	1589.32	616.694	1142.03	1885.85	1966.36	1781.95	1867.87	1852.47	1543.23	1641.91	1648.38	1670.62	1866.38	1559.32	1789.44	1295.94	1883.44	2004.31	1740.68
SLC25A22_8	target_1817	2.21398	4.68156	3.34954	2.68036	5.33321	6.16309	5.79733	8.19946	0	5.1677	11.4614	7.7381	2.65609	6.93092	10.5987	3.89858	0	30.6815	0	6.18839	8.1533	6.09087	0	0	3.21733	4.71236	9.72234	3.07223	1.83882	4.92957	12.3423	0.818177	6.31704	4.4587
SLC41A2_2	target_1818	3861.18	3406.62	4068.58	3582.74	4151.91	3882.75	3728.51	4643.63	3170.56	3773.16	3983.8	4001.46	4340.05	3486.94	4199.53	3775.12	5030.8	8805.59	3761	3801.22	3542.16	4288.65	4590.37	3747.7	3941.23	3351.43	3612.66	3795.74	4073.91	3779.34	4260.35	3792.25	3570.93	3055.1
SLC46A1_6	target_1819	917.325	985.469	879.813	860.395	970.645	823.8	785.952	875.703	1289.96	742.673	1362	1172.75	1218.26	1087.46	1210.7	1251.44	270.396	143.18	1069.41	1216.02	732.891	918.367	715.082	1308.6	1320.18	1005.62	939.016	1146.71	818.276	1171.6	892.014	1044.81	1090.14	1169.07
SLC43A2_5	target_1820	1265.66	1459.09	1562	1550.14	1845.29	1111.41	1475.83	1614.75	795.397	1399.71	1384.92	1350.73	1552.93	1192.81	1292.22	1420.38	1226.27	2855.08	1315.68	1407.86	1593.52	1462.48	1841.83	1399.25	1556.12	1366.58	1482.66	1534.58	1151.1	1690.02	1403.66	1894.08	1692.07	1522.2
SLC26A8_17	target_1821	1512.15	1814.89	1563.12	1363.41	1191.97	898.784	1482.46	1305.9	823.748	1601.25	1308.51	1386.84	1775.15	1643.32	1437.34	1816.74	1140.88	2371	1232.7	1220.66	1779.23	1672.28	972.37	1193.42	1330.9	1212.96	1665.76	1716.61	1332.23	1491.2	1380.1	1367.99	1164.14	1070.98
SLC9B1_5	target_1822	1183	1292.11	1288.46	1074.82	1002.64	1101.14	1438.57	1069.21	1179.71	1114.01	1036.3	964.683	1084.57	977.953	930.239	961.649	270.396	2403.38	1101.53	1005.61	956.654	904.832	810.9	1073.97	1182.91	1133.79	971.424	1164.38	1270.63	1119.01	1239.84	1213.36	882.581	876.581
SLC26A10_3	target_1823	785.224	680.387	1037.24	625.417	771.983	1254.19	1013.7	711.167	1160.81	908.777	896.856	913.956	907.497	904.485	780.226	1125.39	305.975	2527.81	973.042	1537.81	930.382	736.995	993.663	923.593	999.517	953.782	813.436	1294.95	702.43	875.821	699.025	933.54	959.288	890.849
SLC17A6_4	target_1824	1959.37	1539.45	1910.36	1881.61	1699.96	1706.15	1851	1678.16	1368.71	1647.76	1630.39	1939.68	1853.95	1386.88	1757.75	1601.02	2400.36	1385.78	2095.99	1686.34	1628.85	1584.3	1415.97	1479.24	1867.12	2078.15	1843.19	2079.9	1652.18	1990.73	1600.01	2041.35	1791.33	1804.88
SLC25A21_2	target_1825	2075.97	1956.11	1853.41	1934.32	1791.96	1928.02	1653.07	1557.9	1927.85	1901.71	2256.95	2277.58	2533.02	2160.37	2078.16	2274.17	640.413	4968.7	1674.38	1494.5	1713.1	2116.91	1394.68	1987.97	1898.23	2013.12	2045.74	2235.82	2054.88	1879.81	2051.07	2371.08	2732.57	2349.74
SLC13A5_3	target_1826	1859.74	1841.42	2219.63	1806.56	2390.61	2564.87	1643.96	2024.17	2490.14	1943.06	1904.51	1912.17	2167.37	2154.82	1811.56	1957.09	1643.73	4598.81	1994.27	2051.45	1850.8	1916.59	1868.44	2238.59	1810.28	2039.51	2035.21	2049.95	1934.44	1709.74	1724.56	2213.99	2223.6	2031.38
SLC25A4_3	target_1828	1233.92	1290.55	1026.08	1458.11	1105.31	1155.58	1144.56	1550.24	1214.36	1111.79	1161.42	1144.38	1102.28	1329.35	799.793	912.267	2744.29	828.4	1295.6	813.773	1399.65	1224.26	1325.48	1353.39	1232.24	1397.69	1239.6	1098.32	1109.73	1402.46	1372.24	1319.72	1440.29	1013.02
SLC2A11_12	target_1829	802.198	948.797	946.804	997.093	887.98	1062.11	846.41	892.101	930.851	940.522	790.838	817.659	1026.14	791.511	713.373	580.888	2609.09	444.882	1007.84	962.294	636.863	879.115	1089.48	933.192	1248.32	1019.75	927.674	971.594	754.836	1008.1	1036.76	697.087	808.582	1073.66
SLC17A2_1	target_183	1567.5	1739.2	1968.41	1568.9	2485.28	1855.09	1388.87	1855.81	1099.38	2105.47	2145.2	1500.33	1479.44	2084.82	1868.63	1530.84	2466.77	714.197	2635.38	1658.49	1954.07	2040.44	2473.51	2448.7	1881.07	2368.43	1950.14	2023.83	1454.51	1593.07	2257.52	1760.72	2072.89	1986.8
SLC12A6_21	target_1830	1030.98	828.637	941.221	804.107	670.652	1021.02	770.217	651.037	1033.23	1009.18	1017.2	1141.8	832.241	905.178	858.494	849.89	6337.71	1453.96	1046.66	1228.39	949.407	1030.03	853.485	1014.25	905.142	1007.5	965.753	1148.25	638.071	860.211	1078.27	959.722	803.167	1033.53
SLC39A10_10	target_1831	2779.28	2428.17	2523.32	2387.31	2989.27	2206.39	2712.32	2802.03	3728.13	2230.23	2532.02	2535.52	2329.39	2284.43	2479.28	2630.24	4357.18	4602.22	1752.01	2077.75	2526.62	2346.34	2620.79	3211.25	2138.45	2695.47	2663.11	2079.9	2558.72	2973.35	2226.11	2676.26	2639.62	2006.42
SLC22A14_5	target_1833	1073.04	1295.23	965.785	1014.96	955.979	1257.27	1228.21	1156.12	1493.14	1421.86	1048.72	1018.85	1014.63	1108.95	1339.51	1320.32	464.892	5742.55	1555.26	1106.17	1008.29	851.368	940.431	1119.83	1229.02	1310.98	1189.37	1391.72	1329.47	1150.23	1111.93	1042.36	1108.19	1314.43
SLC16A13_1	target_1835	708.473	1202.38	932.289	847.886	870.647	897.757	1328.42	1070.85	648.918	983.34	856.741	984.458	1181.07	998.052	1001.17	627.671	419.826	2306.22	993.118	863.28	1030.94	995.518	617.491	799.879	943.75	955.667	562.276	851.777	1161.22	1452.58	894.258	1216.63	925.898	955.054
SLC5A5_5	target_1836	1719.52	1879.65	1994.09	2164.84	2405.28	2420.04	1721.81	2180.51	2064.88	1779.17	2109.86	2223.41	2315.22	1980.86	1755.31	1914.2	1601.03	2185.2	2013.01	2203.07	1920.56	1703.41	1643.09	2259.92	1506.78	1851.96	1974.45	2119.84	1799.29	1830.52	1592.16	1775.44	1940.23	2001.96
SLC26A9_6	target_1837	4113.57	3435.49	3518.14	3433.54	3207.93	4103.59	3711.95	4098.64	5063.77	3750.28	3656.19	3280.09	3392.71	3293.57	3394.84	3183.84	13254.2	5790.28	3434.42	3284.49	3206.97	3561.8	3437.01	3471.47	3354.6	3361.8	4059.08	3854.88	3322.75	3928.87	3510.83	3922.34	3837.15	3080.07
SLC6A18_5	target_1838	2895.15	2523.36	3129.59	2678.57	2798.6	2595.69	2401.75	2763.22	2628.75	2594.92	2260.77	2746.17	2432.98	3190.99	2501.29	2788.78	4848.16	2468.15	2995.42	2255.67	2280.21	2148.05	2780.48	2845.44	3205.53	2921.66	2881.86	2571.46	2141.31	2716.2	2624.43	2439.8	3056.55	2379.16
SLC35F6_1	target_1839	2549.03	3217.8	2371.48	2492.73	2669.27	3099.01	3064.3	3741.69	3791.13	2629.62	3486.18	3310.19	3390.05	2655.93	2872.24	3177.34	1629.49	6787.43	2232.51	2257.21	3129.96	3305.99	2521.42	3099.26	2162.05	2598.4	2601.54	2761.17	2866.72	3098.24	3055.29	3002.71	3001.5	2462.99
SLC8B1_5	target_184	3151.23	3440.95	3510.32	3169.97	3561.25	3409.22	3514.84	4368.67	3293.42	2940.42	3248.36	3519.12	3765.45	3511.9	3484.52	3703.65	4321.6	5343.69	2751.82	2518.67	3121.81	3645.05	2894.04	2353.78	3213.04	2945.23	3503.28	3180.53	3017.51	3529.58	3653.33	3486.25	3010.52	3399.31
SLC39A10_8	target_1840	3295.14	3785.05	3433.28	3568.45	3283.93	3300.33	3306.13	3158.43	4662.13	3396.66	3207.29	3510.52	2938.52	3221.49	3322.28	2883.65	6430.22	10338	3603.07	2628.52	3476.02	3129.35	3752.85	3323.23	3154.06	2994.23	3431.18	3120.62	3413.77	3005.4	3384.04	3193.35	3912.05	3463.52
SLC16A13_4	target_1841	1112.16	983.909	576.121	957.781	803.982	827.908	1017.85	654.317	642.618	1091.86	826.178	815.94	842.865	816.462	701.959	697.845	1745.72	429.541	1062.72	617.292	1026.41	625.329	693.79	915.061	1004.88	871.787	879.062	659.762	1049.97	794.483	592.432	936.813	539.656	744.603
SLCO2A1_4	target_1842	1015.48	806.009	860.832	596.826	1094.64	818.664	1420.35	1005.25	592.216	1278.64	957.984	806.482	1374.97	838.641	941.653	921.364	11.8595	930.672	1379.93	829.244	570.731	1188.4	915.589	819.076	779.666	617.319	973.045	828.735	678.525	782.981	866.207	709.36	916.874	815.051
SLC39A1_24	target_1843	1373.4	1132.16	1163.41	1156.13	1386.64	1654.79	1045.18	1182.91	885.174	978.911	1228.28	1087.63	1073.06	1063.2	1088.4	1105.9	640.413	681.811	1313	929.805	1037.28	898.065	1263.37	1056.91	1414.55	1401.46	1429.99	1036.88	1042.61	1053.29	1046.85	911.449	966.508	966.647
SLC1A7_3	target_1844	1340.93	1756.37	1755.16	1406.29	1738.63	2081.07	1631.53	1225	2190.89	1572.46	1616.06	1934.53	1637.04	1131.82	1136.51	1938.89	4136.59	867.604	1311.67	1480.57	1394.21	1461.81	2856.78	1691.48	1695.53	1899.08	1414.6	1454.7	1381.87	1395.07	1270.14	1324.63	2053.04	1968.07
SLC5A11_5	target_1845	1892.21	1813.33	1819.92	1400.93	1630.63	1482.22	1764.04	1472.62	1356.11	1982.92	1564.48	1378.24	1353.72	1498.46	1939.56	1432.08	199.24	2157.93	2472.09	1421.78	1983.06	1377.21	2029.91	1960.24	1436	1493.82	1793.77	1392.49	1475.65	2182.98	1855.84	1510.36	1391.55	2189.22
SLC12A3_5	target_1846	2387.41	2078.61	1743.99	2173.77	2205.28	2748.74	2508.59	2396.98	2346.81	2177.82	1965.63	2370.44	2405.53	2291.36	2436.88	2157.21	792.214	7479.46	1428.11	2206.16	2125.29	2019.46	1923.45	2424.17	2333.64	2170.51	2477.58	2086.05	2318.75	2269.25	2254.16	1970.17	1827.43	2122.34
SLC2A8_3	target_1847	1320.27	1718.13	1265.01	1914.67	1711.96	1698.96	1667.97	1674.88	1964.08	1545.88	1383.97	1618.12	1666.25	1400.74	1655.84	1581.52	4229.1	487.495	1164.44	1661.58	1603.48	1875.31	1446.13	1489.91	1346.99	1178.09	1494	1261.15	1485.77	1166.67	1696.51	1246.9	1332.9	1218.12
SLC39A8_18	target_1849	1885.57	1844.54	2220.75	1801.2	1983.96	1663.01	2628.68	1976.62	1645.92	1964.47	2256.95	2160.65	1977.01	1921.25	2229.8	1656.9	6845.3	2497.13	2520.27	2122.62	2051.01	2180.53	2139.92	1558.16	1845.68	1858.55	2145.4	2078.37	2439.2	2035.91	2111.66	2052.81	2281.36	2179.41
SLC25A39_5	target_185	1712.14	1564.42	1624.53	1430.42	1735.96	1442.16	1560.31	1173.07	1337.21	1557.69	1601.73	1571.69	1591.88	1572.63	1650.13	1465.86	1264.22	1990.89	1560.61	1423.33	2148.85	1507.83	1785.04	1744.8	1420.99	1391.09	1677.1	1490.03	1313.84	1542.14	1549.52	1538.99	1486.31	1709.47
SLCO5A1_13	target_1850	1436.87	998.734	1407.92	1623.4	1594.63	1626.03	915.978	963.71	1319.89	1081.53	1532.01	1422.95	1645	1255.88	1239.23	1204.66	3553.1	1384.08	915.489	1236.13	1082.58	1122.75	1183.52	1107.03	1491.77	1009.39	1031.38	1216.6	1305.56	1192.14	1220.77	1151.99	999.898	1214.55
SLC2A11_1	target_1852	1821.37	2297.09	2289.97	2071.92	2135.95	1943.43	2635.3	2296.94	1749.87	2070.03	2102.22	2667.93	1653.86	2305.22	2418.13	1582.82	2988.59	1873.28	1806.89	1667.77	2175.12	2048.56	2753.87	2215.13	2373.32	2363.72	2062.76	1974.68	2000.64	2267.6	2148.69	2389.08	1765.16	2591.4
SLC5A2_4	target_1853	2015.46	1926.46	2321.23	2035.28	1735.96	2436.47	1945.42	2276.72	1382.89	1184.14	1787.98	1674.01	1864.57	1296.77	1483.82	1282.63	1034.15	4169.27	1533.85	1837.95	1832.68	1836.73	2024.59	1958.1	1855.33	1832.17	1780	1906.32	1655.86	1856.81	1466.49	1829.44	1447.51	1700.55
SLC15A1_2	target_1854	317.337	251.244	131.749	314.495	166.663	301.991	293.179	212.639	137.029	262.815	323.785	177.117	236.392	117.133	322.037	196.228	588.231	284.656	211.473	170.181	177.561	177.989	411.66	111.983	252.024	357.197	320.837	381.725	176.527	224.296	179.525	126.817	336.608	325.485
SLC29A1_5	target_1855	1759.38	1645.57	1548.6	2008.48	2095.95	1727.72	1959.5	2006.68	2179.86	1614.54	1821.41	1770.31	2204.55	1838.77	1938.74	1763.46	111.479	1731.8	2045.13	1643.02	1280.07	1932.16	1818.76	1980.5	1889.65	1365.64	1736.25	1835.66	1640.23	1584.04	1718.95	1790.17	1570.24	1730.87
SLC16A5_6	target_1856	2129.85	1914.76	2036.52	1853.91	2077.29	1906.45	2216.24	1836.68	1968.8	1445.48	1608.42	1611.24	1927.43	1682.13	1765.9	1842.73	766.123	1554.53	2050.48	1882.82	1668.71	1733.87	1488.72	1442.98	1849.97	1972.59	1777.57	2069.15	1772.62	1690.84	1675.19	1817.99	2112.6	1771.89
SLC12A9_6	target_1857	1256.8	1211.75	1185.74	1047.13	1061.31	972.741	1330.9	981.749	836.348	1156.83	1412.62	1128.04	1112.02	951.615	965.296	1395.69	1164.6	485.79	1714.53	1601.25	1290.94	1479.4	1330.8	992.916	1123.92	1077.25	1151.29	1340.26	1220.06	1257.86	1270.14	1132.36	1311.24	1279.65
SLC19A1_1	target_1858	974.889	1001.85	1068.5	714.762	733.317	1059.02	608.72	598.014	622.142	909.516	799.434	920.834	769.38	591.9	810.392	617.275	194.496	121.021	519.313	1084.51	1058.12	975.215	493.283	854.27	886.911	750.208	779.408	804.157	823.792	1045.89	1056.95	791.995	953.874	943.461
SLC8B1_4	target_1859	607.368	667.903	602.918	813.935	869.314	881.322	505.196	696.408	677.269	592.809	850.056	740.278	654.283	720.122	456.559	825.199	1968.68	199.43	760.231	555.408	844.32	596.228	1126.74	1166.76	491.179	826.548	598.734	616.751	624.28	630.986	834.79	543.27	607.339	660.78
SLC4A8_18	target_1860	1396.28	1282.75	1489.43	1464.37	1163.97	1867.42	1033.58	1500.5	1931	1083.74	1367.73	987.038	1117.33	1101.32	1151.18	1064.31	996.198	1017.6	1164.44	1273.26	1327.18	1232.39	1469.2	1152.89	1483.19	1338.31	1360.32	1131.35	997.561	1261.97	1521.47	1603.63	978.239	1234.17
SLC35G4_4	target_1861	3078.91	2945.48	2387.11	2808.12	2574.61	3248.98	2430.74	2806.95	2690.17	2130.57	2809.96	2504.57	2640.15	2572.06	2556.73	2224.79	991.454	1585.21	2484.13	2673.38	2094.49	2464.77	2528.52	2594.81	2434.45	2278.9	2420.86	2333.36	3548.01	2644.72	2483.05	2510.17	2292.18	2336.36
SLC12A3_4	target_1862	1754.21	2018.53	1515.11	1278.53	1250.64	1399.02	1518.9	1245.77	1768.77	1686.15	1547.29	1447.02	1584.8	1282.22	1990.11	1454.17	263.281	3253.94	1832.32	2333.02	1807.32	1720.33	1463.88	1387.52	1633.33	1909.45	1552.33	1820.3	1854.45	1760.68	1669.58	1971.81	1532.33	1815.58
SLC12A5_10	target_1863	1007.36	941.775	1052.87	911.322	871.981	801.202	846.41	877.342	1409.66	979.649	1016.25	1168.45	1263.41	900.326	697.067	946.055	194.496	161.93	650.479	965.388	827.107	749.177	988.34	631.371	1115.34	1113.06	928.484	1195.87	1071.11	848.708	835.912	774.814	1079.31	1458.89
SLC39A5_10	target_1865	701.831	584.415	409.761	575.383	578.654	586.521	453.848	695.861	488.264	637.104	814.716	801.323	725.997	721.509	820.991	921.364	412.71	175.566	595.603	487.335	742.856	791.813	681.369	583.378	815.057	721.934	560.655	508.455	770.466	622.77	619.36	648.814	455.73	732.119
SLC43A1_10	target_1866	2192.58	1935.83	2408.32	1974.53	2577.28	2545.36	2141.7	2169.58	1663.25	1954.87	2203.46	2416.87	2496.72	2046.7	1944.45	2532.78	5943.98	4476.09	2006.31	1526.98	2384.39	2421.46	2461.09	2727.05	2248.91	2490.01	2127.57	2036.12	1865.48	1958.68	1807.59	2097.81	2458.23	2710
SLC25A18_4	target_1867	5337.9	4855.56	4996.4	5320.51	4342.57	4955.12	4250.27	5587.66	6523.83	4799.32	5119.44	4864.69	4699.5	4771.94	5038.45	4813.44	10101.9	8311.27	3956.41	4285.46	4110.17	4516.04	4884.92	4683.02	4279.05	4283.54	4763.14	4589.15	5964.22	5180.16	5291.49	5449.88	4322.66	3831.81
SLC35C2_4	target_1868	2154.94	1704.09	2444.05	2011.16	1974.62	2102.64	1738.37	1964.04	2468.09	2016.88	1929.34	1931.95	1828.27	1645.4	1805.85	2536.67	2094.39	1583.51	2283.37	1557.93	2092.68	1598.51	1618.25	1740.54	2088.05	2326.96	1926.64	2106.02	2097.18	1994.83	1943.36	2186.17	1593.7	1804.88
SLC10A6_1	target_187	1634.65	2083.3	1841.13	2511.5	2054.62	2175.57	1524.7	1779.83	2156.23	1852.99	1953.22	1932.81	1814.99	1906	2543.68	1773.85	1342.49	5469.83	1864.44	2201.52	2050.1	1923.36	1966.03	2171.4	1812.43	2003.7	1926.64	2243.5	1980.41	1706.45	1689.78	1627.35	1888.8	1598
SLC25A38_3	target_1870	2092.95	1854.68	1522.93	1705.6	2070.62	1805.79	1843.55	1936.71	1363.99	2070.77	1622.75	2071.23	2063.78	1797.19	1813.19	2191	2424.08	1745.44	1822.95	1452.72	2081.81	1875.99	1911.03	1881.31	1838.17	1817.09	1785.67	2072.22	2133.03	2006.34	1766.07	2627.99	1202.04	1301.05
SLC12A6_23	target_1871	956.439	1382.62	1021.61	1098.95	1219.97	963.496	1105.63	904.674	1123.01	1232.13	1339.08	1374.8	1289.09	886.464	862.57	1038.32	1280.83	315.337	940.919	544.578	601.532	1298.71	1062.86	1211.55	1210.79	977.344	808.575	934.727	1554.72	1212.68	1018.8	1013.72	1068.48	1086.14
SLC11A1_5	target_1873	805.888	858.287	721.268	802.32	809.315	919.328	815.767	776.762	552.84	1075.62	993.323	860.649	716.258	1041.02	648.15	641.966	1164.6	398.859	990.441	606.462	857.909	719.399	1144.49	729.489	839.723	939.645	759.153	755.001	981.011	815.023	1039	832.904	670.509	657.213
SLC36A4_5	target_1874	626.556	678.047	756.996	803.214	949.312	966.578	959.872	765.283	756.021	707.237	819.492	766.932	1121.75	605.069	789.194	1053.92	327.322	52.8403	443.022	906.599	498.257	586.077	695.564	1130.5	696.016	935.875	789.94	1096.02	673.928	856.924	651.899	1071.81	1313.95	1366.15
SLC17A8_4	target_1876	511.429	802.888	489.033	520.883	401.324	736.489	776.014	510.007	589.066	383.148	646.615	492.659	623.295	613.386	785.933	770.619	467.264	178.975	807.076	761.172	683.065	707.894	778.961	519.388	739.986	713.451	633.573	871.746	669.331	854.46	738.296	859.086	604.631	828.427
SLCO4C1_6	target_1877	1399.97	1219.55	1190.2	998.88	1329.3	1375.4	1046	933.645	1869.58	1054.95	1113.67	1066.14	1482.98	1397.27	1468.33	1526.94	296.487	632.379	1326.39	1099.99	1368.85	1304.12	952.852	1230.75	1276.21	1046.14	1192.61	1281.12	1399.34	1490.37	1446.3	1354.9	1086.53	1029.96
SLC6A2_14	target_1878	1284.85	1344.39	1262.78	1403.61	1887.96	1449.35	1738.37	1552.43	1186.01	1728.97	1708.71	1650.79	1421.89	1587.87	1847.43	1858.32	8280.3	368.178	1216.64	1701.81	1306.34	1580.92	1456.78	2043.42	1674.08	1494.76	1530.46	1509.23	1098.7	1685.91	1725.68	1690.35	1762.46	2094.7
SLC7A5_2	target_1879	652.386	497.026	419.809	462.808	549.321	629.662	499.399	501.807	623.717	947.166	659.032	808.202	623.295	713.885	722.341	988.939	120.967	1443.73	841.875	807.585	980.208	693.682	477.313	523.654	712.103	680.465	725.125	906.309	540.613	793.661	591.31	650.451	623.582	936.328
SLC41A2_3	target_1880	1795.54	1821.13	1524.04	1846.77	2207.95	2260.83	2378.56	1580.31	2417.69	2192.58	1997.15	2087.57	1703.44	2114.62	1926.52	1967.48	1060.24	366.473	2041.11	2419.66	1905.15	1547.08	2015.72	1698.94	1951.85	2191.25	2013.34	2061.47	2139.47	1827.23	1567.48	1826.17	2497.04	2070.62
SLC35A1_4	target_1881	1885.57	2054.43	2007.49	1932.54	2198.62	1860.23	1992.63	1966.78	1409.66	2072.25	1863.44	1499.47	1855.72	1896.99	2098.54	2102.63	161.289	2011.34	1944.75	1793.09	2074.56	2110.82	2132.83	2082.88	1837.1	1477.8	1514.26	2119.84	1727.57	1909.39	1920.91	2151.81	1614.46	2227.57
SLC16A1_12	target_1882	1842.03	1768.07	1711.62	1840.51	1943.96	2057.44	1754.93	2008.32	1472.67	1373.13	1571.17	1593.19	1732.65	2049.47	1600.4	1474.96	1228.64	1065.33	1574	1751.31	1560	1531.51	1962.48	1646.68	1972.22	1931.13	1566.92	2029.98	1718.38	2164.9	1574.21	1657.63	1834.65	1510.61
SLC25A22_16	target_1883	2425.04	2567.06	2092.35	2508.81	2322.61	2266.99	2049.77	2340.13	1600.24	2129.83	2712.54	2394.51	2179.76	2599.79	2524.12	2079.24	2481.01	5531.19	2439.97	1950.89	2634.42	3023.1	2370.6	1653.08	2849.48	2498.49	2820.29	2448.57	2028.22	2855.87	2936.35	2932.35	2697.38	2718.92
SLC5A11_6	target_1884	2035.38	1910.08	2004.14	2238.99	2306.62	1941.37	2686.65	2496.46	1381.31	2527.74	1965.63	1946.56	1932.75	2055.02	1846.62	1693.28	922.669	487.495	1521.8	1649.21	1801.88	1763.64	1802.79	1598.69	1692.32	2262.88	2278.27	1941.65	2178.08	1524.06	2110.54	1952.17	1923.99	1695.2
SLC30A10_2	target_1885	1127.65	1316.3	1213.65	1542.1	1429.3	1205.91	1460.93	1250.69	1677.42	1073.41	1302.78	1233.8	1284.66	1261.43	1346.85	1148.78	426.942	1805.09	1742.64	1052.03	1212.12	1476.02	1783.27	1031.31	1103.54	1169.61	1411.36	1189.72	1326.71	1297.3	1413.76	1371.26	1210.17	1426.78
SLC47A2_4	target_1886	1139.46	1476.25	1540.79	1432.2	1522.63	1362.04	1209.16	1364.94	1486.84	1583.53	1573.08	1598.35	1729.11	1458.27	1237.6	1598.42	324.95	1193.17	987.765	1324.31	1449.48	1229	1556.15	1819.46	1782.4	1674.77	1183.7	1362.54	1664.13	1423	1882.77	1351.63	1542.26	1612.27
SLC14A2_3	target_1887	1375.62	1088.46	1157.82	1225.82	1262.64	1129.9	1024.47	989.402	1245.86	1067.5	968.49	990.477	1127.95	977.953	950.621	1181.27	832.536	5473.24	1042.64	1010.25	1446.76	1059.81	688.466	1115.56	1240.82	1236.52	1231.5	1212	1341.42	1265.26	1073.78	1121.72	1112.7	1021.93
SLC16A1_3	target_1888	970.461	1233.59	1008.21	723.697	982.645	785.794	783.468	803.547	1082.05	1140.59	1135.64	1079.89	1413.92	993.201	936.761	947.354	3828.24	3985.18	1184.51	1290.28	770.034	912.953	810.9	992.916	802.188	791.677	800.473	850.24	684.961	973.591	1180.38	976.085	827.533	816.834
UCP3_5	target_1889	2692.2	2963.43	2283.27	2342.63	2654.61	3044.57	2536.75	2771.42	2320.04	2757.34	2428.87	1936.24	2308.14	2723.16	2988.01	2133.82	3240.01	852.263	2061.19	2741.46	2303.76	2064.8	2051.2	2583.07	2947.07	2855.69	2761.96	2504.64	2063.16	2509.97	2462.86	2905.35	1653.26	2424.64
SLC16A3_17	target_189	870.094	901.201	912.192	863.075	926.646	993.285	897.758	902.487	1100.96	876.295	994.278	938.89	1011.97	955.774	842.188	844.692	1226.27	455.109	1430.79	1058.21	828.919	790.459	1055.77	1043.04	1026.33	999.963	1100.25	638.256	949.751	1086.97	923.431	945.813	872.654	871.23
SLC35F2_3	target_1890	885.591	935.533	600.685	773.73	687.985	758.06	760.278	641.745	768.621	558.85	567.34	600.133	668.449	851.81	953.882	821.3	123.339	322.156	499.236	465.676	808.083	477.118	569.582	522.587	513.7	742.668	707.301	674.355	594.859	812.558	630.581	791.177	691.265	767.789
SLC35G6_5	target_1892	2534.27	2660.69	3035.8	2782.21	3409.26	2276.23	3012.13	4323.3	3087.09	3161.9	3232.12	2550.99	2446.26	2793.85	2931.76	2751.1	2058.81	10331.1	2891.02	3002.91	2378.95	2851.88	3298.61	3140.86	2796.93	2734.11	2911.03	2781.91	3518.58	2600.35	2347.29	2734.35	2737.08	2838.41
SLC20A2_14	target_1893	3371.15	2597.49	3207.74	2941.25	2715.94	2949.04	2766.98	2640.23	3087.09	3491.15	2936.03	3109.86	2506.46	2969.9	2787.45	3101.97	6394.64	6881.18	2205.74	2311.36	3912.68	3304.63	3387.33	2713.19	3041.45	2475.87	2851.08	2925.53	3127.84	3216.55	2937.47	3043.62	2955.47	2701.08
SLC2A1_6	target_1894	1468.61	1477.03	3011.24	1359.83	1586.63	1986.57	1362.37	1900.64	2082.21	1515.61	1543.47	1827.05	1819.42	1643.32	1740.63	1782.95	3666.96	610.221	2091.97	1533.17	1762.02	1546.4	2035.23	2079.68	2075.18	1947.15	1586.36	1765	2243.36	1589.79	1732.41	1735.35	1875.26	1756.73
SLC1A1_4	target_1895	2710.65	3519.76	3308.23	2786.68	3050.6	3215.08	2872.16	3250.81	4918.86	3191.43	2736.41	3114.16	2976.59	2794.55	2914.64	3030.49	2545.05	2353.95	3073.05	2770.85	3062.02	3067.09	3397.97	3771.16	3105.8	3263.78	3282.1	2744.27	2882.35	3186.15	3148.42	3119.71	2556.6	2997.14
SLC39A5_9	target_1896	1233.19	972.985	1086.37	929.191	947.979	1028.21	634.394	898.114	1089.93	940.522	684.82	694.709	882.706	1034.79	958.773	1047.42	1368.59	2526.11	936.904	654.422	835.26	803.318	988.34	991.85	1313.74	1166.78	1040.29	1265.76	930.444	901.29	951.481	959.722	1028.78	1068.31
SLC25A44_2	target_1897	1101.09	1153.23	956.852	1253.51	1029.31	1078.54	999.625	842.358	1223.81	956.763	958.939	852.051	1150.09	1167.86	1133.24	1218.95	438.801	224.998	1046.66	1155.68	1058.12	942.054	894.297	867.068	1183.98	946.242	867.719	1048.4	733.69	1164.2	1269.02	1150.36	1479.09	1203.85
SLC12A2_4	target_1899	1043.52	1284.31	1095.3	1106.09	1161.31	1039.51	1135.45	886.089	1060	843.074	1170.02	1195.97	997.804	942.605	860.939	979.842	68.7851	1672.14	1375.91	1076.78	925.853	967.771	1229.66	828.674	808.622	988.653	1148.05	1012.3	752.997	1040.14	962.702	1227.27	923.191	914.034
SLC8A3_4	target_19	2914.33	2437.53	3135.17	3130.66	2574.61	3078.46	2934.28	2816.79	2079.06	2962.57	2501.46	2896.63	2864.15	3089.8	2607.28	2970.72	2146.57	9586.26	3582.99	3663.53	3214.21	2487.78	2551.58	2931.82	2772.27	2592.74	2960.45	2824.92	2722.38	2578.17	2873.52	3124.62	2369.79	2902.62
SLC16A8_5	target_190	1223.59	1799.28	2071.13	1914.67	2106.62	1531.53	1819.53	1342.53	880.449	1170.12	1458.47	1508.93	1600.74	1842.24	1836.02	1267.04	3138.02	3611.89	1370.56	1833.31	1527.39	1408.34	1545.5	1524.04	1422.06	2263.82	1594.46	1640.57	1836.98	1309.62	1651.63	1479.26	2070.19	1717.49
SLC22A13_4	target_1900	2093.69	1992.79	1689.29	2024.56	2111.95	1868.44	1663.83	1712.59	1976.68	2079.63	2158.57	1870.9	2053.16	2064.72	2328.45	1811.54	4622.83	799.423	2062.53	1578.04	2314.63	2149.4	2308.49	3183.52	2158.83	2068.73	2149.45	2044.57	2177.16	2145.19	2127.37	1853.17	2577.35	1890.49
SLC36A3_4	target_1901	1063.45	1491.86	970.251	1460.79	1141.31	1236.73	1571.08	1576.48	831.623	1149.44	1122.26	1359.33	933.172	1065.98	1294.67	921.364	222.958	823.286	1658.32	962.294	1088.92	994.842	1313.05	890.532	1045.63	1267.62	1253.37	1439.34	1145.59	1140.37	954.847	1327.9	1263.41	971.997
SLCO6A1_3	target_1902	594.084	979.227	853.017	1089.12	1090.64	651.233	745.371	969.176	463.063	661.466	789.883	643.982	800.368	763.094	939.207	1060.41	201.611	1205.1	645.125	694.646	1367.04	1107.86	1114.32	1139.03	665.987	868.959	742.949	981.578	1123.52	1064.79	952.603	988.358	943.947	896.199
SLC11A2_14	target_1903	3552.7	3078.91	2912.98	3295.05	3066.6	2735.38	3371.56	4156.03	3764.35	2921.97	2851.03	3268.92	2833.16	3177.83	3076.88	3191.63	341.553	6015.28	2261.95	2741.46	3143.55	3018.36	3000.51	3000.08	2802.3	2533.36	3414.16	2655.18	3283.22	2938.85	3115.88	3141.8	2161.33	2183.87
SLC39A4_2	target_1904	1236.88	1283.53	1727.25	1266.02	1398.64	1403.13	1643.13	1164.87	1186.01	1349.51	936.971	1342.99	1275.81	1172.71	1025.63	1043.52	192.124	669.879	1035.95	1694.07	1294.56	960.327	1176.43	1850.39	1013.46	1149.82	1248.51	1293.41	1192.48	1321.95	1279.11	1335.27	1005.31	963.971
SLC17A4_2	target_1906	3106.95	3110.12	3110.61	3011.83	3397.26	3513.99	4038.25	3767.38	3799.01	3195.85	3166.22	2745.31	2600.31	3374.66	2918.72	3568.5	10775.5	4121.55	3735.57	4197.27	3924.46	2684.04	3827.38	3778.63	3181.94	3304.31	3695.3	3225.08	3132.43	3459.74	2857.81	3129.53	2811.08	3407.34
SLC22A24_2	target_191	2119.52	2164.44	2513.27	2071.92	2070.62	2302.94	2274.21	2690.52	705.62	2388.96	2591.24	2322.29	2009.77	2463.94	2541.24	2505.49	3294.57	1356.8	1327.73	2427.39	2260.28	2625.16	2517.87	1670.15	1815.65	1730.38	2327.69	2304.94	2276.46	2729.34	2401.14	2676.26	2057.55	2441.59
SLC17A1_4	target_1910	1486.32	1366.24	1605.55	928.297	1242.64	1249.05	1517.24	1472.08	1107.26	1356.89	1349.58	1321.5	1397.99	1480.44	1601.22	1615.31	730.545	2534.63	1359.85	1404.76	1028.22	1531.51	1014.96	1646.68	1281.57	1526.8	1248.51	1871.76	1201.67	1296.48	1449.66	1336.9	1275.14	1820.04
SLC25A29_5	target_1911	1904.02	1924.12	1404.57	1624.3	1570.63	1783.19	1763.22	1795.68	2438.17	1837.49	1936.98	2177.85	1687.5	1766	1690.9	1977.88	5500.43	3248.83	1596.75	1878.18	2310.1	1536.25	1763.75	1582.69	1881.07	1933.01	1730.58	2090.65	1664.13	1970.19	1368.88	2281.9	1886.09	1955.59
SLC43A3_22	target_1912	1450.89	1571.45	1398.99	1851.23	1577.3	1610.62	1928.85	1792.4	1504.17	1904.67	1617.97	1621.56	1435.17	1711.94	1562.9	1649.1	256.165	1713.05	1428.11	1528.53	1726.69	2229.93	1781.5	1985.83	1343.77	1816.14	1591.22	1274.21	1628.28	1572.53	1652.75	1936.63	1491.72	1324.23
SLC22A8_6	target_1913	1175.62	1061.15	1460.4	1943.26	1729.29	1415.46	1304.4	862.037	1461.64	1081.53	1323.79	1352.45	969.472	1018.15	1110.42	1454.17	5047.4	765.333	1062.72	1022.63	939.442	1093.65	1579.21	1435.52	1541.1	1335.48	1274.44	1458.54	1418.65	966.197	1538.3	1112.72	1461.94	1639.91
SLC35A1_6	target_1914	1543.88	1259.34	1596.61	1932.54	1359.97	1510.98	1498.2	1786.39	1545.12	1617.49	1576.9	1293.98	1135.03	1514.41	1494.41	1312.52	1816.87	1189.76	1802.87	2175.22	1548.22	1546.4	1495.82	1168.89	1749.16	1725.67	1361.13	1275.74	1512.43	1333.45	1363.27	1298.45	1503.46	1174.42
SLC39A1_13	target_1917	809.578	522.775	393.013	763.902	694.651	532.08	598.781	896.475	393.761	835.691	761.23	864.088	529.447	948.843	888.659	744.628	5552.62	22.1588	718.739	942.182	587.038	604.349	1062.86	904.396	530.86	612.607	508.803	682.036	555.324	539.788	732.685	724.087	799.557	640.27
SLC22A9_1	target_1918	3656.75	3687.51	3150.8	3424.6	3002.6	3745.1	3398.06	3431.75	2605.12	3663.16	3598.89	3310.19	3342.24	3687.25	4178.33	3389.16	7267.5	8568.66	3506.7	2280.42	2895.33	3335.76	2977.44	3208.05	3013.57	3228.91	3014.74	3394.05	3353.09	3634.74	3561.32	3487.07	3168.45	3250.39
SLC44A1_3	target_1919	395.564	326.929	614.083	392.226	525.322	732.38	534.183	309.94	250.432	516.77	553.969	668.056	397.528	472.689	662.826	409.351	365.272	168.748	353.347	406.886	412.195	651.046	654.753	411.671	373.21	406.205	567.137	475.428	393.508	419.835	366.904	382.907	442.193	565.363
SLC9A7_6	target_192	1178.57	1258.56	1179.04	1717.22	1545.3	1134.01	1518.07	1721.34	1286.81	1537.02	1443.18	1723.88	1314.76	1686.29	1588.17	1478.86	7860.47	2488.61	1453.54	1027.27	1646.06	1550.46	1226.11	1081.44	1014.53	1260.09	1488.33	1582.2	1505.99	1743.43	1679.68	1731.26	1683.04	1408.06
FLVCR2_11	target_1920	3882.58	3808.45	4025.03	3223.58	3889.25	3805.71	3279.63	4080.05	3980.14	3157.47	3442.25	3082.34	3288.24	3272.09	2844.52	3309.89	1845.34	13626	3888.15	3296.86	2605.43	3538.79	2870.98	3032.07	3268.81	3700.15	3381.76	3070.7	3336.54	2990.61	2970.01	3333.25	2817.4	2689.49
SLC7A11_5	target_1921	1981.51	1917.88	3241.24	2731.28	2465.28	2626.5	2110.23	2069	2909.11	2278.96	2799.45	2573.35	2749.94	2135.42	2502.92	2774.49	218.215	339.201	2318.17	2252.57	3308.43	2772.02	2736.12	2877.43	2795.86	2278.9	2219.94	2145.19	2844.66	2737.56	2172.25	2572.35	2318.35	2319.42
SLC25A45_12	target_1922	772.679	597.68	502.431	383.291	606.653	556.732	439.769	568.496	778.072	981.863	498.572	779.829	700.322	756.856	716.634	531.506	578.743	2899.4	931.55	796.755	491.916	670.672	738.15	485.26	694.943	541.921	675.703	519.207	402.702	698.356	513.89	547.361	657.875	747.279
SLC22A11_1	target_1923	1542.41	1639.33	1175.69	1789.59	1683.96	1497.63	1886.62	2043.85	2068.03	1424.07	1605.55	1515.81	1713.18	1350.14	1962.39	1346.31	1133.77	1039.76	1892.55	1516.15	1564.53	1617.46	1334.35	1902.64	1773.82	1762.42	1494.81	1299.55	1643.91	1443.54	1501.28	1934.17	1590.99	1266.27
SLC17A4_4	target_1925	2416.19	2510.1	2010.84	2251.5	2514.61	2255.69	2005.88	2307.88	756.021	2677.61	2610.34	2188.16	2085.03	2158.98	2207.79	2452.2	965.363	1246.01	2114.73	1649.21	2671.57	1894.94	3506.21	2065.82	2143.81	2067.78	2020.63	2234.28	2059.48	2500.94	2503.25	2859.53	2347.23	1949.34
SLC18A1_3	target_1926	2476.7	2249.49	2073.37	2067.45	2797.27	2521.73	2656.01	2397.52	1083.63	2318.82	2174.81	2146.03	1952.22	2022.44	2267.3	1793.35	1318.78	1457.37	3249.72	2521.77	2886.27	2713.82	1863.12	2492.42	2447.32	2004.64	2387.65	2335.67	2672.73	1800.12	1943.36	2069.17	2083.72	2088.46
SLC25A34_2	target_1928	1408.83	1229.69	1535.21	1560.86	1425.3	1281.92	2316.45	2097.42	1726.25	1463.2	1574.04	1756.55	1913.27	1845.7	1775.69	2120.83	2533.19	172.157	1523.14	1791.54	1352.54	1712.21	1453.23	1527.24	1973.3	1766.19	1665.76	1473.9	1229.25	1427.11	1483.32	1228.9	1648.75	1705.01
UCP3_6	target_1929	1179.31	1487.18	1678.12	1608.21	1226.64	1780.11	964.841	1190.56	2175.14	1867.02	1617.97	1126.32	1506.89	1306.48	1502.57	1380.1	10059.2	1172.71	1267.5	1361.45	1268.29	1530.16	1801.01	1567.76	1438.15	1965.05	1726.53	1579.9	1840.66	1180.63	1418.25	1577.45	1572.94	1386.66
SLC17A8_3	target_193	2436.85	2590.47	2440.7	2692.87	1879.96	1740.05	2235.29	2296.94	3228.84	2311.44	2453.7	2232.87	2150.55	2216.51	2297.47	2722.51	2938.78	2560.2	2130.79	2402.64	2204.11	2601.48	2253.49	2625.74	2367.96	2442.89	2323.64	2179.75	2236.93	2049.06	1830.03	2465.17	2543.06	1947.56
SLC26A8_11	target_1932	2456.04	2504.64	2768.95	2331.91	2539.94	2314.24	2747.93	2625.47	2293.26	2273.79	2920.75	2287.9	2137.27	3039.21	2265.67	2391.13	1982.91	1049.99	3135.95	3344.82	3065.64	2599.45	2936.63	2387.9	2880.58	3009.31	2361.72	2322.61	2632.27	2366.2	2680.53	2165.71	2956.38	2909.75
SLC30A1_3	target_1933	964.557	1090.02	743.598	750.5	765.316	772.441	909.353	1041.88	1386.04	1224.01	1061.14	1048.94	987.179	1123.5	1045.19	979.842	4055.95	1924.41	969.027	858.639	1101.6	1000.93	1165.78	781.748	820.419	698.372	1161.01	1017.68	911.136	1097.65	885.281	1321.36	1376.21	1026.39
SLC35F5_2	target_1934	888.543	666.343	1202.49	957.781	762.65	863.86	734.605	541.165	404.786	1074.88	951.298	765.212	806.565	865.672	1051.72	978.543	3747.6	311.928	962.334	932.899	831.637	829.711	562.484	622.839	823.637	729.473	848.275	707.382	782.419	863.497	954.847	778.905	637.119	874.797
SLC4A3_3	target_1935	1497.39	1560.52	1650.21	1732.4	2031.95	1385.67	1537.12	1829.03	2589.37	1683.19	1787.03	1845.97	1825.62	1726.49	1959.94	1591.92	2065.92	1914.18	1742.64	1381.56	1629.75	1961.26	1948.29	1470.71	1681.59	1700.22	1600.14	1456.24	1804.8	1737.67	1634.8	1663.35	1748.92	1861.95
SLC25A15_6	target_1936	3450.12	3224.04	2856.04	2951.07	2833.27	3493.44	3200.95	3322.97	4177.02	3339.81	3244.54	3290.41	3222.72	3165.35	3548.11	3433.35	3382.33	3501.1	3494.65	3374.22	2872.68	3107.7	3502.66	3549.33	3578.74	3559.72	3142.75	3237.37	3108.53	2957.74	3489.51	2675.44	3059.25	3368.1
SLC4A11_3	target_1937	1098.13	1297.57	1299.62	1273.17	915.98	1521.26	1474.18	1280.21	1198.61	1475.01	1164.29	1447.02	1211.18	1155.38	1248.2	1450.27	1501.41	1048.28	1765.39	1632.19	1093.45	1549.11	940.431	1322.47	1109.98	1209.19	1456.73	1227.36	1127.2	1415.61	1289.21	1412.99	1098.26	1430.35
SLC33A1_4	target_1939	616.224	448.65	787.142	927.404	514.655	496.129	631.081	841.265	242.557	795.088	568.296	714.485	727.768	650.12	522.597	665.357	137.57	18.7498	345.316	674.534	736.515	544.794	484.411	606.841	342.109	559.828	656.258	425.504	718.06	559.507	442.08	494.997	598.314	691.099
SLC39A12_1	target_194	1919.52	2355.61	2546.77	2023.67	2425.28	2236.17	2309.82	2485.53	2216.09	2203.66	2623.71	2245.77	2168.25	2249.08	2353.72	2058.45	898.95	2495.43	2620.65	2910.09	2544.74	2407.25	2186.06	1900.51	2535.26	2330.73	2033.59	2705.87	2082.47	2316.9	2534.67	2420.99	2536.74	2033.17
SLC24A4_5	target_1940	915.849	1179.75	1084.14	1101.63	1405.3	1039.51	1192.59	969.723	318.159	1111.06	1085.97	1214.02	1323.62	1097.16	966.111	905.769	1816.87	838.627	1149.72	1098.44	1095.26	1055.75	1304.18	789.214	954.475	1484.39	1092.14	1176.67	996.641	1105.05	1254.43	1086.54	1409.6	1211.88
SLC35F2_4	target_1941	1611.78	1633.09	1860.11	1794.95	1519.97	1776	1634.02	1210.24	990.702	1836.01	1990.47	1676.59	1643.23	1772.24	2061.85	1627.01	6050.71	2043.73	2000.96	1632.19	1564.53	1644.53	1744.23	1566.7	1747.01	1579.58	1530.46	1777.29	2001.56	1413.14	1597.77	1565.99	1980.84	2312.28
SLC38A3_1	target_1942	1528.38	2094.22	1580.98	2036.18	1834.63	1472.98	1821.19	1881.5	1701.05	1714.94	1702.02	1742.79	1753.9	2068.88	1442.24	2089.64	3949.21	7143.67	1884.52	2449.05	1901.53	1986.98	1875.54	1773.6	1817.79	1969.77	1860.21	1898.64	1608.05	1773.83	1860.33	1725.54	1967.31	1968.96
SLC41A3_14	target_1945	1289.27	1610.46	1176.81	1279.42	1341.3	1447.3	1714.35	1377.51	1806.57	1303.74	1524.37	1470.24	1858.38	1797.88	1544.15	1446.37	192.124	1757.37	1468.26	1030.37	1337.14	1449.63	1760.2	1800.26	1663.36	1683.26	1418.65	1758.09	1490.36	1505.16	1484.45	1453.9	1213.77	1323.34
SLC51B_4	target_1946	2687.77	2482.79	2286.62	1952.19	2241.28	2548.44	2183.11	2471.86	2639.77	2352.78	1804.22	2115.94	2199.24	2150.66	1963.2	2120.83	144.686	2684.63	2660.81	2001.94	1829.96	1888.17	2246.39	2638.53	2320.77	2168.63	2044.93	2301.87	1711.02	2279.93	1888.38	2128.08	2275.04	2048.33
SLC22A18_11	target_1949	2843.49	2910.37	2796.87	2721.46	3237.26	3246.92	3217.52	3343.74	4191.19	2780.96	2527.24	2509.72	2703.01	2522.85	2640.7	2712.11	3180.72	3449.96	2595.22	2523.31	2362.65	2347.69	2725.48	2876.36	2854.84	2339.22	2766.01	2654.41	2661.69	2643.07	2731.02	2489.71	2179.38	2559.3
SLC41A3_18	target_1950	3721.7	3247.45	3700.13	2841.18	2818.6	3079.49	3032	3102.13	3353.27	3131.63	2751.7	2926.72	2828.73	2788.31	3306.79	3018.8	2205.87	4353.36	2529.64	3463.95	2697.84	2698.93	3323.45	3435.21	2850.55	2647.4	2582.09	3386.37	3381.59	3535.33	2939.72	3419.98	2685.65	2974.85
SLC25A3_3	target_1951	1127.65	1413.83	799.424	1264.24	1534.63	1160.72	1050.15	1397.73	40.9511	1301.52	1334.3	1308.6	1348.41	1805.5	1534.36	1216.36	358.157	596.584	1037.29	1072.14	1125.16	882.499	1297.09	531.119	1344.84	925.508	1254.18	1175.13	1272.46	1304.69	1335.22	1309.9	1363.58	1503.47
SLC15A3_6	target_1952	594.822	823.175	640.879	489.612	733.317	632.744	543.293	813.387	592.216	631.198	866.293	600.133	665.793	737.45	494.877	483.424	1491.92	467.04	443.022	488.883	988.361	959.65	557.161	853.204	598.424	684.235	605.216	555.306	913.894	531.572	776.445	611.178	777.899	698.233
SLC44A2_4	target_1953	1846.46	2087.98	1580.98	1847.66	1699.96	2094.42	1839.41	1715.87	1861.7	1441.05	1674.32	1867.46	1807.91	1914.32	1836.02	1836.23	249.049	2468.15	1520.46	2032.89	1936.86	2024.87	1510.01	1633.89	1839.24	1655.92	1854.54	1725.06	1930.76	1753.29	2082.49	1542.26	1951.06	2132.15
SLC35E3_4	target_1955	458.294	573.492	1008.21	775.517	911.98	611.173	592.156	451.517	378.01	673.278	738.307	598.413	813.648	688.24	722.341	492.52	621.437	393.746	377.438	355.832	759.163	535.32	771.863	942.79	668.132	592.815	571.188	851.009	832.067	504.46	663.12	742.087	638.021	598.358
SLC39A1_22	target_1957	911.421	878.574	883.163	1045.34	1121.31	1007.67	1514.76	804.094	726.095	1198.17	1196.76	1409.19	1499.8	1079.14	1138.14	947.354	3470.09	390.337	982.411	642.045	1192.19	1220.88	1419.52	613.24	946.968	805.814	985.198	651.313	1000.32	1156.81	1198.33	1047.27	970.117	770.464
SLC39A1_15	target_1958	753.491	521.214	1018.26	690.639	961.312	656.369	672.49	707.887	417.387	875.556	738.307	772.95	804.795	815.769	710.112	648.463	692.594	86.9309	951.627	852.45	617.839	410.118	722.18	1059.04	676.712	682.35	561.465	682.804	427.526	463.38	619.36	643.905	785.118	1090.6
SLC26A4_3	target_1959	558.661	604.702	337.187	426.177	393.325	687.184	232.721	500.167	366.985	472.476	297.997	435.913	364.769	369.418	657.119	535.405	35.5785	260.793	274.379	343.455	389.547	355.977	466.667	311.419	448.281	376.046	418.061	335.641	229.853	379.577	403.931	530.997	277.047	414.659
SLC35F5_1	target_196	1920.26	1418.51	1517.34	1606.43	1345.3	2135.51	875.397	1651.92	1652.22	1396.76	1489.99	1425.53	1573.29	1380.64	959.589	1321.62	2846.28	1102.83	1983.56	1550.19	1641.53	1961.26	2152.34	1497.37	1460.67	1394.86	1933.94	1655.93	1173.17	1805.87	1073.78	1373.72	1397.87	1041.55
SLC51A_4	target_1960	2653.82	3305.18	2985.56	2339.06	2531.94	2490.92	3063.48	2920.65	3951.78	2902.77	2728.77	2708.34	3074.86	2730.09	2566.51	2549.67	17212.9	7626.05	2616.64	3143.7	3059.3	3341.18	3021.8	2119.15	2981.39	2765.21	2832.44	2920.93	3012.91	2969.25	2855.57	2833.35	2641.43	2854.46
SLC34A2_7	target_1961	1937.97	1971.72	1950.55	1954.87	1915.96	1997.87	1942.93	2143.89	2594.1	2186.68	1879.67	2078.97	2406.42	1970.46	1668.07	1851.82	514.702	7329.47	1844.36	2390.26	1891.57	2165.64	1621.8	2001.83	2325.06	2254.39	2361.72	2025.37	2065.92	1796.83	1831.15	1680.54	1966.41	1969.85
SLC3A2_4	target_1962	2182.98	2204.24	2707.55	2737.54	2346.61	2398.47	2430.74	2510.68	1885.33	2163.05	2123.23	2158.07	1982.33	2685.04	2020.27	2287.16	8690.64	3080.08	1889.87	1540.91	2479.51	2953.39	2251.71	2561.74	2479.49	2264.76	2215.07	1838.73	1996.96	1910.21	2419.1	2205.81	2428.45	2937.39
SLC22A18_8	target_1963	2090.73	2017.75	2173.85	1900.37	2426.61	2038.96	1626.57	2003.95	1790.82	2038.29	2262.68	1666.27	1596.31	1828.38	1715.36	1698.48	237.19	346.019	2410.52	2012.77	1655.12	1851.62	1722.94	1681.88	1904.66	2166.74	2278.27	2377.91	1585.06	1782.86	2010.68	1785.26	2436.57	1930.62
SLC5A6_5	target_1964	1250.9	1096.27	800.541	997.093	739.984	1195.64	1354.09	1116.22	1130.88	1181.19	1218.73	1400.6	1121.75	833.096	1209.88	972.045	18.9752	68.1811	1147.04	1605.89	957.56	1235.09	1210.14	1343.8	1099.25	982.056	1209.62	837.952	823.792	1040.14	1000.85	1057.08	951.166	889.065
SLC9B1_6	target_1965	1582.26	1960.8	1620.06	1532.27	1849.29	1523.31	1664.66	1398.83	1345.09	1218.84	1488.07	1551.92	1646.77	1508.86	1848.25	1785.55	5908.4	1518.73	1457.56	1873.53	1411.43	1333.9	1440.81	1841.85	1753.45	1696.45	1605	1606.01	1392.91	1857.63	1311.65	1792.63	1559.41	1708.57
SLC25A15_4	target_1966	601.464	756.073	547.092	527.137	527.988	842.289	602.922	700.234	280.358	554.421	873.934	817.659	745.475	563.484	615.539	704.343	166.033	206.248	330.593	453.299	720.208	680.147	310.52	442.6	820.419	783.194	551.743	549.162	604.972	805.164	683.316	518.724	527.022	626.894
SLC35E3_2	target_1967	839.836	835.659	1091.95	1014.07	689.318	646.097	644.332	1101.46	948.176	799.517	731.621	805.622	826.043	855.275	737.016	550.999	4675.01	765.333	859.275	425.452	609.686	979.276	631.686	731.622	634.887	954.724	909.849	977.738	994.802	704.108	876.305	810.814	866.337	859.638
SLC35D2_4	target_1968	3958.59	4457.63	3443.33	4070.57	3871.91	4039.91	4310.73	4456.13	4501.47	3640.28	4583.61	3683.34	4379.89	3945.08	3197.54	3833.6	10801.6	4537.45	3110.52	3306.15	4203.48	3816.94	3742.21	4138.04	3226.98	3338.24	3986.97	4096.05	3777.86	3628.17	3179.83	4165.34	4374.1	3682
SLC23A3_6	target_1969	702.569	639.814	425.392	753.181	562.654	765.25	985.546	910.687	157.504	808.376	872.978	574.339	772.036	736.757	807.946	732.932	130.454	451.7	591.588	601.821	818.048	643.602	514.575	551.383	684.219	590.93	619.799	632.112	901.022	430.516	636.191	695.451	853.703	776.706
SLC5A1_6	target_1970	1926.9	1939.73	1866.81	2223.8	2145.29	1733.88	2093.66	1546.97	2613	1762.92	2098.4	1615.54	1752.13	1812.44	1958.31	1840.13	287	7985.71	1489.68	1437.25	1613.45	1455.04	2695.31	2505.22	1931.47	1683.26	1964.72	1966.23	1762.51	1610.33	2072.39	1536.54	2168.55	1962.72
SLC26A9_3	target_1971	3554.91	3063.3	2461.91	2750.05	2890.6	2857.62	3967.86	3343.74	2512.19	3077	3041.1	2720.37	3283.81	3597.15	3278.26	2803.08	1923.61	2343.72	3040.92	3083.36	2837.35	3256.58	3589.61	2890.23	2378.68	2077.21	2928.86	2714.32	3797.17	3193.54	3617.42	3190.07	2784.01	2347.06
SLC25A15_3	target_1972	1956.42	2535.85	2564.63	1833.36	2063.95	2498.11	2106.92	1618.03	2957.93	1798.36	2065.92	2261.24	2001.8	1985.01	1902.06	1721.87	2537.93	932.376	2399.81	2527.96	2027.45	1540.99	2453.99	1997.56	2336.85	2332.62	2279.08	1897.87	1743.2	2196.13	1784.03	1748.44	2327.38	2073.3
SLC25A19_1	target_1973	1372.67	1565.2	1924.87	1614.47	1545.3	2177.63	1078.3	1422.33	1447.47	1367.23	1487.12	1584.59	1299.71	1722.33	1709.65	1005.83	1805.02	289.77	1274.19	1545.55	1412.33	1097.03	2319.14	1336.33	1274.06	1419.36	1442.96	1553.01	1671.49	1418.9	1759.34	1487.45	1012.53	1259.14
SLC37A2_5	target_1974	2208.81	2262.76	2776.77	2278.3	2199.95	2099.56	2111.06	2014.33	2567.32	1951.18	2239.75	1917.33	1674.22	2251.86	1752.04	1738.77	1088.7	407.382	3125.24	2973.52	2058.26	2093.23	2565.78	2193.8	2108.42	2715.26	2078.96	2233.51	1980.41	1855.16	1686.41	2046.26	2090.94	2265.02
SLC25A47_1	target_1975	898.137	783.382	713.452	896.133	642.652	562.896	684.913	763.643	455.188	804.685	946.523	675.794	814.534	1072.21	834.85	1038.32	139.942	403.973	1001.15	1039.65	847.943	693.682	807.351	508.723	836.506	1063.11	718.643	721.975	788.854	851.995	857.231	844.359	767.07	853.396
SLCO2B1_6	target_1977	1928.38	1867.16	2082.3	1994.19	1942.62	1750.32	1964.47	2166.3	1074.18	2036.07	1925.52	1898.41	1779.58	2010.66	1669.7	2148.12	16536.9	2515.88	2261.95	2255.67	1960.42	1886.82	1593.41	1777.86	1931.47	1801.06	2228.04	1392.49	2263.59	1921.71	2110.54	1619.17	1731.77	1548.06
SLC7A9_2	target_1979	1945.35	1601.88	1848.95	1678.8	2162.62	1762.64	2073.79	2547.3	796.972	1866.28	1688.65	1673.15	1659.17	1937.88	1877.6	1760.86	8783.14	3717.57	1428.11	1802.37	1533.73	1788.68	1927	1850.39	1828.52	1620.11	1612.29	1772.68	1677.01	1492.84	1812.08	1686.26	1450.21	1644.37
SLC6A2_5	target_1980	1683.36	1533.99	1297.39	1480.45	1707.96	1811.95	1539.61	1429.44	659.943	1344.34	1573.08	1716.14	1521.94	1861.64	1666.44	1672.49	1444.49	1975.55	1594.08	1777.61	1666.9	1681.76	1726.49	1321.4	1907.88	1705.87	1802.68	1800.33	1491.28	1857.63	1290.33	1594.63	1690.26	2115.21
SLC30A8_7	target_1982	3180.75	3013.37	3182.06	2755.41	3122.6	2889.46	2870.51	2546.21	2364.14	2738.14	2832.88	2338.63	2456.88	3658.83	2645.6	2946.02	884.718	2105.09	3043.6	3213.32	2983.2	2755.78	3312.8	2905.16	2518.1	2454.2	2684.99	2625.22	2785.81	2612.67	2424.71	3021.53	2804.77	2910.64
SLC4A11_18	target_1983	1535.03	1652.59	1540.79	1832.47	1861.29	1200.78	1447.68	1257.8	848.948	1551.05	1618.93	1501.19	1479.44	1383.41	1247.38	1231.95	1200.18	320.451	1421.42	1423.33	1519.23	1539.64	1854.25	1547.5	2287.52	1406.17	1400.02	1416.3	1453.59	1381.92	1521.47	1530.81	1793.14	1523.98
SLC7A6_2	target_1984	1902.55	1782.9	1778.61	1783.33	1989.29	1701.01	1670.46	1789.67	2833.5	1842.66	1839.56	2001.59	1710.52	1899.76	1672.15	1606.21	324.95	1043.17	1559.28	1604.34	2033.8	1833.35	1868.44	2074.35	2024.77	1552.25	2228.85	1633.66	2019.95	1870.77	2052.19	2089.62	1853.6	1778.13
SLC38A6_2	target_1985	1710.67	1120.45	1305.2	1435.78	1327.97	1660.95	1076.65	1481.37	1478.97	1267.56	1742.14	1511.51	1878.74	1635	1181.35	1428.18	2727.68	6025.5	1639.58	1615.17	1369.75	1396.16	1786.82	1328.87	1696.61	1362.81	1380.57	1367.14	1632.87	1521.6	1457.52	1260.81	1672.21	1711.25
SLC7A2_6	target_1986	981.531	992.492	803.89	1149.87	974.645	1141.2	926.745	1083.97	318.159	1106.63	1377.28	1177.05	949.994	1082.61	996.277	1096.8	161.289	146.589	1050.67	1345.97	878.745	844.6	890.748	597.243	915.867	901.946	1017.61	1268.83	873.44	1054.11	780.933	1369.63	1055.85	1191.37
SLC17A5_6	target_1987	1084.85	1049.45	928.94	1151.66	1239.97	839.207	1041.03	794.255	937.151	950.857	740.217	1011.97	1204.09	931.515	1178.08	936.958	116.223	61.363	1226.01	1147.95	929.476	862.196	1114.32	1062.24	1234.38	1144.16	990.869	1142.87	1001.24	1084.51	942.505	1149.54	944.849	1122.7
SLC25A24_8	target_199	973.413	1268.7	1367.73	1350.01	1214.64	994.312	741.23	888.275	636.318	1212.93	1117.49	1189.09	938.484	956.467	1284.07	1086.4	7601.94	862.491	865.967	809.132	1040.9	839.186	1167.55	1201.95	956.62	834.088	1237.17	1199.71	971.817	1301.41	1146.71	1079.18	889.801	1289.46
SLC6A6_6	target_1990	1527.65	1118.89	1479.38	1256.19	1267.97	1673.28	1176.03	1525.1	1564.02	1726.75	1273.17	1587.17	1627.3	1621.14	1815.64	1429.48	87.7603	722.719	1545.89	1313.49	1350.73	1583.63	1598.73	1361.93	1429.57	1410.88	1272.82	1433.96	1311.08	1214.32	1396.93	1404.81	1014.34	1539.14
SLC16A7_3	target_1991	975.627	643.715	1084.14	720.123	1343.97	993.285	850.551	798.081	423.687	815.021	1017.2	834.855	1035.87	796.362	1009.32	969.446	2046.95	7576.62	859.275	914.334	1166.83	985.367	880.101	685.763	892.273	739.841	887.974	965.449	1164.89	1077.11	856.109	890.177	920.483	1185.12
SLC25A16_3	target_1992	4030.18	4021.46	3034.68	3231.62	3175.93	4207.34	4111.14	3439.4	4246.32	3936.31	3400.22	3502.78	3713.21	3615.86	3711.99	3446.34	3183.09	5855.05	3944.37	2889.98	3436.16	3879.88	2798.23	3646.38	3313.85	3297.71	3700.16	3811.1	4220.1	3929.69	2991.33	4295.43	3282.16	3301.22
SLC30A10_6	target_1994	830.98	950.358	634.18	1004.24	782.649	805.31	909.353	1037.51	784.372	546.3	819.492	809.061	975.669	937.06	848.71	1020.13	576.371	109.09	592.926	846.262	754.633	874.378	864.132	1161.42	785.029	825.606	798.853	940.103	763.111	864.319	838.156	966.267	627.192	713.392
SLC44A3_12	target_1995	3831.66	3076.57	3477.94	2897.47	3282.59	2815.5	2550.83	2429.77	3162.69	2946.33	2819.51	2279.3	2927.01	2536.72	2654.56	2641.94	9715.3	3158.49	3514.73	3227.24	1743.9	2631.25	3644.61	2760.11	3178.72	3348.6	3118.44	3030.76	2942.11	2951.17	2848.83	2928.26	3007.82	2835.73
SLC10A1_3	target_1997	4254.53	4032.39	6003.5	5485.8	4715.89	4791.8	5190.27	5032.83	5274.82	5004.55	4979.03	5025.47	4408.22	4771.24	4635.7	4541.84	17229.5	8594.22	4027.35	4895.01	5187.31	4661.54	5426.11	6055.61	3381.41	3842.46	3956.18	3961.64	4652.22	5422.53	5092.89	5506.33	4468.86	4571.06
SLC1A6_10	target_1999	574.158	706.136	695.588	633.458	659.985	550.569	753.653	789.882	563.866	685.828	892.081	680.953	606.473	935.674	904.965	729.034	2051.69	591.471	497.898	474.959	821.672	848.661	935.108	560.982	637.031	662.558	697.578	653.618	542.452	590.727	887.526	629.996	668.704	789.19
SLC43A3_1	target_2	7728.26	7740.97	8151.67	7597.92	7959.82	7802.47	6632.97	7907.56	10072.4	8639.66	7847.25	7285.85	8029.35	7461.13	7489.19	7812.75	29335.6	6671.52	7981.08	7170.79	8202.22	8757.99	8075.29	7321.56	7336.59	8591.58	7699.29	7194.4	7810.39	7873.35	7373.98	7348.87	8593.89	9230.41
SLC8A3_6	target_20	2619.87	2393.06	2377.06	2362.29	2577.28	2442.64	2267.58	2245.56	1960.93	2176.34	2477.58	2455.56	2346.21	2278.19	2824.96	1876.51	1669.82	4189.73	2405.17	2368.61	2557.42	2168.35	2995.18	2794.24	2732.59	2361.83	2864.85	2969.31	2336.22	2450.82	2283.33	2387.44	2138.77	2140.18
SLC22A6_1	target_200	1681.89	1703.31	1604.43	1599.28	1626.63	1783.19	1719.32	1432.17	1551.42	1843.39	1845.29	1714.42	1813.22	1424.3	1990.11	1555.53	7374.23	4082.34	1409.37	1805.46	2100.83	1756.88	1185.3	1525.1	1741.65	1818.97	1903.15	1519.22	2109.13	1680.16	1817.69	1803.26	1593.7	1569.46
SLC2A11_14	target_2000	1077.47	956.6	789.375	788.025	606.653	752.924	699.821	630.265	527.64	534.488	1401.16	754.035	1187.27	941.219	785.118	975.944	26.0909	1223.85	1114.92	720.947	959.372	731.581	967.047	1279.81	1152.88	857.65	893.645	773.435	895.506	893.075	833.668	709.36	693.07	564.472
SLC44A2_6	target_2001	1949.04	1827.37	2450.75	1569.8	2222.62	1994.79	2386.84	2066.81	2472.82	2180.03	2106.99	2300.8	1967.28	2050.17	2341.49	2395.03	3090.58	2989.74	2496.18	2350.04	2451.43	2286.78	2251.71	2383.64	1914.31	2058.36	1776.76	2092.96	1985.01	1997.3	2249.67	2218.9	2167.65	1753.16
SLC25A24_4	target_2002	1127.65	915.246	827.337	1031.94	622.653	707.728	927.573	1077.96	932.426	814.282	983.772	1167.59	1054.47	781.114	1105.52	965.547	154.173	1573.28	982.411	1293.37	1149.62	1318.33	1052.22	980.118	1012.39	1185.63	1176.4	1018.45	844.938	1096.01	955.969	986.722	914.166	934.544
SLC6A14_2	target_2004	1453.11	1275.73	1736.18	1407.19	1850.63	1818.11	1369.83	1960.76	1869.58	1869.23	2039.18	1773.74	1762.76	1657.18	1742.26	2120.83	1491.92	5720.39	20191.6	27550.7	1498.4	1808.31	1671.48	1615.75	1705.19	1653.1	1605.81	1390.95	1678.84	1718.78	1708.85	1602.81	1965.5	1640.8
SLC35D2_2	target_2005	769.727	907.443	878.696	648.647	639.986	631.717	790.922	923.259	710.345	858.577	794.659	985.318	656.054	765.866	1133.24	758.923	239.562	1771	829.829	1000.97	796.306	739.025	757.668	841.472	817.202	865.189	794.802	907.077	972.737	899.647	665.364	854.995	959.288	1031.74
SLC26A7_8	target_2007	1661.22	1387.3	1567.59	1244.58	1614.63	1202.83	1426.14	1448.03	1168.68	1626.35	1538.7	1402.32	1722.92	1294	1840.91	1659.49	3733.37	2376.11	1541.88	1454.27	1244.74	1757.55	1472.75	1559.23	1763.1	1394.86	1384.62	1397.87	1656.78	1048.36	1624.7	1426.9	1417.73	1352.77
SLC25A26_7	target_201	1906.24	1582.37	1759.63	1574.26	1510.63	1189.48	1549.54	1911.02	2031.81	2144.6	2066.88	2148.61	2284.24	1829.07	1434.08	1573.73	244.306	487.495	1535.18	1355.26	1568.15	1469.93	1753.11	1687.21	1996.89	2006.52	1705.46	1710.47	1899.5	1708.92	1481.08	1744.35	1443.9	1577.49
SLC43A3_11	target_2010	1195.55	1144.64	1004.86	1115.92	1050.64	1017.94	754.481	819.946	1217.51	989.246	1013.38	1220.04	985.408	1236.48	1055.79	1085.1	130.454	669.879	1567.31	1233.04	1130.59	1084.85	1116.1	1008.91	877.259	854.822	958.461	742.712	1423.25	1165.84	1120.91	912.268	676.826	891.741
SLC7A13_3	target_2011	1019.91	827.076	812.822	979.224	946.646	966.578	710.587	1094.35	385.886	667.372	944.612	924.273	1071.29	1263.51	785.933	644.565	277.512	134.658	1149.72	1454.27	789.058	1052.37	839.29	909.729	743.203	857.65	1100.25	1015.37	1134.55	963.732	1110.81	1149.54	974.63	1069.2
SLC7A3_5	target_2013	92426.2	56259.9	1390.06	879.157	949.312	980.958	1337.53	1108.02	836.348	808.376	861.517	784.128	786.202	1059.04	5763.24	3862.19	4454.43	1269.87	734.8	604.915	1051.78	1118.69	748.796	624.972	1091.75	970.746	1076.75	751.161	975.495	914.436	917.82	881.995	735.484	988.94
SLC45A3_5	target_2014	875.998	1180.53	1018.26	924.723	730.65	1092.92	1081.62	834.159	726.095	1119.91	1145.19	966.403	810.992	1025.78	1122.65	873.281	234.818	5473.24	1995.61	937.541	1146.9	753.237	794.93	1343.8	1001.66	938.702	1015.98	695.861	1123.52	840.492	911.088	856.631	597.412	1051.36
SLC25A26_5	target_2015	3075.22	2696.58	2135.89	2288.13	2477.28	2591.58	2869.68	2616.18	3765.93	2776.53	2893.05	2540.68	2696.81	2595.63	2559.18	2865.45	3913.63	1627.82	3354.12	2758.47	2717.77	2491.16	2732.57	2553.21	3417.88	3179.9	2672.02	2802.64	2611.13	2517.37	2763.56	2551.89	2729.87	3285.17
SLC32A1_1	target_2016	585.966	548.523	654.277	630.778	519.988	372.867	759.45	725.379	433.137	569.186	510.988	467.725	419.662	641.11	690.545	699.145	220.587	2715.31	523.328	335.72	232.822	652.4	319.392	674.031	471.875	550.404	472.344	464.675	536.016	431.338	677.706	587.451	673.216	666.13
SLC24A4_2	target_2017	1633.18	1881.21	1731.71	1478.66	2018.62	1640.41	1851.83	1698.93	973.377	1650.71	1406.89	1695.5	1357.26	1845.01	1722.69	1338.51	4629.95	1926.12	1636.91	1596.6	1776.51	1612.05	1414.2	1824.79	1471.39	1832.17	1626.87	1645.18	1795.61	1783.68	1688.65	1840.08	1921.28	1075.44
SLC30A5_6	target_2018	1858.27	2041.94	1582.1	1948.62	1293.3	1782.16	1843.55	2103.44	2767.35	2079.63	1726.85	1804.7	1995.61	1690.45	1690.08	1675.09	2397.99	5314.71	1960.81	1474.38	1839.93	2142.63	2299.62	2203.4	2010.83	2058.36	1926.64	2040.73	1867.32	1694.95	1632.55	1847.44	1472.77	1559.65
SLC39A14_11	target_2019	780.796	821.615	751.414	758.541	702.651	861.805	750.34	668.529	570.166	925.019	862.472	969.842	625.066	768.639	690.545	864.184	7758.48	1794.87	1078.78	1132.47	808.989	805.348	715.082	702.827	1041.34	684.235	871.77	750.393	775.983	980.985	590.188	917.177	996.288	722.31
SLC13A4_3	target_202	1177.84	1349.07	1114.28	1508.15	1202.64	1317.87	1465.9	1268.73	768.621	1018.04	1292.28	1611.24	1158.05	1225.39	1242.49	1348.91	1019.92	2548.27	2027.73	1299.56	1501.11	1521.36	1479.85	1261.68	1342.7	1473.08	1295.5	1417.07	1445.31	1366.31	1370	1596.26	1350.04	1826.28
SLC14A2_2	target_2020	2021.36	1813.33	1778.61	2026.35	2209.28	1894.12	2148.33	1645.91	1811.3	1614.54	2176.72	1761.71	2055.81	1836.69	1785.47	2005.17	500.471	12044.2	2739.78	1267.07	1752.96	1723.04	1847.15	2129.81	1670.87	1533.4	1607.43	1731.97	1814	1900.35	1763.83	1557.81	1592.8	1540.04
SLC35G1_1	target_2022	1901.07	2310.35	1827.73	1956.66	2071.95	1837.63	1875.02	1836.68	1828.63	2363.85	1785.12	1745.37	2212.52	2069.57	1998.26	1910.3	8389.41	9501.03	2567.12	2605.31	2661.6	1789.36	1953.61	1906.91	1741.65	2156.38	2147.02	2265.77	1893.07	2039.2	2244.06	2161.62	2287.67	2280.18
SLC9A7_1	target_2023	1538.72	1251.54	1538.56	1434.88	1105.31	2026.63	1691.16	1446.93	1516.77	1573.93	1432.68	1380.82	1604.28	1658.57	1207.43	1406.09	981.966	4938.01	2373.04	1957.08	1471.22	1189.75	1199.49	1418.45	1999.03	1846.3	1814.84	1727.36	1363.49	1619.37	1355.41	1478.45	1388.85	1818.26
SLC22A2_5	target_2024	592.608	422.121	542.626	500.333	582.654	627.608	469.584	529.685	217.356	441.469	587.398	478.902	605.588	398.528	508.737	660.159	431.686	32.386	417.592	555.408	532.682	411.472	837.516	412.737	394.659	589.987	426.163	642.865	315.358	490.493	732.685	701.178	721.045	554.663
SLC43A2_2	target_2025	1233.92	1335.81	1818.8	1111.46	1358.64	1198.72	1180.17	1104.19	1384.46	1367.23	1293.23	1206.28	1127.95	1354.3	1458.54	1481.46	246.677	618.743	1361.19	1028.82	1388.78	1155.23	1405.32	1272.34	1048.85	1319.46	1259.04	1538.42	1218.22	1049.18	1180.38	1202.72	1328.38	1269.84
SLC22A17_5	target_2027	895.185	823.955	936.755	1314.27	1206.64	701.565	1042.69	930.912	689.869	849.718	1007.65	995.636	1161.6	1034.79	1153.63	1254.04	360.529	460.222	1058.7	775.095	955.748	1064.55	819.772	996.116	1190.41	986.768	934.155	757.305	885.393	1151.06	1000.85	1282.08	1120.82	1224.36
SLC20A2_7	target_2028	2006.6	1919.44	2125.84	1888.76	2153.29	1854.06	2249.36	2049.32	1823.9	2002.12	2256.95	1798.68	2074.4	1510.94	2343.94	2582.16	4829.19	4747.11	1656.98	2959.6	1983.06	2296.93	2493.03	1799.19	2355.09	2551.27	2169.7	2379.44	2293.93	2117.25	2020.78	2233.62	2265.11	2126.8
SLC25A48_1	target_2030	3451.59	3834.98	4090.91	3599.72	3801.25	3661.9	4129.36	4761.7	5559.9	3838.13	3655.24	3808.87	3813.26	4191.82	3437.24	3216.33	16048.3	3035.76	3596.37	4435.53	4091.15	4358.35	3513.31	3878.88	4214.7	3847.17	3829.79	3876.39	3952.55	4241.08	3370.58	4215.25	3980.64	3698.94
SLC10A4_5	target_2031	248.704	304.302	301.459	301.094	295.993	170.512	330.448	127.365	107.103	225.902	208.216	356.812	205.404	121.984	195.668	281.997	45.0661	143.18	259.656	174.822	245.505	280.18	211.153	283.69	186.605	303.476	300.582	221.201	200.432	104.343	311.924	181.635	362.779	317.46
SLC34A3_1	target_2033	1025.81	1118.89	1355.45	800.534	889.314	582.412	1220.75	1104.19	1278.94	1156.09	1119.4	1319.78	1179.3	1585.1	1369.68	1126.69	241.934	398.859	915.489	1619.81	1171.36	1191.78	1029.15	1007.85	1040.27	1051.8	1040.29	960.841	1642.07	1050.82	1307.16	1273.9	946.654	1064.74
SLC4A4_7	target_2034	0	0	0	0.893453	0	0	0	0	0	0	0	0	0.885363	0	0.815284	0	0	0	0	0	0	0	0	0	0	2.82742	0	0	0.919411	0	0	0	0	2.67522
SLC2A11_8	target_2035	2141.66	2122.31	1739.53	1742.23	1367.97	1763.67	2173.17	1980.99	2635.05	2004.33	2262.68	2156.35	2019.51	1898.38	1528.66	1577.62	991.454	1256.24	1655.64	1694.07	1926.9	2019.46	1360.96	1389.66	2060.16	2043.28	1690.88	1695.87	1350.61	2105.75	2006.19	2534.71	2288.57	2070.62
SLC28A3_2	target_2036	214.756	234.858	106.069	111.682	115.997	127.371	215.329	183.668	14.1754	221.473	220.632	191.733	205.404	268.227	214.42	158.542	7.1157	49.4313	227.534	140.786	274.494	178.665	120.659	139.712	219.851	188.494	175.812	116.745	218.82	216.901	164.938	292.907	148.902	205.992
SLC39A1_23	target_2037	1315.1	1248.42	1219.23	1752.06	1251.97	1877.69	1069.19	1927.42	1225.38	1534.81	1085.01	1294.84	1742.39	1449.95	1371.31	1577.62	1603.4	2197.14	1567.31	1435.71	1286.41	1513.24	1781.5	1506.97	1311.6	1158.3	1384.62	1489.26	1738.61	1405.75	1209.55	1549.63	1331.09	1049.58
SLC25A24_12	target_2038	1039.83	1021.36	1124.33	1239.22	1285.3	1098.06	1374.8	1399.37	598.517	803.209	1097.43	1085.91	995.147	1306.48	1215.59	743.329	246.677	424.427	591.588	1104.63	897.769	795.197	1171.1	1031.31	998.445	1226.16	1070.27	970.826	894.587	937.441	1053.59	1054.63	1008.02	1088.82
SLC25A35_3	target_2039	1380.78	1430.22	1249.38	1659.14	1263.97	1669.17	1489.91	1438.73	815.873	1455.08	1342.9	1632.74	1218.26	1523.42	1328.1	1467.16	614.322	1788.05	1626.2	1913.76	1322.65	1237.12	1659.06	1070.77	1242.96	1246.89	1719.23	1427.82	1012.27	1773.83	1264.53	1373.72	1428.55	1371.5
SLC22A16_6	target_204	887.067	891.838	1300.74	1531.38	993.311	1195.64	791.75	965.897	982.827	1046.09	1085.01	978.44	928.745	943.991	938.391	842.093	1869.06	1263.05	1113.58	929.805	1300.9	882.499	1387.58	1115.56	798.97	997.135	990.869	857.153	989.286	988.38	1122.03	1011.27	1363.58	1057.6
SLC12A5_12	target_2040	552.757	588.317	955.736	1046.23	818.648	769.359	906.868	719.913	450.462	601.668	872.978	675.794	592.308	694.478	722.341	1018.83	4.7438	44.3177	748.185	521.372	896.863	779.631	1142.71	957.721	607.003	659.73	805.334	612.91	740.126	772.3	650.777	647.178	657.875	626.002
SLC7A5_5	target_2041	2002.17	2191.75	1987.39	2220.23	1801.29	1718.47	1984.34	1836.68	15479.5	3827.79	2890.19	2710.91	3119.13	3473.08	1802.59	2237.78	39326.1	27650.8	2335.57	1751.31	3993.31	3213.95	1220.79	2060.49	1854.25	2003.7	2104.89	1685.12	3065.32	3475.35	10425.9	3367.62	3347.13	4303.54
SLC7A10_4	target_2042	804.412	664.002	631.947	785.345	643.986	442.715	829.846	730.299	401.636	533.75	702.012	791.006	584.339	742.994	895.997	740.73	130.454	739.765	1030.59	573.973	953.03	719.399	679.594	626.038	847.23	676.695	704.87	743.48	782.419	715.61	973.922	726.541	856.411	665.238
MTCH1_6	target_2043	1297.39	1277.29	1460.4	1536.74	1394.64	1503.79	1108.95	1211.88	1737.27	1321.46	1466.11	1131.48	1237.74	1329.35	1114.49	968.147	384.248	112.499	1022.56	1359.9	1396.03	1411.05	1495.82	1249.94	1425.28	1251.6	1213.67	1285.73	1153.86	1400.82	1206.18	1264.9	1414.12	1516.85
SLC17A8_6	target_2044	2075.24	1916.32	1755.16	1989.72	2121.29	1729.77	1378.11	1866.74	2737.43	1785.81	2004.79	2178.71	2128.41	2408.49	2073.27	1966.18	339.182	1031.24	1729.26	2076.2	2311.91	2303.02	2109.76	2170.34	2046.22	2127.16	1911.25	2228.14	2061.32	1830.52	2448.27	1780.35	1535.94	1744.24
SLC38A10_3	target_2045	966.033	909.004	1002.63	780.878	946.646	1113.46	862.974	1331.05	1072.6	905.086	1484.25	1140.08	1543.19	1212.91	971.818	1216.36	47.438	214.77	1045.32	1378.46	997.421	1229.68	1199.49	888.399	1027.4	1021.64	892.835	937.031	1131.79	1252.93	1514.74	1169.18	889.801	816.834
SLC46A2_2	target_2047	1567.5	2037.26	1902.54	1635.91	1755.96	1724.64	2116.85	2058.61	2419.27	1974.8	2061.15	1518.39	1978.79	2448.69	2193.93	1868.72	697.338	8660.7	1583.37	1397.03	1802.79	2014.05	1854.25	2410.3	2002.25	1904.74	1998.75	2132.9	1989.6	2017.84	2145.32	2016.81	1689.36	2250.75
SLC25A51_6	target_2048	1423.59	1539.45	1855.65	2063.88	1318.64	1630.14	1291.15	1592.34	781.222	1233.6	1718.26	946.628	1213.83	1828.38	1430.01	1296.93	3138.02	5809.03	1296.94	1737.39	1260.14	1412.4	1316.6	944.923	1402.76	1425.02	1342.49	1553.78	1647.58	1338.38	1229.74	1256.72	1356.36	1377.74
SLC15A1_6	target_2049	1811.03	1792.26	1813.22	1637.7	1890.62	2100.59	2014.16	2019.25	1732.55	1546.62	1607.46	1929.37	2128.41	1705.01	1835.2	1951.89	2054.06	1471.01	1563.29	1861.16	1582.65	1634.38	1522.43	1995.43	1901.44	1960.34	1596.89	1725.06	2200.15	1998.12	2165.52	2050.35	2105.38	2036.74
SLC7A8_11	target_205	1526.91	1346.73	1593.27	1501.89	1573.3	1717.45	1359.89	1427.25	1197.03	1459.51	1267.44	1347.29	1540.53	1459.65	1609.37	1329.41	11268.9	2732.36	1464.25	733.324	992.891	1128.84	1446.13	888.399	1462.81	1749.23	1476.18	1303.39	1164.89	1704.81	1399.17	1221.54	1045.92	1231.49
SLC35F3_1	target_2050	668.622	599.24	640.879	473.53	394.658	613.227	575.592	704.607	620.567	568.447	556.834	765.212	668.449	853.889	578.036	582.187	68.7851	963.058	385.469	875.657	395.888	567.804	722.18	544.984	618.8	780.367	678.944	782.651	538.775	538.145	679.95	616.087	1184.9	542.178
SLC5A1_8	target_2051	1642.77	1817.23	1808.75	1722.58	1618.63	1711.28	1681.23	1534.39	1971.95	2182.25	1565.44	1545.04	1641.46	1522.03	1500.94	1883.01	3783.18	5788.57	1492.35	2037.53	2398.88	1547.76	2067.17	1802.39	1913.24	1724.72	1925.02	1822.6	1706.43	1959.51	1571.96	1846.63	1671.31	1684.5
SLC4A11_12	target_2052	2193.31	2226.08	1329.77	1428.63	2149.29	1833.52	1905.67	1938.35	2614.57	1838.23	2114.63	1937.96	2379.85	2028.68	1885.75	2232.58	981.966	985.217	2067.88	1670.86	2395.26	2542.6	1900.38	2143.67	2414.07	2202.56	1875.6	2023.07	2282.9	1806.69	1998.34	2241.81	2124.33	1898.52
SLC25A52_1	target_2053	3075.95	3199.07	2878.37	3034.16	2334.61	3442.09	3644.86	3368.89	4205.37	3083.64	3304.71	3537.17	3382.08	3193.07	3381.8	2966.82	1778.92	782.378	2737.1	2971.97	2847.31	3087.39	2670.47	3515.2	3323.5	3608.73	2953.16	3097.58	3230.81	2631.57	3256.13	2613.26	3412.11	3371.67
SLC39A12_5	target_2054	1735.02	1997.47	1265.01	1862.85	1950.62	1701.01	1297.77	1556.8	907.225	1613.8	2076.43	1865.74	1690.16	1881.05	1753.67	1714.07	2103.87	5440.85	1367.88	1763.69	1349.82	1726.42	1211.91	1364.06	1853.18	1703.99	2044.12	1511.54	1568.51	1625.12	1778.42	1694.44	1470.07	2428.21
SLC38A5_1	target_2055	1816.94	2293.19	2024.24	2354.25	2106.62	1924.94	1776.47	1908.29	3025.66	2188.89	1832.87	2075.53	1773.38	2021.75	2015.38	2419.72	4245.7	2732.36	2925.82	2744.55	2825.57	2531.77	2594.17	2150.07	2121.29	2426.87	2130	2188.2	2314.16	2215.02	2066.78	1979.99	2098.16	2541.46
SLC35B4_3	target_2056	1555.69	1843.76	1520.69	1420.59	1050.64	1558.23	1287.84	1635.52	1378.16	1594.61	1478.52	1735.05	1744.16	1643.32	1768.35	1885.61	2592.49	3044.29	1339.77	1774.52	1286.41	1551.82	1455.01	1553.9	1565.77	1584.3	1656.85	1506.93	1943.63	2048.24	2113.9	1658.45	1853.6	1874.44
SLC5A4_6	target_2057	1688.53	1612.02	1528.51	1334.82	1291.97	1263.43	1274.58	1803.88	1074.18	1018.78	1369.64	1359.33	1844.21	1675.9	1276.73	1533.44	40.3223	807.946	1578.01	1455.82	1536.44	1143.05	1352.09	1259.54	1514.29	1916.99	1725.72	1570.68	1182.36	1421.36	1428.34	1571.72	1445.7	1116.46
SLC25A41_3	target_2058	933.561	1058.03	1265.01	1058.74	942.646	1160.72	1346.64	1105.83	935.576	1103.67	1378.24	833.135	1207.63	1207.37	1102.26	1283.93	908.437	5244.83	1251.44	753.436	1384.25	1213.44	988.34	955.588	1271.92	1228.04	1199.09	1477.74	1221.9	921.009	1143.35	1252.63	1555.8	949.704
SLC25A30_1	target_2059	3833.14	4664.4	2863.86	3003.79	3389.26	3323.96	3403.86	3448.15	5263.8	3625.51	3082.17	3094.38	3024.4	3414.86	3279.07	3898.58	1008.06	905.104	3937.67	2993.63	3554.84	4280.53	3161.98	3042.74	3761.06	3576.68	3734.19	3713.56	3310.8	3373.47	3198.91	3431.44	3297.5	3325.3
SLCO2A1_2	target_206	532.093	487.663	361.751	592.359	274.661	389.302	414.923	379.908	193.73	555.897	510.033	580.358	571.059	532.295	559.285	427.544	14.2314	35.7951	380.115	348.097	632.334	557.653	480.862	434.067	283.125	404.321	546.882	517.671	503.837	353.286	543.062	460.634	519.802	397.716
SLC27A5_5	target_2060	566.041	525.896	624.131	669.196	395.991	652.26	1036.89	801.361	656.793	441.469	597.904	417.857	763.182	657.744	591.896	561.395	887.09	189.202	345.316	693.099	458.397	449.371	404.563	463.93	730.334	529.669	444.797	681.268	705.188	634.272	795.519	598.906	620.875	403.067
FLVCR2_9	target_2061	1716.57	1717.35	2019.77	1550.14	1158.64	1541.8	1828.64	2018.16	2019.21	2098.09	2050.64	1824.47	2270.95	1723.03	1958.31	1918.1	3908.89	913.626	1532.51	2059.19	1908.78	1875.99	1359.19	2032.76	1341.63	1638.96	1946.9	1894.8	2126.6	2037.56	1863.69	1883.44	1718.24	1990.36
SLC16A3_15	target_2062	1304.77	1300.69	1163.41	1351.79	1206.64	1477.09	1525.53	1381.88	2047.56	1587.22	1622.75	1432.41	1240.39	1578.17	1591.43	1495.75	443.545	811.355	2039.77	1279.45	1233.87	1231.03	1735.36	1109.17	1291.22	1288.36	1477.8	1301.09	1800.21	1317.84	1378.97	1405.63	1578.36	1056.71
SLC25A22_18	target_2063	1431.71	1268.7	1529.62	2098.72	1778.63	1682.52	1362.37	1510.34	1967.23	1271.99	1271.26	1497.75	1166.02	1683.52	1075.36	1322.92	199.24	410.791	1072.09	1336.69	1396.03	1312.24	1589.86	1786.4	1334.12	1502.3	1140.76	1387.11	1234.77	1102.58	1552.89	1279.63	1440.29	1601.57
SLC13A2_3	target_2065	1227.28	1059.59	937.872	1193.65	829.315	951.17	1236.49	1282.4	867.849	814.282	989.503	1115.15	1031.45	1185.19	1227	761.522	1700.65	366.473	1204.59	1042.74	1257.42	1107.86	1034.47	1130.5	1330.9	1059.34	1315.76	1281.12	1235.69	1249.65	1035.63	989.176	730.972	1122.7
SLC22A23_11	target_2066	3248.64	3464.36	3697.89	3754.29	3223.93	3786.19	3644.04	3464	4310.89	3173.71	3233.08	2918.98	3063.35	3115.45	3008.4	2858.96	3017.06	2502.25	4043.41	3482.51	3678.95	3442.02	3678.33	3573.86	3318.14	3585.16	3456.29	2766.55	3290.57	3301.99	3118.12	3409.34	2777.69	2550.38
SLC16A3_11	target_2067	1647.94	2001.37	1871.28	2246.14	2050.62	1843.79	1979.37	1865.65	1771.92	1706.82	1594.09	1669.71	1837.13	2039.77	2032.5	1875.22	1012.8	2302.82	1879.16	1842.59	1401.46	1869.9	2423.83	2167.14	1946.49	1806.72	1829.42	2079.9	1879.28	1726.99	1839.01	1995.53	1862.63	2108.07
SLC26A8_8	target_2068	663.456	975.326	941.221	917.576	810.649	868.996	882.022	1448.03	806.422	961.931	1152.83	1038.63	910.153	962.011	835.666	830.397	201.611	330.678	762.908	934.446	1098.88	927.842	1249.18	789.214	969.489	1004.68	1098.62	907.845	951.59	1051.64	1101.83	997.358	1219.19	882.823
SLC46A1_2	target_2069	1407.35	1639.33	1625.64	1544.78	1677.3	1297.33	1555.34	2219.87	1660.1	1980.71	1717.3	1328.37	1600.74	1668.97	2211.86	1688.08	469.636	6572.66	1193.88	1349.07	1572.68	2030.29	1447.91	1627.49	2007.61	1900.97	1879.65	1947.8	1225.57	1559.39	1732.41	1625.72	1743.5	1847.69
SLC40A1_4	target_2070	1642.77	1425.54	1350.98	1577.84	1417.3	898.784	1364.03	1280.76	1111.98	1613.8	1417.4	1703.24	1756.56	1347.37	1381.91	1511.35	6619.97	721.015	1446.85	1475.93	1678.67	1423.91	734.601	1404.59	1586.14	1561.68	1528.03	1354.09	1055.48	1616.08	1330.73	1421.99	1265.21	1623.86
SLC22A11_6	target_2071	2495.89	2840.93	3036.92	2540.98	2842.6	3309.58	3032	2418.29	2212.94	2823.78	2693.43	2526.92	2435.63	2636.52	2749.95	2593.85	8498.51	998.853	2169.6	2597.58	2383.48	2388.97	2349.3	2551.08	2446.24	2795.37	2464.61	2542.27	2940.28	2395.77	2740	2365.35	2714.52	2732.29
SLC6A2_6	target_2072	1428.75	1737.64	1688.17	1742.23	1637.3	1609.59	1467.55	1522.37	1639.62	1450.65	1394.47	1426.39	1598.96	1336.97	1506.64	1536.04	754.264	460.222	1786.81	2155.11	1892.47	1719.65	1907.48	2043.42	1500.35	1534.34	1653.61	1539.19	1520.71	1323.59	1799.74	1402.36	1441.19	1690.74
SLCO4C1_1	target_2073	1546.1	1711.11	1306.32	1312.48	1741.29	1825.3	1909.81	2138.97	1773.5	1649.97	1944.62	1836.51	1481.21	1841.54	1577.57	1684.19	1620.01	1457.37	1394.65	1364.54	1977.63	1410.37	1722.94	1772.53	1727.71	1924.53	1622.82	1457.77	1219.14	1486.27	1509.13	1876.08	1716.43	1864.63
SLC1A2_12	target_2074	1546.1	1744.66	1041.71	1450.97	1445.3	1786.27	1635.68	1081.78	552.84	1308.91	1473.75	1494.31	1335.13	1546.29	1482.19	1612.71	970.107	1431.8	1034.61	1383.1	1311.78	1904.41	1557.92	933.192	1915.38	1644.61	1731.39	1437.04	1617.24	1773.83	1533.81	1243.63	1644.24	1722.84
SLC25A24_11	target_2075	1045.74	759.194	706.753	851.46	730.65	712.864	841.441	492.514	697.744	700.593	647.57	477.183	757.87	491.402	662.01	740.73	37.9504	85.2263	639.772	983.954	735.609	551.562	658.302	726.29	865.462	843.512	848.275	585.26	801.726	682.746	721.465	962.995	670.509	594.791
SLC25A20_2	target_2076	690.761	781.821	590.636	612.908	905.313	654.315	522.588	506.727	560.716	677.707	756.454	611.31	532.103	483.778	562.546	418.447	289.372	785.787	698.663	530.654	597.003	490.653	613.942	614.307	702.451	619.204	675.703	604.462	467.98	676.995	567.747	667.633	487.315	711.609
SLC7A7_5	target_2077	1294.44	1327.22	1065.15	1116.82	1549.3	1456.54	1483.29	1214.07	1494.72	1522.26	1224.46	1287.96	1044.73	1098.55	1386.8	1529.54	21340	806.241	1147.04	1372.27	1449.48	1216.14	1550.82	1371.53	1329.83	1335.48	1443.77	1323.36	1430.6	1266.9	1328.48	1359.81	1280.55	1478.51
SLCO1A2_7	target_2079	1591.11	2112.17	2150.41	2146.07	2113.29	2021.49	1826.16	2026.91	1450.62	2002.85	2031.54	1758.27	1277.58	1833.23	1654.21	1934.99	4656.04	2960.76	1733.27	2039.07	1715.82	1577.53	1942.97	2125.54	2082.69	1986.73	2112.18	2227.37	1554.72	1807.51	1788.52	1981.63	1973.62	1615.83
SLC34A2_11	target_208	2013.98	2270.56	2116.91	2620.5	2187.95	2548.44	2170.69	2091.41	1968.8	2409.63	2342.91	2538.1	2013.31	2643.45	2022.72	1950.59	756.636	1796.57	2500.2	1895.19	1960.42	2246.85	2721.93	2615.07	2172.77	1935.84	2157.55	2536.13	2007.07	2181.34	1915.3	2058.53	2279.55	2023.36
SLC39A4_6	target_2080	2007.34	1632.31	1966.18	1973.64	2423.95	1747.24	1943.76	2416.65	1597.09	2022.79	1830.96	1814.15	1915.92	1712.63	1842.54	1832.33	4724.82	2418.72	1421.42	1726.56	1877.98	2474.25	2026.36	2133.01	1645.13	1715.3	1936.37	1625.21	1922.49	2082.75	2171.13	2276.17	1545.87	2071.51
SLC4A11_16	target_2081	1976.34	2514.78	1788.66	2183.6	1871.96	1568.51	1677.91	2345.05	3391.07	1745.21	1853.89	1674.01	1920.35	1968.38	2084.68	1990.87	756.636	339.201	2437.29	1992.66	2373.52	2092.55	2391.89	2592.67	1920.75	1980.13	2200.49	1878.67	1851.69	1674.41	2054.44	1739.44	2029.58	1548.95
SLC4A9_2	target_2082	1439.09	1377.16	1893.61	1692.2	1599.96	1519.2	1547.06	2052.6	1773.5	1810.91	1763.15	1539.02	1228.88	1362.62	1222.11	1738.77	11864.2	3073.26	1425.43	1878.18	1686.83	1375.18	2056.53	1863.18	1655.85	1954.69	1469.69	1444.72	1594.26	1567.6	1467.61	1579.9	1518.8	1646.15
SLC39A14_5	target_2083	775.631	706.916	686.656	770.156	491.989	949.116	901.899	1010.72	1093.08	764.082	822.357	1137.5	891.56	835.869	598.418	597.782	322.578	247.156	651.818	674.534	408.571	660.521	722.18	633.504	810.767	811.468	796.422	629.808	694.155	861.032	1056.95	795.268	685.85	747.279
SLC6A14_5	target_2084	4749.72	5461.83	5738.88	5526.9	4965.22	5788.17	5306.21	6555.74	6397.83	5534.61	4622.77	4693.59	5383.89	5706.22	5003.4	5151.32	10514.6	4559.61	46295.1	41859.8	5395.67	4947.14	4558.43	4866.46	5081.24	4684.09	4689.41	5093.76	5218.58	5394.6	5419.4	5796.79	4496.83	4916.17
SLC6A2_10	target_2086	935.037	1061.93	780.443	955.101	803.982	986.094	1059.26	1212.43	559.14	1174.54	1002.87	1098.81	1123.53	1020.92	1291.41	948.654	2025.6	627.266	500.574	1186.62	1082.58	870.994	908.492	765.751	812.912	867.074	1212.05	976.202	1095.02	1098.47	821.326	1122.54	1094.65	1160.15
SLC38A10_1	target_2087	1022.86	763.875	922.241	958.675	766.65	744.707	1238.14	540.071	532.365	710.928	978.041	690.411	750.787	1025.08	965.296	781.015	360.529	61.363	682.602	1446.54	831.637	855.428	619.265	573.78	1073.52	878.384	1016.8	912.453	500.159	734.507	648.533	696.269	705.704	939.895
SLC12A1_1	target_2088	1179.31	896.52	909.959	1189.19	550.654	1092.92	703.133	1075.22	1067.88	1226.96	1002.87	982.739	809.221	1054.19	1189.5	879.779	97.2479	683.515	1117.59	759.625	921.323	1105.83	1323.7	907.596	1009.17	930.22	1336.01	982.346	971.817	1036.03	1403.66	941.722	1137.97	1398.25
SLC25A26_2	target_2089	2566.74	2229.99	1633.46	2291.71	2321.28	2699.43	2007.53	2164.11	2499.59	2515.19	2613.2	2050.6	2391.36	2408.49	2322.74	2252.08	5384.21	2231.23	1705.17	1820.93	1828.15	2016.75	2074.27	2046.62	1980.8	1771.85	2171.32	1887.89	1987.77	2219.95	2057.8	2258.99	1941.14	2350.63
SLC7A11_4	target_209	2270.07	1704.09	1634.58	1816.39	1675.96	1709.23	1759.9	1778.19	2951.63	2172.65	2059.24	2487.37	1758.33	2091.75	1887.38	2226.09	1503.78	10414.7	1983.56	2048.36	1773.8	2180.53	1643.09	1536.83	1844.6	1721.9	1985.79	1860.24	2377.6	2209.27	1987.11	2379.26	2460.94	2656.5
SLC24A4_12	target_2090	1284.11	1048.67	895.444	1190.08	1121.31	1321.98	1123.85	1125.51	518.189	1086.69	1222.55	1037.77	925.204	895.475	870.723	1108.5	9833.89	369.882	1294.27	1332.05	1088.01	1220.88	786.058	877.734	967.344	791.677	925.243	1341.03	876.198	971.948	961.58	1052.18	1047.73	935.436
SLC25A35_4	target_2091	1892.21	1667.42	1727.25	2059.41	1834.63	1374.37	2169.03	1961.31	1234.83	2038.29	1859.62	1990.41	1962.85	2352.35	1964.83	1980.48	3090.58	1912.48	2189.68	2059.19	1587.18	1710.86	1726.49	1593.36	1789.91	1748.29	2211.02	1801.1	1767.11	1975.12	1926.53	2226.26	1737.19	1861.95
SLC34A3_3	target_2092	2000.7	1857.8	2118.03	1678.8	1763.96	2377.93	1725.95	2247.75	1704.2	1891.38	2509.1	2299.08	1969.93	2248.39	1691.71	2084.44	8811.6	3751.66	2821.42	2037.53	2278.39	2483.72	2828.39	1951.7	2173.84	1916.05	2058.71	2445.5	1489.45	2040.02	1650.51	1962.81	1859.92	2163.36
SLC25A42_6	target_2093	1243.52	1482.5	1452.58	1533.16	1626.63	1641.44	953.247	1282.4	1156.08	1400.45	1050.63	1335.25	1063.32	1188.65	1137.32	1117.59	6916.46	968.171	1551.25	1200.55	1348.92	1195.16	1277.57	1662.68	1502.49	1367.53	1220.96	1153.62	1339.58	1248	1407.03	1203.54	982.751	1457.1
SLC12A9_3	target_2095	1242.04	1363.12	972.484	1309.8	1295.97	1612.68	1161.12	1052.81	852.099	1111.06	1124.17	1021.43	1079.26	1192.81	1219.66	1500.95	317.834	10713	923.52	1123.19	695.748	1042.89	1311.28	1574.16	860.1	1003.73	1153.72	1175.13	974.575	1213.5	1291.46	1487.45	1173.17	1099.52
SLC7A5_4	target_2096	918.801	858.287	959.086	1486.71	1029.31	918.3	1397.98	961.524	1908.95	4487.04	1468.02	1266.47	1618.44	1252.42	951.436	1317.72	21015	8972.63	1001.15	1233.04	1664.18	1818.46	949.303	884.133	765.725	1039.55	1081.61	877.123	1625.52	1355.63	2272.11	1403.17	1290.48	1376.85
SLC2A11_9	target_2098	1183	1282.75	1487.2	1559.07	1295.97	1167.91	1343.32	1878.77	726.095	1735.61	1763.15	1297.42	1714.06	1397.97	1440.61	1533.44	865.743	5659.03	1788.15	1475.93	1613.45	1658.75	1077.06	1141.16	1343.77	1294.96	1376.52	1235.81	1239.37	1015.49	1499.03	1430.17	1656.87	1736.22
SLC17A1_5	target_2099	2706.22	1640.11	1372.2	1221.35	1813.29	1962.94	1735.89	1891.34	1627.02	1613.8	1912.15	2039.42	1596.31	2070.27	1726.77	1841.43	5721.02	5485.17	1723.9	1387.75	2252.12	1924.71	1770.85	1549.63	1642.98	1589.95	1802.68	1486.19	2011.67	1667.02	2032	2038.9	1568.43	1592.65
SLC12A4_1	target_21	3822.07	3574.37	3918.96	3719.44	3638.59	3672.17	3859.37	3390.75	2375.17	4128.99	3559.73	3746.1	3888.51	4329.05	3775.58	3168.24	1672.19	2359.07	4035.38	3637.22	3541.25	3895.45	3493.79	3696.51	3888.68	3507.88	3907.57	4371.79	3319.99	3973.24	3425.56	3896.98	4069.08	3059.56
SLC6A15_2	target_2100	1042.05	843.462	1023.84	1022.11	983.978	926.518	1065.05	1036.96	740.27	912.469	1204.4	1261.31	1597.19	1018.84	1077.8	1251.44	1527.5	577.835	2644.75	2241.74	886.898	1020.56	798.479	935.325	1060.65	825.606	994.11	1023.05	624.28	1187.21	1027.78	985.903	1318.46	1532.9
SLC36A1_6	target_2101	1020.64	1167.27	1104.23	1239.22	953.312	1331.23	977.264	1106.93	880.449	1077.84	1247.38	1477.98	1378.51	1551.14	1246.57	1351.51	965.363	1931.23	1014.53	1225.3	808.989	1386.69	1130.29	876.667	939.461	1117.77	1098.62	1069.14	1268.79	944.835	1040.12	1066.9	1093.75	1508.82
SLC23A1_6	target_2103	1750.52	2196.43	1937.15	2008.48	2178.62	2243.36	2042.32	2491	1661.67	1955.61	2416.45	2315.41	1929.2	2218.59	2295.84	1727.07	332.066	2774.97	2087.96	2186.05	2255.75	2673.21	2920.66	2557.48	2216.74	2447.6	2213.45	1880.97	1706.43	2179.69	2233.96	2146.9	1989.87	2168.71
SLC6A19_6	target_2104	1166.77	1403.69	1118.75	1421.48	1378.64	1131.95	1384.73	1844.33	1686.87	1044.61	978.997	1160.72	1204.98	1282.22	979.156	1213.76	97.2479	317.042	1650.29	1103.08	1191.29	1147.11	1685.68	1564.56	1369.51	1259.14	1137.51	1099.86	1172.25	1020.42	1229.74	1133.18	1408.7	1133.4
SLC7A10_6	target_2105	2393.31	2164.44	2834.83	2799.19	2509.28	2807.29	2563.25	2492.64	3052.43	2383.05	2545.39	2861.38	2719.83	2213.74	2394.49	2535.37	15248.9	2505.65	1901.92	3722.31	1802.79	2657.65	3046.64	2685.46	2613.54	2601.22	2754.66	2849.5	2539.41	2315.26	2512.22	2618.99	2404.99	2551.27
SLC30A5_4	target_2106	3374.84	3565.01	3454.49	4320.74	3713.25	3700.94	3032	3704.52	4432.17	2888.75	3325.72	3287.83	3702.59	2907.52	3358.15	2875.85	3614.77	5365.85	3267.12	3637.22	3517.7	2873.54	3245.37	3426.68	3840.42	3918.8	3431.99	4238.91	3323.67	3000.47	3502.98	3440.43	4039.3	3554.48
SLC25A16_4	target_2107	1949.78	1892.91	2171.62	2006.69	1455.97	1842.76	2314.79	1708.77	1699.47	2032.38	1973.28	2110.78	2002.69	2188.78	2004.78	2131.22	3339.63	671.584	1671.7	1352.16	2291.98	1577.53	1295.31	1625.35	2342.22	1816.14	1751.64	1710.47	1942.71	2183.8	2091.46	2186.17	2366.18	2168.71
SLC16A3_10	target_2108	2863.41	2740.28	2406.09	2614.24	2341.28	2438.53	1992.63	2434.15	4548.73	2154.19	2349.59	2687.7	2659.63	2177.69	2016.2	2107.83	4101.01	1927.82	2543.03	2281.97	2917.98	2290.84	2443.35	3025.67	2806.58	2243.08	2592.63	2443.19	2679.16	2190.37	2412.36	2398.9	2516.89	2637.77
SLC35G1_2	target_2109	926.181	1159.47	624.131	1007.81	887.98	916.246	812.454	829.239	700.894	1039.45	923.6	957.805	791.514	947.457	1231.89	861.585	353.413	928.967	1013.19	1127.83	819.86	1047.63	956.401	1032.38	794.681	1062.17	917.951	985.419	1004.92	695.892	1019.93	793.632	1260.7	996.966
SLC48A1_3	target_211	533.569	455.672	585.053	742.459	613.32	506.401	695.68	571.776	302.408	934.616	639.929	447.95	699.436	419.321	659.564	609.477	130.454	247.156	274.379	437.828	745.574	785.045	489.734	475.661	526.57	450.502	547.692	928.582	476.255	738.615	667.608	766.632	739.997	616.193
SLC4A5_2	target_2110	1189.64	1380.28	1276.18	1373.24	1335.97	1428.81	1118.06	1256.7	1108.83	1297.83	1465.15	1221.76	1296.17	1124.19	925.347	1218.95	246.677	2372.7	1503.06	1861.16	1203.97	1488.2	1135.61	1145.43	1597.94	1546.6	1502.1	1574.52	1130.88	1225.82	907.722	1232.17	1245.36	1230.6
SLC16A4_4	target_2111	1563.07	1672.1	1818.8	1755.63	2014.62	2321.43	2032.38	2050.96	1737.27	1413.74	1633.25	1658.53	1954.88	1792.34	1559.64	2150.71	1589.17	2122.14	1335.76	1797.73	1034.56	1634.38	2306.72	2117.01	1984.02	1766.19	1814.03	1872.53	1668.73	1434.51	1987.11	1489.9	2077.4	1579.27
SLC35C1_3	target_2112	2272.28	2012.29	1725.01	2195.21	2243.95	2366.63	2261.79	2000.67	3189.46	2031.65	2000.02	2126.26	2288.66	2138.19	1889.01	2022.06	17170.2	2485.2	2328.88	1930.78	2772.12	2449.21	2198.48	1776.8	1920.75	2165.8	1959.86	2506.94	1996.96	2005.52	1936.62	1786.9	2226.31	1986.8
SLC11A2_12	target_2113	1330.6	1062.72	1242.68	1479.56	1406.64	1070.32	1139.59	1036.41	1376.59	1178.24	1243.56	1175.33	1229.77	955.774	1106.34	1126.69	6031.74	2616.45	1942.07	1786.9	1105.23	1289.23	1570.34	1575.23	1222.59	1349.62	1385.43	1504.63	1338.66	1099.3	1292.58	1027.63	1310.34	1596.22
SLC16A8_2	target_2114	1119.54	1112.65	1642.39	1324.99	695.984	1091.89	1339.18	1304.81	535.515	1198.91	1006.7	1146.96	1336.01	1329.35	1029.7	1011.03	417.454	2505.65	1054.69	1664.68	994.703	796.55	1210.14	695.361	1239.74	1593.72	1469.69	1083.73	1176.85	1260.33	1024.41	1348.36	1082.92	1063.85
SLC4A8_9	target_2115	2180.77	2184.73	2129.19	2031.71	2071.95	1824.27	1951.22	2136.78	2198.76	2091.44	2008.61	1649.94	2332.04	1903.92	1882.49	1673.79	2262.79	1136.92	2125.43	2014.32	2798.39	2477.63	1843.6	1788.53	1792.05	1718.13	2024.68	2583.75	2319.67	2362.91	1495.67	2269.62	1802.16	1980.56
SLC16A2_5	target_2116	1182.26	1101.73	1094.18	1019.43	954.645	875.159	833.159	812.84	787.522	1004.01	1060.18	1010.25	771.151	868.444	1151.18	1161.78	26876	591.471	1057.36	608.009	1294.56	969.125	1238.53	858.536	943.75	846.34	1077.56	890.179	889.07	747.652	1264.53	760.087	1279.65	1339.39
SLC37A4_11	target_2117	3653.8	3438.61	3969.21	3814.15	4270.57	3675.26	3638.24	4175.17	5481.15	3291.09	4101.28	3370.37	3581.29	3904.88	3534.25	3947.96	10500.4	8650.47	3556.22	3572.25	3542.16	4029.45	3451.2	4402.53	3557.3	3268.49	3184.88	3893.29	3919.45	3768.66	4120.09	4112.98	3520.4	3501.87
SLC35C1_6	target_2118	3275.95	2508.54	2996.72	3246.81	3095.93	2476.53	2475.46	2925.02	4170.72	3045.99	3232.12	3125.33	3222.72	3310.21	2756.47	2897.94	2046.95	2490.31	3629.83	2554.26	3481.46	3431.19	2743.22	2927.56	2696.12	2687.93	2741.7	3051.5	3149.9	3235.44	3119.24	3227.71	3455.42	2837.52
FLVCR1_2	target_2119	1011.79	959.721	953.503	922.043	1069.31	1086.76	770.217	1029.31	1064.73	1108.1	1412.62	1063.56	1096.96	1165.78	1245.75	1017.53	3448.74	1133.51	911.474	1239.22	1001.04	1210.05	1375.16	1516.57	1253.69	968.861	1250.13	1114.45	1360.73	1326.06	1015.44	1168.36	989.069	1217.23
SLC9A4_5	target_212	1874.5	2182.39	1725.01	2508.81	1753.29	2023.55	1736.71	1958.03	1680.57	1723.06	2029.63	1907.01	2301.94	1614.9	2096.09	2116.93	2658.9	2287.48	1810.9	1728.11	2135.26	1792.07	2127.5	1912.24	1972.22	2047.99	1769.47	2043.8	2162.45	1933.21	2080.24	2334.26	2152.31	1703.22
SLC16A7_6	target_2120	1060.5	1065.84	1132.15	1035.51	1125.31	1343.55	1265.47	881.716	519.764	1075.62	1302.78	1209.72	1446.68	1082.61	1199.28	899.272	28.4628	521.585	1219.31	1189.72	1144.18	1018.53	1156.91	733.755	1148.59	1213.9	711.351	1050.7	1372.68	1149.41	1300.43	1083.27	1191.21	823.076
SLCO2B1_7	target_2121	2532.79	2221.4	2343.56	2623.18	2539.94	2534.06	2361.17	2322.09	2631.9	2120.97	2447.97	2488.23	2199.24	2671.87	2361.88	2452.2	4053.58	3969.84	2057.17	2596.03	2222.23	2381.53	2383.02	3064.07	2406.56	2589.91	2464.61	2482.36	1996.96	1842.84	2157.66	1929.26	2563.82	2032.28
SLC28A2_3	target_2122	3628.71	2734.03	2665.12	2869.77	2635.94	2833.99	3198.47	2620.55	2663.4	2747	3319.04	3057.41	3198.81	2985.84	2624.4	3432.05	929.784	3117.58	2663.48	2363.96	3392.68	3569.92	2828.39	2795.31	2308.97	2776.52	3052.82	3385.6	3174.73	3162.32	2535.79	3018.26	2760.55	2273.05
SLC39A14_2	target_2123	873.784	694.432	500.198	633.458	370.658	671.777	820.736	1035.32	422.112	1111.79	638.974	815.08	705.634	682.002	733.755	865.484	431.686	426.132	461.76	657.516	604.25	536.673	773.638	614.307	940.533	985.826	849.085	821.822	1040.77	534.037	611.506	638.178	515.29	533.261
SLC22A5_5	target_2124	912.159	1138.4	1163.41	1139.15	779.983	1165.85	1034.41	880.622	726.095	1056.43	1027.71	874.405	1256.33	818.541	812.838	778.416	343.925	1627.82	1303.64	1259.34	1036.38	620.592	1451.46	980.118	803.26	1048.03	939.016	1283.43	932.282	1013.03	1028.9	1015.36	1334.7	814.159
SLC35F6_4	target_2125	4430.91	4448.27	4673.73	5087.32	3986.58	4026.55	5543.9	4838.23	3736	5560.45	5272.25	5252.45	5166.98	4875.21	4984.64	4736.77	5260.87	8418.66	3809.18	3562.96	4223.41	4839.53	4499.87	4267.09	4020.59	3524.85	4360.47	3900.2	4991.48	4896.71	4834.83	4868.15	3904.84	3725.69
SLC39A5_4	target_2127	1693.69	1930.37	1507.29	1515.3	1818.63	1741.07	1268.79	1487.38	1508.89	1893.59	1644.71	1601.79	2004.46	1895.61	1596.33	1758.26	20384.1	2493.72	1996.94	1398.58	1312.68	1459.78	1879.09	1928.24	1487.48	1649.33	1773.52	1942.42	2083.38	1645.66	1669.58	1950.53	2108.99	1484.75
SLC4A7_9	target_2128	2467.85	2150.4	2919.68	2453.42	2223.95	2220.77	2312.31	2138.42	2230.26	2515.93	2800.41	2562.17	2142.58	2865.24	2209.42	2573.06	6380.41	2149.41	2312.81	3307.69	2580.97	2114.88	1712.29	2946.75	2347.58	2409.9	2230.47	2618.31	2417.13	2076.17	2450.51	2367.8	2515.99	2778.66
SLC9A3_5	target_2129	1807.34	1821.91	2126.96	1348.22	2350.61	1819.14	1402.13	1562.27	1828.63	1675.81	1320.93	1617.26	1941.6	1664.11	1928.15	1831.03	4527.95	1522.14	1873.81	1522.34	2102.65	1815.08	1671.48	1783.2	2071.96	2062.13	1920.16	1551.48	1335.9	1897.06	1479.96	2128.08	1424.04	1549.85
FLVCR2_8	target_213	1142.41	1008.88	999.28	1068.57	1063.98	1167.91	1205.84	909.047	997.003	1021.73	1025.8	969.842	1046.5	1032.71	961.219	1114.99	1053.12	1817.03	1211.28	1067.5	1030.03	1201.93	768.314	1195.55	1144.3	1127.2	1015.17	1332.58	851.374	944.835	1017.68	947.449	1178.58	1230.6
SLC22A15_6	target_2130	932.823	966.743	1120.98	993.519	1306.64	805.31	1029.44	933.645	848.948	983.34	942.702	1149.54	1241.28	1215.68	1438.98	1046.12	2400.36	344.314	1094.84	917.428	1071.71	1092.97	883.65	918.261	1336.26	1069.71	1157.77	1000.78	1083.07	853.638	684.438	1043.18	962.898	1186.91
SLC15A3_2	target_2131	3605.1	3799.87	3415.42	3243.23	3805.25	2790.85	3242.36	3794.16	5008.64	3104.31	3662.88	3292.13	3920.39	3730.22	3349.18	2925.23	6162.19	4932.9	2741.11	2863.68	3755.95	3607.15	3014.7	3769.03	2650.01	2827.42	3431.18	3422.47	3450.55	3879.57	3259.5	4059.8	2781.3	3391.29
SLC25A14_5	target_2133	2739.43	2722.33	2730.99	2499.88	2730.61	2798.04	2390.98	2005.04	1707.35	2648.08	2596.97	2396.23	2116.02	2387.7	2135.23	2097.43	9722.41	2933.49	3221.61	3120.49	2430.59	2397.09	2654.5	2481.76	2134.16	2734.11	2629.08	2809.56	2700.31	2456.57	2351.77	2671.35	2884.18	2520.06
SLC25A48_6	target_2134	1461.23	1760.27	1442.54	1683.26	2125.29	2158.11	1305.23	1852.53	1559.29	1383.47	2056.37	1749.67	1533.45	1724.41	1938.74	1595.82	336.81	12008.4	1926.01	1729.65	1923.27	1818.46	1715.84	2124.48	1671.94	2020.66	1518.31	1667.45	1831.47	2090.14	1293.7	2241.81	1593.7	1725.52
SLC50A1_10	target_2135	1205.14	969.864	759.23	779.984	697.318	1084.7	893.617	834.705	1129.31	1188.57	1038.21	1127.18	969.472	1028.55	1045.19	1231.95	362.901	2693.15	951.627	999.425	1068.08	1053.72	1071.74	955.588	912.649	1119.66	917.141	1007.69	1201.67	792.84	1147.84	1221.54	527.022	906.9
SLC25A20_1	target_2136	1090.75	876.233	1156.71	821.976	763.983	1096	1154.5	952.231	743.421	942.737	1114.62	1018.85	997.804	967.556	944.098	610.777	11.8595	1353.39	1043.98	1299.56	982.02	1097.03	949.303	732.689	1020.97	989.596	1031.38	1026.13	948.832	953.873	953.725	961.358	900.63	1044.23
SLC39A14_4	target_2137	2036.12	2153.52	1777.49	2063.88	2269.28	2494	2421.63	2472.96	3027.23	1979.23	2580.73	2162.37	2038.1	2171.46	2623.58	2326.15	1952.07	992.035	2358.32	2503.2	2263.9	2324	2885.17	2917.96	2602.82	2304.34	2073.29	2662.09	1982.25	2388.38	2190.2	2673.8	2293.09	2028.71
SLC38A5_5	target_2138	2789.61	2830.01	2704.2	2672.32	3559.92	2925.41	2173.17	2563.7	2865	2216.94	2346.73	2696.3	2221.37	2572.76	2303.99	2398.92	10858.6	1564.76	2492.16	3222.6	2426.97	2601.48	3348.29	2531.88	3050.03	2761.44	3094.95	2576.07	2732.49	2782.74	2549.25	2795.71	2667.6	2145.53
SLC33A1_5	target_214	2709.91	2620.9	2833.71	2584.76	2590.61	2504.27	3093.29	3349.75	2408.24	2882.1	2052.55	2664.49	2644.58	2734.25	2739.35	2819.97	7998.04	2401.68	2785.28	2888.43	2853.66	2836.31	3261.34	3142.99	2165.26	2222.35	2580.47	2305.71	2405.18	2855.05	2670.43	2825.17	2333.7	2065.27
SLC22A23_8	target_2140	2551.98	2847.17	2618.23	2499.88	2559.94	1857.14	2736.34	2402.44	4115.59	2846.67	2839.57	2402.25	2958.88	2199.18	2652.93	2341.75	5026.05	6177.21	2544.36	2462.98	2743.13	3425.77	2407.86	1994.36	2208.16	2342.04	2368.2	2766.55	2704.91	2654.58	2175.62	2564.17	2588.18	3008.73
SLC44A3_5	target_2141	716.591	1036.19	759.23	922.937	934.646	1164.82	745.371	1397.73	915.1	1141.32	831.908	674.075	1312.99	914.881	989.754	816.102	3059.75	6107.32	1101.53	750.342	727.456	825.651	1327.25	1077.17	763.58	856.707	1119.69	766.522	1095.02	1076.29	848.255	941.722	1036	629.569
SLC15A4_3	target_2142	1328.39	915.246	1021.61	1288.36	974.645	931.654	1088.24	944.031	1093.08	884.415	895.901	1142.66	1010.2	951.615	1086.77	1046.12	329.694	659.652	1093.5	1353.71	865.156	1111.24	1513.56	779.615	1144.3	1275.16	738.898	939.335	1044.45	873.356	773.079	829.632	975.532	996.074
SLC39A10_7	target_2143	3996.23	4245.4	4596.69	4410.98	4403.9	4080.99	4316.53	4087.16	4784.98	4212.42	3646.64	3887.11	4779.19	3829.33	4053.59	4353.41	7514.18	4128.36	3620.47	3643.41	3351.91	4580.33	3644.61	4127.37	3683.84	4247.72	3500.04	3798.82	4677.04	4795.65	3949.54	4648.06	3949.96	4135.89
SLC27A1_4	target_2144	1129.87	1061.15	1125.45	1124.86	971.978	913.164	1254.71	967.537	439.437	1236.56	1069.73	1334.39	1302.37	1361.93	1096.56	983.741	3427.39	1302.26	896.751	1038.1	1008.29	1212.08	642.332	612.174	1173.25	923.623	986.818	963.913	1050.89	1216.78	1061.44	1138.08	1090.14	1403.6
SLCO5A1_17	target_2147	1385.95	1482.5	1477.15	1203.48	1370.64	1198.72	1217.44	1192.2	1149.78	1139.11	1198.67	1573.41	1229.77	1280.83	1040.3	992.838	218.215	2093.16	1679.74	1717.28	1370.66	1307.51	1479.85	967.32	1122.85	1163.01	1350.6	1369.45	1057.32	1539.67	923.431	1495.63	1031.48	1320.67
SLC16A5_5	target_2148	942.417	873.112	696.705	941.699	615.986	965.551	859.661	804.641	836.348	961.193	1076.42	1116.01	849.948	785.966	865.831	569.192	135.198	68.1811	698.663	705.476	914.076	1207.35	681.369	858.536	870.824	635.226	845.034	801.085	951.59	888.967	889.77	806.723	1072.99	1260.03
SLC25A24_5	target_2149	2611.02	2086.42	1723.9	2690.19	2407.95	2443.67	2555.79	2195.82	2606.7	2613.38	2787.04	2016.21	2792.43	2021.75	2438.51	2258.58	3285.08	1049.99	3085.09	2934.84	2197.77	2379.5	1980.23	2387.9	2612.47	2799.14	2121.09	2552.26	2715.94	1828.05	2176.74	2169.81	2360.77	2640.44
SLC25A23_6	target_215	969.723	1112.65	1174.57	1437.57	1417.3	1010.75	1170.23	1019.47	1143.48	853.409	1177.66	872.686	1128.84	1069.44	1200.91	959.05	732.917	591.471	1525.82	1039.65	946.689	919.721	1023.83	732.689	885.838	959.437	1144	1001.55	1025.14	810.915	1174.77	1120.9	951.166	836.453
SLC35E3_3	target_2150	977.103	1052.57	1065.15	1112.35	934.646	1089.84	1302.74	1110.75	1660.1	1363.54	1152.83	1326.65	942.911	1324.5	1353.37	899.272	668.875	748.287	987.765	1050.48	1060.84	1056.43	1199.49	1085.7	1410.26	1115.89	827.209	1020.75	1138.23	1508.45	1191.6	1283.72	949.361	1052.25
SLC6A2_12	target_2151	2458.99	1651.81	2464.15	2197.89	2578.61	1719.5	2864.71	2095.24	3203.64	1634.47	2124.18	1698.94	1950.45	1833.92	2592.6	1992.17	512.33	5202.22	2373.04	2410.38	1947.73	2245.5	2329.78	2284.45	2316.48	2478.7	2162.41	2184.36	1844.34	2205.98	2276.6	2504.44	1493.53	2564.65
SLC4A8_7	target_2152	591.87	525.896	653.161	600.4	566.654	744.707	677.459	436.211	601.667	611.265	758.364	680.953	856.146	666.061	534.826	714.739	1755.21	1401.12	724.093	524.466	576.167	385.078	706.21	359.412	493.324	363.794	609.267	592.941	387.991	689.319	454.422	700.36	535.144	707.15
SLC22A17_12	target_2154	1586.68	1512.93	1684.82	1383.96	1575.96	1663.01	1708.56	1638.25	2112.13	1978.49	1900.69	1556.22	1400.64	1621.14	1324.02	1695.88	9065.4	4794.83	1761.38	1707.99	1480.28	1178.92	1696.32	1677.61	1934.69	2064.01	1801.06	1703.55	1902.26	1934.04	1769.44	1691.99	1761.55	1655.07
SLC17A6_5	target_2156	1470.08	1920.22	1426.9	1994.19	1938.62	1333.28	1326.76	1662.85	1162.38	1557.69	1634.21	1533	1416.58	1839.47	1942.01	1339.81	8375.17	3782.35	1814.92	1788.44	1655.12	1673.63	1549.05	1481.38	1595.8	1528.69	1967.96	1798.02	1893.07	2098.36	1539.42	1818.81	1891.5	1824.5
SLC5A4_2	target_2157	904.041	1169.61	1026.08	898.813	1095.98	923.436	1192.59	1007.99	1126.16	1237.3	980.907	1226.92	1087.23	806.759	1300.38	810.904	692.594	727.833	710.709	895.769	1263.76	822.267	878.327	1437.65	1145.37	1123.43	965.753	1212	844.938	1053.29	977.288	917.995	1038.7	1120.03
SLC35A1_2	target_2158	2989.61	2921.3	3201.05	3614.91	3719.92	3187.34	3492.48	3564.03	2173.56	3101.36	2468.98	3413.36	3068.67	3215.25	2976.6	2718.61	7224.8	3349.4	3251.06	2722.89	2908.92	2633.96	3612.67	3132.32	2404.42	2540.9	3180.02	2839.51	3504.79	2881.34	2947.57	3029.71	3237.03	2740.32
SLC4A11_2	target_2159	1095.92	896.52	617.432	813.042	810.649	803.256	653.442	724.832	963.927	871.865	701.057	773.81	908.382	938.446	723.972	575.69	1093.45	789.196	1081.45	954.559	729.268	882.499	707.985	834.007	820.419	847.282	1015.17	684.34	1183.28	778.051	658.631	887.722	732.777	523.452
SLCO6A1_2	target_216	2000.7	1526.97	2095.7	1912.88	1633.3	2136.54	2116.03	1931.79	1348.24	1714.2	2058.28	1561.38	1553.81	1983.63	1794.44	1730.97	362.901	2369.29	2236.52	1475.93	1773.8	1776.5	2097.34	1841.85	1828.52	2027.26	1745.16	1533.04	1842.5	1920.07	1732.41	2139.53	2081.92	1717.49
SLC26A7_2	target_2160	2177.08	2375.11	2354.73	2498.99	2337.28	2629.58	1899.04	2306.78	2419.27	2028.69	2481.4	2075.53	1723.8	2047.39	2206.16	2216.99	763.751	1142.03	2221.8	2390.26	1823.62	1896.29	2501.9	2178.87	2245.7	2111.14	2544.82	2153.64	1994.2	1960.33	1955.7	1877.72	2096.36	2405.02
SLC22A12_3	target_2162	1961.59	1758.71	1548.6	1811.92	1746.63	1697.93	2098.63	2078.29	2921.71	2123.93	1444.14	2135.72	1984.1	1464.5	1919.99	1632.2	2144.2	1184.65	1347.8	1630.64	1556.37	2096.61	2100.89	1949.57	1913.24	1907.56	1764.61	1658.24	2060.4	1898.71	1689.78	1889.17	1728.16	2110.75
SLC29A3_2	target_2164	1997.01	2428.95	2102.4	2634.79	2290.62	1874.61	2398.44	1807.71	1677.42	1840.44	2300.88	2125.4	2246.16	2132.64	1829.5	1689.38	5396.07	5001.08	2233.85	1755.95	2766.69	2429.58	1927	2246.06	1733.07	2001.81	2056.28	1808.78	2400.58	1808.33	2601.99	2060.17	2573.74	2042.09
SLC4A2_8	target_2165	2401.43	2012.29	1893.61	2202.36	2157.29	1923.91	2362.83	2938.14	2948.48	2512.24	2346.73	2262.1	1925.66	2046.7	1693.34	2127.32	3904.15	4019.27	2838.82	3583.08	1825.43	1896.29	1912.8	2328.18	2603.89	2294.92	2262.07	2255.79	2024.54	1897.89	1906.33	2056.9	2562.01	2121.45
SLC12A3_2	target_2166	2439.8	2217.5	1815.45	2086.21	2934.6	2614.18	2284.15	2443.99	2783.1	2445.8	2455.61	2551.85	2386.05	2778.61	2369.21	2509.38	151.802	1194.87	2054.5	2026.7	2586.41	2179.85	2439.8	2502.02	2095.55	1703.05	2245.05	2337.97	2633.19	2301.29	2553.74	2195.17	2094.55	2237.38
SLC1A4_8	target_2167	1440.56	1557.4	1474.91	1873.57	1227.97	1223.37	1456.79	1669.41	2178.29	1697.96	1479.48	1691.2	1703.44	1571.24	1852.32	1391.79	801.702	3098.83	1611.48	1565.66	1827.25	1425.94	1030.93	1963.44	1616.17	1272.34	1467.26	1977.75	1645.75	1612.79	1926.53	1685.44	1649.65	1927.94
SLC35G1_5	target_2168	1413.99	1097.05	1220.35	891.666	1214.64	1016.91	967.326	1249.05	1130.88	1020.99	988.548	979.3	1428.09	1228.85	1136.51	1053.92	2699.22	775.56	1211.28	739.512	1249.27	833.095	791.382	1461.11	1508.93	1439.15	1192.61	1002.32	1003.08	876.643	1297.07	910.631	1482.7	928.302
SLC52A3_3	target_2169	1982.99	1583.15	1279.53	1526.91	1473.3	1442.16	1460.1	1398.28	1715.22	1552.53	1514.82	1255.29	1440.48	1093.01	1465.06	1630.9	592.975	3594.85	2124.1	1817.84	1500.21	1611.37	1446.13	1534.7	1488.55	1385.43	1741.92	1563	1687.12	1743.43	1660.6	1664.99	1263.41	1407.17
SLC7A3_2	target_217	2957.88	3096.07	2212.93	3237.87	2602.61	2629.58	2171.51	2781.8	2849.25	2248.69	2124.18	1985.25	2669.37	2381.46	2047.99	1814.14	785.099	7726.62	2065.2	2252.57	2216.79	2246.18	2698.86	2483.89	2172.77	2378.8	2502.69	2652.87	2617.56	2391.67	1795.25	2339.17	2715.43	2198.14
SLC31A2_4	target_2170	4560.06	4843.08	4568.78	4662.04	5098.55	4577.12	5093.37	6046.83	6413.58	4472.28	4441.3	4721.96	4757.05	5254.33	4484.06	4678.29	8875.65	7702.76	4411.48	4659.86	4943.62	5411.4	5484.66	4688.36	4281.19	4041.32	4841.73	4506.2	5546.8	5211.38	4987.42	4725.79	3841.66	4516.67
SLC15A1_3	target_2171	718.805	1076.76	869.764	744.246	933.313	855.642	655.098	940.752	658.368	1017.3	861.517	942.329	1429.86	891.316	787.564	1059.11	215.843	339.201	1203.25	993.236	1101.6	838.509	805.577	861.736	1063.86	800.159	879.062	847.168	1097.78	567.723	934.651	844.359	834.752	836.453
SLC16A3_27	target_2172	1874.5	2025.56	1845.6	1817.28	2411.95	1720.53	1501.51	1399.37	2279.09	2166.01	1742.14	1934.53	1582.14	1390.34	1492.78	1740.06	8365.69	618.743	2094.65	1695.62	1876.17	1422.56	1382.26	1549.63	1660.14	1853.84	2002.8	1512.31	1714.7	2030.16	2155.42	1535.72	1845.48	1673.8
SLC2A4_1	target_2173	616.962	548.523	717.918	472.636	506.655	605.01	478.694	517.659	491.414	477.643	573.071	544.246	729.539	551.008	788.379	501.617	403.223	132.953	447.037	283.119	481.951	709.924	299.873	399.939	489.034	323.268	491.789	729.655	547.969	607.981	792.153	789.541	793.24	685.748
SLC25A22_5	target_2174	519.547	668.683	794.958	684.385	685.318	715.946	1016.19	796.441	592.216	730.861	783.197	908.797	765.839	971.022	766.367	1156.58	83.0165	173.862	737.477	533.748	731.985	715.339	1320.15	1068.64	521.208	600.355	625.471	851.009	1135.47	667.136	645.167	552.27	915.069	658.105
SLCO4A1_6	target_2176	1680.41	1580.81	1789.77	1616.26	1694.63	1894.12	1961.98	1746.49	878.874	1740.78	1636.12	1799.54	1663.6	1779.86	1900.43	1493.15	6162.19	964.762	1602.11	1757.5	1643.34	1836.06	2143.47	1745.87	1987.24	1685.14	1276.87	1767.3	1576.79	1523.24	1562.99	1503.81	1716.43	1382.2
SLC22A10_2	target_2177	3703.99	3273.97	3120.66	3137.81	3570.59	3855.01	3533.06	3296.73	2531.1	3396.66	3438.43	3679.04	3493.64	3078.71	3518.76	3127.96	4980.99	7101.06	3948.38	3255.09	3168.92	3305.31	2798.23	3147.26	3971.26	3757.64	3568.91	3878.69	3481.81	3320.89	3367.21	3357.8	3670.2	3936.14
SLC44A3_8	target_2178	1415.47	1627.62	1438.07	2049.58	1951.96	1733.88	1876.68	1259.44	2390.92	1630.78	1536.79	1719.58	1899.99	1907.39	1441.42	1621.81	15955.8	3702.23	1944.75	1350.62	1486.62	1497	1692.78	2172.47	1570.06	2020.66	1635.78	1487.73	1565.76	1565.96	1679.68	1283.72	2170.36	1709.47
SLC22A25_2	target_2179	3492.92	3268.51	4322.03	4321.63	3170.6	3784.14	4681.76	4082.24	3414.69	3339.81	3437.47	3315.35	3752.17	3595.76	3368.75	4035.03	16491.8	3722.69	2967.31	3058.61	3601.04	3978.01	3845.12	4108.18	3192.66	3194.98	3234.3	4133.69	3937.84	3679.11	3628.64	3478.89	3329.98	2804.52
SLC2A8_4	target_218	1033.19	1180.53	1005.98	765.689	963.979	1120.66	1079.96	883.902	1179.71	1429.24	998.099	1131.48	1075.72	1160.24	1156.07	972.045	630.925	1286.92	1227.34	1452.72	1024.6	1141.02	770.089	940.657	1201.14	1054.63	946.308	1048.4	1072.95	833.098	1109.69	1054.63	940.337	1172.64
SLC34A1_1	target_2180	697.403	694.432	698.938	812.148	658.652	838.18	619.486	862.037	434.712	835.691	699.147	551.125	778.234	724.281	411.718	674.454	66.4132	98.8626	570.173	985.501	440.278	722.783	592.649	364.745	834.361	686.12	710.541	886.339	780.58	856.103	628.337	854.177	580.266	530.586
SLC16A3_3	target_2181	2168.22	2150.4	2651.72	2306.89	2217.28	2422.09	2249.36	2919.01	1910.53	1954.87	2000.97	1847.69	2025.71	2112.54	2196.37	2375.53	263.281	2708.49	2707.65	2198.42	2355.4	1887.49	2608.37	2821.97	2361.52	2307.17	2181.86	1822.6	2333.46	2146.83	1863.69	2266.35	2523.21	2614.58
SLC34A1_3	target_2182	1506.98	1597.97	1452.58	1462.58	1459.97	1464.76	1656.38	1088.34	1307.29	1765.88	1183.39	1411.77	1465.27	1262.81	1474.03	1463.27	391.363	1326.12	1689.1	1409.41	1834.49	1573.47	1691	1614.69	1393.1	1588.07	1228.26	1639.8	1305.56	1791.9	1555.13	1505.45	1156.92	1412.52
SLC27A3_6	target_2184	1602.92	1919.44	1963.95	2593.69	2273.28	2096.48	1955.36	2292.02	1302.56	2157.15	2180.54	1954.3	2000.03	2024.52	2334.16	1847.93	2706.34	2703.38	1674.38	2281.97	2088.15	1894.94	1614.7	1850.39	2198.51	2287.38	1651.99	2150.56	2188.2	1883.1	1987.11	1808.99	1653.26	1820.04
SLC4A11_1	target_2185	581.538	636.693	676.607	597.72	829.315	511.536	595.469	692.581	491.414	685.09	1028.66	1038.63	615.327	760.322	857.678	679.652	1309.29	770.446	579.542	708.57	735.609	748.5	541.191	666.566	719.61	780.367	775.357	858.689	768.627	819.131	959.335	721.632	856.411	1002.32
SLC5A1_4	target_2186	1966.75	2089.54	2210.7	2100.51	2050.62	1844.82	1971.09	1980.99	2613	2094.4	1963.72	2162.37	2173.56	2134.03	2173.55	1916.8	1024.66	1474.42	2517.6	2495.47	1802.79	2458	1770.85	2018.89	2001.18	2298.69	1855.35	1900.94	1877.44	2335.8	1759.34	2131.35	2025.06	1929.73
SLC4A2_20	target_2187	1248.68	1161.81	1617.83	1473.3	1218.64	967.605	1231.52	785.508	938.726	1043.88	1034.39	975.001	1509.54	960.625	996.277	1248.84	294.115	770.446	1191.21	968.483	1136.03	1246.6	1540.18	927.859	1275.14	1101.75	1135.89	840.256	1442.56	1261.15	1198.33	1314.81	1365.38	1359.9
SLC25A21_4	target_2188	2883.34	2861.22	3035.8	2722.35	3302.59	2650.13	2908.6	3783.78	3890.36	2957.4	2513.87	2675.66	2604.74	2477.8	2656.19	2548.37	4921.69	9351.03	2959.28	2662.55	2458.67	3183.49	2404.31	4351.34	2141.67	1905.68	2961.26	2514.62	2772.94	2992.25	2095.95	3061.62	2735.28	3016.76
SLC1A6_11	target_2189	737.255	824.736	825.104	846.1	1029.31	695.402	971.467	923.806	911.95	1481.65	906.408	1224.34	765.839	979.339	625.322	1018.83	166.033	7825.48	1022.56	1095.34	525.435	1065.9	897.845	929.992	893.345	995.25	743.759	1217.37	930.444	1084.51	614.872	1050.54	828.435	1030.85
SLC35D1_5	target_219	938.727	695.993	1273.94	688.852	1047.98	1031.29	1214.95	1173.07	1496.29	962.669	912.138	821.958	1150.97	1089.54	1148.73	1029.22	4240.96	963.058	1788.15	2512.49	1069.89	974.539	887.199	1209.42	1024.18	1096.09	1203.95	929.35	1039.85	857.746	879.671	1191.27	1143.38	1523.98
SLC10A7_3	target_2191	1822.1	2088.76	2066.67	2150.54	2543.94	2058.47	2708.18	2498.1	2332.64	1760.71	1975.19	1813.29	1491.84	1867.19	2066.74	1853.12	4219.61	2861.9	2100	1929.23	2113.52	1474.67	2186.06	2056.22	2284.3	2292.09	2620.98	2132.13	2290.25	1898.71	2549.25	1718.17	1784.11	1904.76
SLC35D2_5	target_2192	637.626	879.354	774.861	593.253	762.65	943.98	715.556	604.574	844.223	894.751	759.319	952.646	1096.96	704.181	615.539	1024.03	711.57	1893.73	1374.57	901.957	866.968	804.671	676.046	814.81	774.304	727.588	871.77	1172.06	823.792	610.446	805.617	856.631	995.386	884.607
SLC25A28_6	target_2194	1947.56	2190.19	1915.94	1717.22	2283.95	2461.13	2052.25	2412.28	1510.47	2332.85	2468.98	2441.8	1999.15	2450.08	2083.05	2149.42	1918.87	4073.82	2331.55	2379.43	1954.98	1735.22	2361.72	2056.22	2159.9	1878.35	1852.92	2067.61	2388.63	2039.2	1868.18	1914.53	2088.23	2474.58
SLC22A18_4	target_2195	1383.74	1357.65	1266.13	994.413	1170.64	1367.18	1371.48	1370.95	815.873	1139.11	1482.34	1183.07	1025.25	1890.06	1430.01	1259.24	4112.87	226.702	1203.25	1882.82	926.759	1194.49	1380.48	1357.66	1610.81	1599.38	1447.01	1457.77	1344.18	1378.64	1356.53	1454.72	1407.8	1613.16
SLC35B2_22	target_2196	1385.95	1438.8	1694.87	1463.48	1443.97	1436	1788.89	1578.67	1217.51	1554.74	1228.28	1423.81	1267.84	1610.05	1642.8	1508.75	697.338	1588.62	2021.04	1344.43	1769.27	1213.44	1499.37	1030.24	1640.84	1410.88	1611.48	1884.05	1323.03	1462.44	1667.34	1489.9	1477.29	1281.43
SLC12A4_22	target_2197	1981.51	1878.09	2212.93	2758.98	1862.63	2463.18	2297.4	1701.12	2047.56	2146.81	2374.42	2064.35	2185.96	1621.83	2096.09	2049.35	675.991	417.609	1444.17	2577.46	2223.13	1769.06	2407.86	2038.09	1802.78	1838.76	1995.51	2212.01	2076.03	1852.7	2035.36	2141.99	1958.28	2112.53
SLC45A4_11	target_2198	1042.05	1212.53	1346.52	1075.72	1091.98	1219.26	843.926	1050.62	1537.24	983.34	1148.05	1334.39	1115.56	1070.13	1315.05	1498.35	597.719	184.089	1306.31	905.052	1092.54	858.812	1126.74	1100.63	1348.06	1280.82	1296.31	1284.96	1399.34	1242.25	1085	1239.54	1203.85	1333.15
SLC8A3_2	target_22	6808.72	6718.83	6368.6	6829.55	6511.85	5444.06	6202.32	7042.79	5181.89	7014.05	7135.69	7057.15	7094.41	6427.73	6375.52	8089.55	10694.9	14587.3	6245.13	7152.23	6480.97	6379.17	7392.14	7006.94	6346.72	6346.61	6932.84	5633.71	6776.06	6586.73	7397.54	6786.78	6516.48	6829.84
SLC1A7_6	target_2200	1930.59	1455.19	2167.15	1406.29	1939.96	1408.27	1780.61	2266.33	2003.46	1613.8	1863.44	1958.6	1598.08	1765.3	1630.57	1435.98	4361.92	2727.24	1912.62	1875.08	1699.51	1702.06	1568.57	1767.2	1510	1645.56	1613.1	1736.58	1909.62	1515.02	1835.64	1694.44	2073.8	2084
SLC1A5_2	target_2201	1464.18	1178.19	1443.65	1449.18	777.316	1156.61	956.56	1224.45	1392.34	893.274	1000.96	1155.56	1275.81	1068.75	1084.33	966.847	1641.35	1424.98	845.891	1565.66	1342.58	1105.15	959.949	1033.44	1324.47	1329.83	1126.98	1241.18	1179.6	883.215	1363.27	1025.99	861.825	1565
SLC6A6_1	target_2202	1457.54	1595.63	1117.63	1138.26	1571.96	1438.05	1424.49	1296.06	1042.68	1351.72	1501.45	1280.23	1268.72	1476.98	1274.29	1135.79	101.992	95.4535	1976.87	1483.67	1004.67	1574.83	1854.25	1650.95	1544.32	1945.26	1559.63	1404.01	1194.31	1197.89	1368.88	1225.63	1316.65	1774.56
SLC8A2_5	target_2203	984.483	1164.93	962.435	1223.14	1259.97	1204.88	987.203	884.449	987.552	1425.55	1492.85	1188.23	1359.92	1106.87	740.277	1216.36	151.802	2435.77	1102.87	1460.46	1443.13	1166.06	1242.08	773.216	1237.6	1044.26	1192.61	1009.23	1163.05	1294.83	1455.27	1336.08	1536.85	1540.93
SLC47A2_2	target_2204	1047.21	1132.16	871.997	1037.3	1087.98	965.551	1019.5	907.954	1442.74	1168.64	1666.68	1435.85	1631.72	1526.19	997.092	1454.17	3557.85	630.675	1244.74	1299.56	1432.26	1053.72	913.815	1224.35	1350.21	1197.88	1323.86	1115.22	1346.02	1580.75	1324	1625.72	1912.26	1345.64
SLC5A5_3	target_2205	1242.78	1504.34	1957.25	1560.86	1226.64	819.691	1055.11	1985.91	1737.27	1374.61	1599.82	1746.23	1948.68	1375.09	1909.39	1886.91	962.991	3695.41	1432.12	1152.59	1665.09	1755.52	1634.22	1299	1422.06	1548.48	1594.46	1445.49	1598.86	1275.12	1513.62	1466.99	1795.85	1824.5
SLC25A51_5	target_2206	2107.71	1945.19	2745.51	2200.57	3281.26	2315.27	2125.96	2669.2	1502.59	2180.03	1841.47	2194.18	1965.5	1700.85	2161.32	1690.68	517.074	1719.87	2696.95	2150.46	1827.25	1706.12	2885.17	2498.82	2451.61	2721.86	2219.94	2508.48	2286.57	1990.73	1845.74	1922.72	2245.26	2347.06
SLCO1C1_4	target_2208	2826.51	2775.39	3982.61	3218.22	3598.59	3189.4	3137.18	2926.11	3474.55	2964.78	2213.01	2914.68	2824.31	3027.43	2552.65	3078.58	20787.3	2500.54	3193.5	2668.74	3247.73	2615.69	2856.78	4060.18	3001.77	2777.47	3103.86	2707.41	2498.04	3133.57	3130.46	2785.08	3132.35	2883.89
SLC11A2_7	target_2209	425.084	303.521	246.75	392.226	255.994	211.599	235.206	169.456	159.079	363.216	147.088	195.172	208.946	309.119	297.578	187.132	263.281	419.314	491.205	247.535	307.108	329.584	328.264	250.629	275.618	218.654	231.716	350.235	258.354	134.742	374.758	204.544	187.706	394.149
SLC22A17_10	target_2211	1295.92	1704.87	1077.44	1087.33	1237.31	1375.4	2053.08	1387.9	1285.24	920.589	1239.74	1404.9	1243.05	1621.83	1447.94	1533.44	1973.42	4990.85	1371.9	1605.89	1104.32	1393.46	1153.36	941.724	1542.17	1291.19	1222.58	1471.6	1129.04	1267.72	1448.54	1254.27	1270.63	1310.86
SLC25A29_4	target_2212	685.595	781.821	729.084	529.817	835.981	580.358	475.381	747.244	647.343	716.834	808.03	855.49	824.273	566.256	625.322	983.741	201.611	1494.87	552.773	917.428	877.839	944.761	569.582	516.188	831.144	798.274	990.059	874.05	635.313	727.934	932.407	711.814	979.142	653.646
SLC19A3_2	target_2213	799.246	867.65	497.965	661.155	427.99	985.067	962.357	816.12	299.258	689.519	617.007	656.019	534.759	804.68	814.468	567.893	1359.1	95.4535	851.244	549.219	670.383	630.743	638.783	664.433	722.827	798.274	917.951	447.778	810.92	1046.71	587.944	869.722	860.02	757.979
SLC30A8_12	target_2214	3040.53	2575.64	3323.86	2599.95	2605.28	2700.46	3125.59	2517.23	1935.73	3122.03	2936.99	2906.95	2958.88	3183.37	2732.83	2895.34	2495.24	9729.44	1955.45	2206.16	2803.83	2806.54	2489.48	2386.84	2475.2	2304.34	2329.31	2579.14	2777.54	2845.19	2734.39	2879.17	2944.64	2745.67
SLC39A14_3	target_2215	2286.3	1927.24	2001.91	2458.78	2475.94	2363.54	1925.54	2406.27	3087.09	2470.16	2325.71	2148.61	2557.81	2233.83	2364.32	1994.77	1907.01	460.222	2112.05	2958.05	1868.92	2615.69	2679.34	2454.03	2300.39	2510.75	2211.02	2321.07	2452.07	2299.65	1789.64	1880.99	2286.77	2057.25
SLC35B2_19	target_2216	588.18	671.024	1386.71	1007.81	846.648	872.077	741.23	985.575	934.001	956.025	886.35	772.95	993.377	1104.1	922.901	904.47	2464.4	1000.56	642.449	382.133	944.877	1330.52	725.729	1033.44	776.449	754.92	646.536	852.545	818.276	1082.04	1244.33	810.814	663.29	614.409
SLC16A3_30	target_2217	2349.77	2326.74	2359.19	3186.95	2983.93	2640.88	2374.42	2714.02	3170.56	2446.54	2359.14	2056.62	2632.18	2668.4	2369.21	2055.85	4940.67	562.494	2568.46	2684.21	2262.09	2336.19	2716.6	3213.38	2407.64	2368.43	2587.76	2970.85	3046.01	2328.4	2220.5	2280.26	3200.03	3052.43
SLC6A4_5	target_2218	1625.06	1504.34	2001.91	1528.7	1681.3	1807.84	1783.92	1607.09	1913.68	1977.75	1885.4	1857.14	1544.96	1972.54	2023.53	1881.71	1722	1375.55	1737.29	1448.08	1750.24	1739.28	2077.82	1869.58	1881.07	1909.45	1833.47	1546.1	2130.27	1724.53	1648.26	1764.81	1894.21	2001.07
SLC29A1_4	target_2219	960.129	872.332	932.289	792.492	1210.64	1001.5	882.022	785.508	730.82	1178.97	788.928	944.908	759.641	905.871	937.576	1037.02	792.214	1332.94	1027.92	768.907	997.421	672.702	1016.73	827.608	930.881	951.897	1058.93	900.164	880.795	874.999	749.516	773.996	1170.46	1079.9
SLC18A2_1	target_222	422.132	273.091	337.187	265.355	299.993	425.253	315.54	452.61	111.828	270.935	255.017	413.558	442.681	395.062	336.712	366.466	4.7438	98.8626	441.683	459.488	337.003	267.998	466.667	285.823	298.139	260.122	370.259	428.576	383.394	193.075	433.103	321.544	307.73	469.947
SLC6A2_8	target_2222	1475.99	1568.32	1233.75	1486.71	1526.63	1650.68	1282.87	1620.76	956.051	1374.61	1084.06	1208	1153.63	1417.37	1445.5	1708.88	1914.12	831.809	1826.96	1421.78	1086.2	1194.49	1738.91	1188.09	1181.83	1296.84	1592.84	1614.46	1337.74	1284.98	1174.77	1562.72	1202.04	1311.75
SLC12A4_8	target_2223	3174.85	3088.27	2965.46	3535.39	3158.6	2977.8	2872.99	3953.78	3839.96	3392.23	3221.62	2831.29	3660.09	3495.96	3062.21	2966.82	1892.78	2742.58	2953.92	3290.67	3447.03	3361.48	3099.87	3179.25	3060.75	3372.16	3184.88	3312.64	3006.47	3675.82	3097.92	3524.71	3253.28	3009.62
SLC39A14_9	target_2224	1305.51	1543.36	1368.85	1641.27	1602.63	1461.68	2098.63	1545.33	1834.93	1717.15	1598.87	1483.14	1549.38	1564.31	1605.29	1599.72	4565.91	2466.45	1052.01	900.41	1629.75	1308.18	1930.55	1781.06	1053.14	1200.71	1122.12	1183.58	1665.05	1649.76	1491.18	1759.9	1682.14	1463.35
SLC10A6_2	target_2225	764.561	744.369	803.89	645.966	878.647	870.023	553.231	701.327	630.017	803.947	787.018	636.244	755.214	740.222	725.602	592.584	2701.59	17.0453	1290.25	560.049	969.337	1111.24	956.401	852.137	1144.3	992.423	867.719	851.777	862.407	854.46	899.868	1019.45	1058.56	823.968
SLC23A3_2	target_2226	756.443	578.173	414.227	606.654	653.319	444.77	833.987	687.662	563.866	620.863	534.866	754.035	840.209	825.472	763.921	508.114	1648.47	40.9086	970.365	844.715	645.017	657.814	573.131	385.008	973.779	723.819	952.79	688.948	624.28	772.3	777.567	935.995	1202.95	655.429
SLC25A4_5	target_2229	1270.09	1104.07	1323.07	1426.84	905.313	1165.85	1147.87	1492.3	1129.31	1304.48	1225.42	1210.58	1367	1308.56	1596.33	1347.61	374.76	221.588	1069.41	1174.25	1564.53	1318.33	1419.52	1162.49	1203.28	1095.15	1337.63	1298.79	1563.92	888.967	1257.8	731.45	1145.19	1059.39
SLC5A12_3	target_223	1225.81	1196.92	1016.03	1421.48	1265.31	1072.38	1431.94	1227.19	283.508	1506.75	1187.21	1195.11	1112.02	1421.53	1196.02	1087.7	315.463	894.877	1006.5	1544	1308.15	1065.22	1247.4	956.655	1121.78	986.768	1035.43	1245.02	1059.16	1257.04	1324	918.813	1261.6	1521.31
SLC9C1_1	target_2231	2939.43	2684.88	2795.75	2484.69	3139.93	2990.13	3070.93	2627.11	3124.89	3018.68	3042.05	2949.94	2901.33	2730.78	2311.33	2783.58	4805.47	1153.96	2564.44	2954.95	2574.63	2979.79	3014.7	3353.09	3115.45	2703.01	3282.1	3168.24	2995.44	2553.52	2751.22	2540.44	2448.31	2009.98
SLC4A11_11	target_2232	1882.62	1907.74	1653.56	2013.84	1469.3	1770.86	1629.88	2061.89	1496.29	1807.96	1784.16	1575.99	1651.2	1606.59	1842.54	1742.66	531.305	5294.26	1887.19	914.334	1510.17	1767.03	2306.72	1708.54	1831.73	1975.42	1944.47	2064.54	1584.14	1605.4	1947.84	1526.72	2178.48	1771.89
SLC7A4_6	target_2233	2084.09	1606.56	1601.08	1703.81	2049.29	1912.61	1860.94	1631.69	2412.97	1779.9	1785.12	1918.19	1734.43	1919.17	1828.68	1942.79	1449.23	439.768	2410.52	1957.08	1961.32	1760.94	2235.74	1799.19	1763.1	2268.53	1669.81	1907.09	1836.06	1864.2	2033.12	1842.53	2117.11	2229.35
SLC4A8_3	target_2234	1208.83	1332.69	1257.19	1444.71	1269.31	1345.61	1646.44	1295.52	1274.21	1096.29	1620.84	1485.72	1368.77	1413.91	1217.22	1650.4	533.677	2696.56	1626.2	1299.56	1302.72	1093.65	1391.13	1826.92	1386.67	1287.42	1444.58	1142.1	1387.39	1508.45	1247.7	1605.26	1467.36	1253.79
SLC37A4_10	target_2235	1321.75	748.27	1300.74	956.888	1529.3	1033.34	851.379	701.874	1096.23	941.998	1048.72	989.617	1263.41	935.674	1134.87	1144.88	702.082	2892.58	966.35	1195.91	1059.93	893.327	1263.37	922.527	949.113	1131.91	1111.59	860.993	741.964	1207.75	1177.01	1223.17	1016.14	1414.3
SLC9A8_6	target_2236	1442.04	1571.45	1386.71	1136.47	1673.3	1667.12	864.63	1376.96	1088.36	1348.77	1362.95	1372.22	1179.3	1466.58	1382.72	1426.88	2044.58	3507.92	1296.94	1410.95	1134.21	1315.63	1529.53	1471.78	1496.06	1449.52	1450.25	1260.38	1152.94	1252.93	1316.14	1581.54	1401.48	1778.13
SLC25A22_9	target_2237	647.22	684.289	730.2	565.555	446.657	594.738	626.112	514.926	526.065	719.049	497.617	589.815	502.886	556.553	626.953	814.803	412.71	170.453	614.341	744.154	531.776	704.51	624.588	596.176	576.975	671.04	523.386	459.299	875.279	580.047	463.398	562.906	540.558	487.782
SLC29A1_3	target_2239	830.242	1055.69	813.939	963.142	649.319	890.566	679.944	994.321	631.592	1027.63	878.709	876.125	951.765	990.428	1016.66	840.793	30.8347	175.566	1215.3	789.019	1128.78	943.408	649.43	780.682	910.505	733.243	708.921	932.423	716.221	714.788	1107.44	922.904	850.094	622.435
SLC39A10_1	target_2241	1850.15	1966.26	2466.38	1556.39	2207.95	2130.37	1928.85	2200.74	1521.49	2167.48	1952.26	2465.01	2002.69	1774.32	2177.62	1945.39	2554.54	1735.21	1753.35	1974.1	1551.85	1805.6	2125.73	1808.79	1815.65	1739.8	1784.05	1855.63	1356.13	2042.49	2189.08	1710.81	1951.06	1910.11
SLC39A5_3	target_2242	433.202	234.078	418.693	306.454	366.658	372.867	346.183	430.745	195.305	255.432	657.122	381.746	276.233	474.075	511.998	314.485	5483.83	44.3177	175.335	207.311	350.592	334.998	681.369	294.355	553.381	476.891	287.619	548.394	473.497	360.681	420.761	390.271	231.926	449.437
SLC4A9_3	target_2243	3741.62	3695.32	3138.52	3681.02	3549.25	4016.28	3742.59	3375.99	4703.08	3530.28	3885.42	4226.72	3324.54	3730.22	3680.19	3343.68	3899.4	2829.51	3063.68	2852.85	3413.52	3668.73	3266.67	3671.98	3052.17	3697.32	3829.79	3267.32	3665.69	4104.69	3845.2	3847.07	3679.23	3698.94
SLC1A5_1	target_2245	267.153	333.952	184.225	412.775	250.661	259.877	234.378	249.81	137.029	452.543	361.035	373.148	319.616	442.886	310.623	361.268	1520.39	308.519	334.609	269.195	321.602	448.017	507.478	455.398	198.402	273.317	307.064	367.132	422.929	191.432	421.883	372.271	321.267	322.81
SLC3A1_6	target_2246	804.412	667.123	634.18	715.656	1199.97	1127.85	1185.14	844.545	140.179	918.375	919.779	769.511	814.534	812.304	966.926	644.565	1757.58	746.583	1092.16	894.222	605.156	775.57	974.145	771.083	949.113	781.309	997.35	699.701	894.587	880.751	823.57	931.086	1087.43	1004.99
SLC12A6_13	target_2247	774.893	765.436	695.588	805.001	829.315	597.82	660.896	669.623	513.464	767.773	674.314	594.114	581.683	661.21	772.889	956.451	557.396	323.86	742.831	1397.03	891.428	613.147	628.137	860.669	1063.86	779.424	935.776	451.618	746.561	909.506	607.018	715.905	829.338	733.902
SLC12A2_5	target_2248	1557.16	1310.84	1694.87	1677.9	1907.96	1404.16	1737.54	1628.41	2134.18	1583.53	1569.26	1480.56	1724.69	1879.66	1719.43	1341.11	1997.14	4820.4	1108.22	1155.68	1511.98	1398.87	1742.46	1868.52	1379.16	1542.83	1694.93	1660.54	1342.34	1217.6	1331.85	1375.36	1246.26	1317.99
SLC25A42_2	target_225	833.932	820.834	884.279	1003.35	849.314	1084.7	1205.84	952.778	429.987	956.025	766.005	1250.13	946.453	972.408	1206.62	972.045	256.165	1107.94	756.215	1103.08	1035.47	975.215	1176.43	908.662	1248.32	770	985.198	972.362	1094.1	766.549	1230.87	867.268	998.995	1212.77
SLC25A12_6	target_2250	1669.34	1860.14	1405.69	1408.97	1274.64	1829.41	1079.13	1818.09	1638.05	1452.86	1430.77	1642.2	1488.29	1260.73	1242.49	1901.21	2063.55	1167.6	1690.44	1582.68	1863.48	1580.92	1176.43	1172.09	1828.52	2012.18	1873.98	1560.69	1931.68	1303.05	1697.63	1532.45	1336.51	1435.7
SLC25A41_1	target_2251	316.599	262.168	129.516	278.757	297.327	173.594	366.888	569.043	187.43	248.05	310.414	424.736	341.75	323.674	483.463	418.447	23.719	57.9539	133.843	242.894	490.104	429.068	106.464	245.296	237.01	283.684	405.098	619.823	371.442	240.728	286.118	215.999	216.584	317.46
SLC7A1_5	target_2252	2543.86	2021.66	2311.18	1918.24	2278.62	2609.04	2536.75	2118.19	3862.01	2290.77	2639.95	2491.67	2784.47	2293.44	2465.42	2149.42	1057.87	1764.19	2532.32	2435.13	2335.47	2066.83	2127.5	3074.73	2619.98	2387.28	2146.21	2471.61	2552.28	2782.74	2400.02	2708.17	2446.5	2484.39
SLC2A13_3	target_2253	904.041	583.635	893.211	555.728	893.313	620.418	390.906	671.263	565.441	610.527	555.879	778.109	733.966	840.72	770.443	831.696	706.826	10.2272	724.093	708.57	472.891	646.309	456.02	639.903	748.566	674.81	649.777	371.74	608.65	658.92	609.262	948.267	908.752	774.923
SLC37A1_1	target_2254	1791.11	1845.32	2087.88	1775.29	2474.61	1739.02	1916.43	1709.86	1515.19	2031.65	1967.54	1616.4	1774.27	1726.49	2370.84	1484.06	3624.26	3451.67	2579.16	1233.04	1742.99	1978.86	1996.2	2098.88	1973.3	1727.55	1844	1501.55	1663.21	1560.21	1755.98	1470.26	1890.6	1604.24
SLC25A42_5	target_2256	2740.17	2627.92	2773.42	2185.38	2941.27	2763.12	2282.49	2306.78	3274.52	2687.21	2196.77	2414.29	2294.86	2179.77	2533.09	2473	3090.58	5445.96	2953.92	3146.79	1960.42	2280.01	2455.77	1987.97	2680.04	2283.61	2403.85	3050.73	2412.53	3010.33	2286.7	2583.8	2571.94	2364
SLC36A2_5	target_2257	3369.68	3628.99	3241.24	3220	3622.59	3025.05	3245.68	3681.01	4490.45	3404.78	3331.45	3170.9	2982.79	3147.33	3231.78	2545.77	1489.55	1615.89	4359.28	3926.53	2548.36	3308.69	2927.76	3759.43	3165.85	3838.69	3036.61	3320.32	3136.11	2740.84	3249.4	3217.07	2902.23	3045.29
SLC22A31_5	target_2258	1825.06	2450.8	2412.79	2260.44	1693.3	2589.52	2025.75	2227.52	3420.99	2462.78	2513.87	2107.34	2580.83	2317.01	2378.18	2328.75	1456.35	11406.7	2051.82	1913.76	2488.57	2176.47	2035.23	2159.67	2125.58	2226.12	2083.82	2215.85	2182.68	2368.66	2290.06	1991.44	2192.01	2116.99
SLC51A_6	target_2259	1461.96	1465.33	1721.66	1472.41	1162.64	1891.04	1089.9	1421.24	1948.33	1596.82	1549.2	1314.62	1246.59	1476.98	1284.89	1374.9	3344.38	7711.28	1515.11	1618.26	1547.32	1364.35	1453.23	1607.22	1307.31	1474.97	1272.01	1427.82	1608.97	1531.45	1208.43	1706.72	1141.58	1254.68
SLC25A36_4	target_226	1625.8	1260.9	1318.6	1385.74	1633.3	1850.98	1300.26	1453.49	2496.44	1894.33	1335.26	1805.56	1599.85	1289.84	1580.83	1402.19	3567.34	342.61	1632.89	1427.97	1566.34	1499.71	1116.1	1590.16	1313.74	1455.18	1468.07	1461.61	1508.75	1627.58	1827.79	1563.54	1748.92	1741.57
SLC5A7_5	target_2260	1405.88	1212.53	1409.04	1436.67	1337.3	1369.23	1217.44	1311.37	1530.94	958.24	1220.64	826.257	1238.62	1369.55	958.773	1216.36	3242.39	373.291	1203.25	1568.76	1336.24	1239.15	1627.12	1724.54	1592.58	1492.88	1054.87	1380.97	1411.3	1432.04	1156.81	1110.27	1109.09	1236.84
SLC17A2_4	target_2261	1680.41	2164.44	1726.13	1569.8	1857.29	1737.99	1341.67	1497.77	1575.04	1651.45	1669.55	1865.74	1668.91	1623.91	1814.82	2018.16	498.099	4385.75	1354.5	1310.39	1722.16	1754.85	2175.41	1873.85	1787.76	1712.47	2008.47	1667.45	2105.45	1533.1	1657.24	1735.35	1663.19	1999.28
SLC17A2_2	target_2262	1230.23	1362.34	1577.63	1606.43	1361.3	1490.44	1516.42	1496.68	1756.17	1486.82	1897.82	1354.17	1104.05	1551.14	1425.93	1442.47	5666.47	252.27	1501.72	1534.72	1233.87	1373.15	1435.49	1774.66	1729.85	1562.62	1626.06	1412.46	1329.47	1351.52	1584.31	1393.36	1586.48	1568.57
SLCO1C1_6	target_2263	3047.91	3054.72	2197.3	2468.61	2931.93	2451.88	2089.52	1996.84	1357.69	2036.07	2666.69	2862.24	2061.12	2565.13	2489.06	2491.19	10308.3	835.218	2773.24	2783.23	2537.49	2506.05	2965.02	2860.37	2315.41	2680.39	2538.34	2350.26	3320.91	2483.68	2570.57	2661.53	2324.67	2270.37
SLC16A2_4	target_2264	960.129	1210.96	822.871	1135.58	799.982	1002.53	1088.24	1098.73	1660.1	996.628	975.176	747.157	919.892	1144.99	1180.53	1005.83	1982.91	767.037	1191.21	1189.72	889.616	1239.15	1220.79	839.339	985.576	1128.14	1220.15	1017.68	786.096	796.126	875.183	811.632	1208.36	789.19
SLC6A19_1	target_2265	1130.61	1140.74	1332	1544.78	1247.97	1007.67	1542.92	1035.87	681.994	1206.29	1229.24	1048.08	1141.23	1137.36	1024	1079.91	234.818	1092.6	1474.95	767.36	1056.31	1363	1545.5	1526.17	1392.03	1561.68	1296.31	1119.06	1008.59	1086.97	1282.48	1090.63	1026.07	1298.37
SLC24A4_3	target_2266	1754.95	1967.82	1412.39	1752.06	1663.96	1988.62	1734.23	2064.08	1023.78	1759.97	1937.94	2254.37	2062.01	2093.14	1900.43	1876.51	9909.79	1278.4	2128.11	1432.61	2538.39	2116.91	1751.33	1585.89	1655.85	1861.38	2159.17	1566.07	2062.24	2452.46	1870.42	2309.71	1683.94	1469.59
SLC30A8_2	target_2267	521.023	724.862	324.906	399.373	510.655	551.597	621.143	607.853	535.515	618.648	625.603	581.217	648.971	574.573	551.132	474.327	18.9752	421.018	667.879	445.564	479.233	654.43	262.611	540.718	545.874	427.882	429.404	579.884	661.976	475.704	600.286	688.087	633.509	601.033
SLC4A10_6	target_2269	2729.1	2877.6	2957.65	3011.83	3162.6	2595.69	3156.23	2901.52	2586.22	2761.03	2764.11	3170.04	3092.57	2782.76	2851.86	2690.02	917.925	3146.56	2513.58	2831.19	3288.5	3204.47	2801.77	2301.52	2762.61	2452.31	2901.31	2353.33	3601.33	3398.12	2679.41	3343.07	2910.35	2495.98
SLC25A16_5	target_2270	2793.3	3671.13	2857.16	2417.68	2682.61	2484.75	3276.32	2442.89	3668.28	2757.34	2827.15	2784	3181.99	2897.12	2487.43	2829.07	1790.78	3127.81	3209.57	2405.74	2638.05	2874.89	2425.6	2799.58	2395.84	2808.57	2729.55	2807.25	2555.96	2674.29	2567.2	2721.26	2887.79	3015.87
SLC25A28_1	target_2271	1256.06	1401.35	1449.24	1461.69	1329.3	1273.71	1257.19	1621.31	1041.1	893.274	999.054	1028.31	1136.81	1360.54	1200.91	1109.79	4810.21	301.701	1201.91	1110.82	1117	1004.32	1604.06	1712.81	970.561	1193.17	1010.31	1344.87	1590.58	1334.27	1326.24	1387.63	1119.92	988.94
SLC46A3_5	target_2273	1329.13	1438.8	1208.07	1677.01	1267.97	1484.28	1009.56	1276.38	1233.26	1426.29	1484.25	1375.66	1088.11	1247.57	1181.35	1614.01	6216.75	5197.1	1511.09	1660.03	1342.58	1182.3	1506.46	1296.87	1414.55	1507.96	1208.81	1343.33	1048.13	1238.14	1235.35	1377.81	1542.26	1117.35
SLC9A2_1	target_2274	1012.53	901.201	1215.88	880.051	1309.3	822.772	1240.63	1253.97	502.439	941.26	1025.8	943.188	1102.28	1018.15	1160.15	943.456	296.487	2261.91	778.969	982.406	1119.72	1023.94	1137.39	731.622	897.635	993.366	798.853	883.267	750.239	1080.4	958.213	1110.27	785.118	836.453
SLC8A1_9	target_2275	1630.96	1657.27	1470.45	1519.76	2341.28	1188.45	1373.14	1381.34	2490.14	1835.27	1588.36	1373.08	1789.32	1447.18	1535.99	1690.68	374.76	847.15	1686.43	1494.5	1836.3	1614.08	1446.13	1209.42	1372.73	1673.83	1581.5	1917.84	1529.9	1387.68	1701	1421.17	1849.09	1566.79
SLC2A13_2	target_2276	2153.46	1465.33	1806.52	1472.41	1639.96	1592.13	1315.17	1549.15	2302.71	1646.28	1561.62	1565.68	1790.2	1363.31	2132.78	1980.48	3308.8	3311.9	1781.46	1721.92	1709.48	1549.11	1469.2	2025.29	1671.94	1548.48	1644.7	2008.47	1634.71	1452.58	1377.85	1372.08	1798.55	1521.31
SLC34A3_5	target_2277	2354.2	2247.15	2394.92	2979.66	2919.93	2172.49	2537.57	2370.19	3484	3020.15	2636.13	2584.53	2490.52	2074.42	2033.32	2145.52	1342.49	4448.82	2798.67	2333.02	2558.32	2809.92	3012.93	3279.5	2365.81	2585.2	2549.68	2287.28	2569.75	2521.48	2281.09	2406.26	2773.18	2430.88
SLC25A45_17	target_2278	160.882	220.814	194.273	169.756	203.995	181.811	257.567	149.777	270.907	234.761	279.85	222.685	189.468	222.482	158.98	254.707	49.8099	149.998	203.442	360.474	256.376	201.675	138.403	282.624	317.443	276.144	204.979	247.315	223.417	193.075	314.168	159.545	459.339	266.63
SLC16A13_6	target_2279	1132.82	1182.88	1104.23	875.584	625.319	588.575	1323.45	1137.54	1171.83	1204.81	1046.81	1434.13	1178.42	1082.61	1231.89	1361.9	1152.74	640.902	742.831	672.987	1128.78	1009.05	885.425	1148.63	774.304	1097.04	959.271	769.594	730.932	787.089	1049.1	1002.27	770.679	920.276
SLC9A7_3	target_228	1297.39	952.698	1042.82	943.486	933.313	1165.85	1212.47	1055.54	530.79	1085.22	1046.81	941.469	935.828	1166.47	824.252	1092.9	3747.6	1199.99	999.81	824.603	1061.74	1314.27	1110.77	744.42	1146.44	984.883	1188.56	1129.81	886.312	1040.14	1017.68	1373.72	994.483	922.06
SLC2A13_1	target_2280	1684.84	1329.56	2820.31	2090.68	1882.62	2311.16	1822.02	1809.35	1716.8	1714.94	1723.03	1950.86	1682.19	1708.47	1783.84	2066.25	1359.1	7997.64	1962.14	1420.23	1683.2	1437.44	1722.94	1957.04	1652.64	1453.29	1781.62	1986.97	2006.15	1945.54	1923.16	1719.81	1771.48	1953.8
SLC7A5_3	target_2281	2322.46	1979.52	2600.36	1959.34	2298.62	1622.95	2120.17	2113.27	4789.71	5220.86	3379.21	2513.16	3042.11	3273.47	2401.83	2723.81	24978.5	8033.44	1888.53	2046.81	3454.28	3176.73	2384.79	2691.86	1962.57	2228	1998.75	2690.51	3571.91	3207.51	4297.37	3352.89	2482.6	2804.52
SLC2A9_6	target_2282	2141.66	2094.22	1984.05	2033.5	1562.63	1759.56	2111.88	2131.31	1896.35	2126.88	2188.18	2323.15	2100.97	2037.69	1948.53	1910.3	2834.42	1467.6	1622.18	2083.94	2513.03	1840.12	2045.88	2002.9	2026.92	2122.45	2027.11	1922.45	1930.76	1740.14	1892.86	2362.9	1647.85	2003.74
SLC35G2_2	target_2283	1175.62	1087.68	1493.9	1305.33	2281.28	1381.56	2486.23	1880.41	1200.18	1405.62	1318.06	1465.94	1794.63	1357.07	1540.89	1755.66	396.107	2190.32	1677.06	1332.05	1247.46	1260.13	1717.62	1657.35	1364.15	1356.22	1832.66	1602.94	1237.53	1336.74	1573.09	1272.27	1782.31	1381.31
SLC35D1_1	target_2286	2790.35	3053.94	2378.17	2631.22	2766.61	2586.44	2892.87	2839.2	2386.19	2496.74	2892.1	2256.95	2383.4	2562.36	1968.09	2769.29	9340.54	3940.87	2817.4	2232.46	2197.77	2028.26	2189.61	2740.92	2410.85	2978.21	2510.8	2937.05	2341.74	2684.15	2451.64	2422.62	2405.89	2395.22
SLC2A14_8	target_2287	2101.8	1963.14	2297.79	2730.39	2714.61	2405.66	2735.51	2443.99	2405.09	1757.02	2060.19	1715.28	1963.73	2082.05	2040.65	2142.92	1397.05	2377.82	2154.88	2489.28	2432.4	2139.25	2379.47	2390.04	2315.41	1796.35	1817.27	2169	1909.62	2249.53	1850.23	2404.62	1890.6	1818.26
SLCO1C1_1	target_2288	2777.81	2815.18	3006.77	2979.66	3141.26	2905.9	2296.57	1920.86	2277.51	2465.73	2773.66	2284.46	2409.07	2619.19	2471.12	2920.03	4466.29	1585.21	2758.51	2894.62	2570.1	2514.17	2430.93	2358.04	2903.1	2932.03	2651.77	3596.05	2375.76	2847.65	2318.11	3105.8	2454.62	2325.66
SLC35F6_2	target_2289	1670.82	1642.45	2257.59	2452.53	1686.63	1828.38	2149.98	1637.16	1817.6	1835.27	1874.9	2172.69	1486.52	2032.15	1787.92	1411.28	13268.4	1757.37	1984.9	2071.56	2330.94	2274.6	1960.71	2249.26	1688.03	1502.3	1402.45	1874.06	1822.27	1912.67	1992.72	1799.99	1919.48	1629.21
SLC13A2_6	target_229	2911.38	3163.18	2391.57	2497.2	2426.61	2270.07	2930.96	2303.5	2901.23	2303.32	2474.71	2183.86	2500.26	2495.82	2437.7	2270.27	4217.24	3831.78	2721.04	2970.43	2611.77	2053.98	2521.42	2457.23	2574.94	2789.72	2541.58	2231.21	1980.41	2522.3	2406.75	3044.44	2842.67	2693.95
SLC5A10_9	target_2290	985.958	1413.05	1035.01	815.722	785.316	1436	1252.22	841.265	1119.86	975.958	1145.19	1410.05	1058.89	1186.57	685.653	1467.16	2839.16	4741.99	1034.61	1432.61	1206.69	1218.85	1277.57	1067.57	1069.23	1030.12	1255.8	1171.29	735.529	994.952	1116.42	793.632	1319.36	1128.05
SLC35A5_4	target_2291	2550.5	2076.27	3005.66	2725.03	2229.28	3165.77	2326.39	2080.48	2423.99	2192.58	2307.57	2244.91	2536.56	2947.03	2283.61	2428.81	5163.62	1072.15	2880.31	3001.37	2449.61	2282.72	2161.22	2674.79	2568.5	2709.61	2532.67	1890.19	1818.59	2362.91	2410.12	2327.71	2406.79	2615.47
SLC39A4_10	target_2292	999.98	1063.5	866.415	1007.81	1145.31	973.768	773.53	944.578	831.623	1031.33	590.263	1017.13	771.151	967.556	801.424	708.241	469.636	49.4313	1172.47	1646.11	555.33	919.044	873.004	1001.45	1116.41	1080.07	939.827	600.622	827.47	914.436	840.4	1131.54	888.898	879.256
SLC25A16_6	target_2293	1252.37	1083	827.337	1087.33	1091.98	995.339	1128.82	869.69	1138.76	968.575	747.858	876.985	497.574	936.367	750.876	830.397	4852.91	334.087	768.261	1245.41	805.365	841.893	977.693	1128.36	1168.96	767.172	1096.19	1121.37	804.484	796.948	775.323	935.177	787.826	859.638
SLC1A4_7	target_2294	1149.79	957.38	1193.55	1163.28	973.312	914.192	966.498	1103.1	601.667	640.795	960.849	960.384	1298.83	894.782	955.512	703.043	2670.76	2157.93	1453.54	970.03	911.358	1021.91	860.583	886.266	1067.08	977.344	1173.97	894.02	1036.18	962.91	911.088	783.814	826.63	1388.44
SLC10A4_2	target_2295	637.626	341.754	445.489	444.939	417.324	405.737	363.575	436.211	415.812	504.958	675.269	614.749	614.442	404.073	598.418	558.796	445.917	1380.67	769.6	532.201	930.382	500.805	218.251	587.644	469.73	525.899	431.024	476.196	551.646	456.807	603.652	642.269	614.558	491.349
SLC41A3_12	target_2297	1808.82	1313.18	1365.5	2128.2	1297.3	1613.7	1422.83	1640.44	1686.87	1202.6	1012.43	1341.27	1076.6	1364.7	1416.15	1905.1	265.653	1592.03	1136.33	1797.73	1324.46	1469.25	1046.89	1396.05	1531.45	1393.92	1152.91	1594.49	1655.86	1674.41	1532.69	1570.9	879.874	1409.84
SLC13A1_3	target_2298	2315.08	2077.05	2449.63	2058.51	2446.61	2095.45	2619.57	2599.23	956.051	2742.57	2363.92	2361.84	2201.9	2180.47	2512.7	2265.07	5709.16	1111.35	2644.75	2062.28	2662.51	2401.16	2276.55	2000.76	2691.83	2383.51	2720.64	2168.23	2348.17	2563.38	2073.51	2475.8	2563.82	2285.53
SLC19A1_3	target_2299	544.639	611.724	783.793	764.795	526.655	528.999	541.636	721.006	450.462	899.18	824.267	866.667	947.338	739.529	953.882	612.077	645.156	257.384	1164.44	884.939	618.745	693.682	942.205	694.295	935.171	963.206	530.678	785.724	695.074	724.647	843.766	630.815	837.459	921.168
SLC11A2_6	target_23	6577.73	6328.7	6639.91	6494.51	6093.2	6276.08	6454.91	7047.71	8495.79	6121.51	5950.39	6410.59	6627.82	6346.64	5266.73	6715.95	12462	12772	5852.97	5354.5	6505.43	6574.08	7186.31	6694.45	5731.14	6066.69	6396.49	6173.65	6704.34	6400.23	6251.95	6534.78	6211.46	6789.71
SLC25A14_2	target_230	1279.68	1398.23	1398.99	1188.29	1081.31	1522.28	1125.51	947.858	708.77	1201.86	1281.77	1305.16	1235.08	995.973	821.806	1069.51	1043.64	218.179	1201.91	1270.17	922.229	1228.32	1415.97	1049.44	1081.02	1166.78	1155.34	1242.72	998.48	1435.33	1236.48	1356.54	1315.75	907.792
SLC9B2_4	target_2300	1729.12	1311.62	1396.76	1758.31	1785.29	1982.46	2297.4	1631.15	1940.45	1484.61	1701.07	1799.54	1440.48	1770.85	2158.87	1678.99	201.611	2642.02	2249.91	2138.09	1787.38	1987.65	1614.7	1672.28	1308.38	1735.09	1756.5	1590.65	1582.31	1685.91	1776.17	1273.08	2190.21	1958.26
SLC7A8_10	target_2301	2354.2	1907.74	2042.1	2062.98	2055.95	1996.84	2269.24	2082.12	1384.46	1884	1919.79	2021.36	1983.21	1621.83	1966.46	2473	1276.08	4130.07	1718.55	1448.08	1764.74	2091.87	2166.54	2654.53	2186.71	1777.5	2049.79	1821.83	1846.18	1934.86	1698.75	1968.53	2016.04	2026.03
SLC7A11_1	target_2303	2376.34	2170.69	2524.44	2154.11	2089.29	2155.03	2082.9	2257.04	1300.99	2430.3	2165.25	1885.52	1803.48	2349.58	2250.18	2422.32	4338.2	5742.55	1584.71	2182.95	2336.37	1918.62	2908.24	1581.63	1779.18	2178.05	2276.65	2328.75	2060.4	1873.24	2457.25	2256.53	1828.33	2166.04
SLC35G2_1	target_2304	1777.09	1875.75	2234.14	1635.02	1738.63	1797.57	1809.6	2185.43	1973.53	1727.49	2147.11	1841.67	1488.29	2009.27	2134.41	2062.35	3240.01	923.854	1844.36	2117.98	1454.91	1660.78	2131.05	1810.93	2101.99	1770.9	1729.77	1915.54	1939.04	1461.62	1621.33	1921.9	1569.33	1919.03
SLC22A1_5	target_2305	2715.81	2879.94	2718.71	3018.08	3359.93	2649.1	2751.25	3233.87	3402.09	2371.24	2585.51	2347.22	3248.4	2594.94	2929.31	2652.33	2151.31	5186.88	3363.49	2223.18	2961.46	2617.04	2461.09	3036.34	2585.66	2792.54	2748.18	2995.43	2401.5	3098.24	2761.32	3221.16	2871.55	2973.06
SLC25A28_4	target_2306	4112.83	4185.32	3844.16	3521.1	3959.91	4387.09	4062.27	3949.95	4536.13	3866.92	4192.97	3852.71	4107.2	3604.77	3825.31	4158.48	12279.3	7223.78	4001.92	4251.42	3928.99	4256.16	3499.11	3811.69	3661.32	4845.25	4202.48	4111.42	3775.1	4242.72	3976.47	4294.61	4171.05	4653.1
SLC25A26_10	target_2307	3196.25	3510.39	2810.27	3871.33	3071.93	3046.62	3968.69	3466.19	2246.01	3305.85	3754.57	3368.65	3274.96	3678.93	3700.57	3697.15	8574.41	9727.73	3089.11	3256.64	3531.29	3354.04	3153.11	2460.43	3022.15	2959.36	3092.52	2925.53	3721.77	3983.92	3559.08	4545.79	2999.69	2832.17
SLC17A9_4	target_2308	1718.79	1875.75	1436.95	1224.92	1953.29	1928.02	2058.05	2158.65	2197.19	2132.78	1797.53	2033.4	2104.51	2145.12	1873.52	2022.06	8451.08	3513.03	2129.45	1613.62	1701.32	1696.64	2063.62	1592.29	1770.6	2384.45	2085.44	1824.91	2294.85	1752.46	1872.67	1765.63	1755.24	1880.68
SLC43A1_4	target_2309	863.452	1064.28	1135.49	983.691	1093.31	865.914	748.684	748.338	997.003	908.777	818.537	967.263	1042.96	935.674	872.353	812.203	241.934	1482.94	762.908	824.603	413.101	709.248	700.887	642.036	1077.81	1252.55	1105.11	1003.08	822.873	1041.78	1060.32	1241.17	1105.48	856.963
SLC11A2_16	target_231	2632.42	2193.31	2757.79	2269.37	2234.62	2747.71	2565.73	2722.77	3299.72	2778.75	2564.49	2714.35	2570.21	2599.09	2676.58	2860.26	9323.93	3197.69	3042.26	2930.2	1742.99	2656.29	2391.89	3025.67	2237.12	2593.68	2503.5	2656.71	2114.64	2652.11	2515.59	2822.71	3353.45	2958.8
SLC43A2_10	target_2310	375.638	232.518	225.536	436.898	493.322	271.176	308.087	262.929	321.309	265.768	244.51	272.553	370.082	259.909	205.451	378.162	7170.25	6.81811	352.008	625.027	367.804	316.048	413.435	335.949	265.966	365.679	406.718	384.029	248.241	461.737	212.064	337.089	511.681	243.445
SLC4A5_8	target_2311	2187.41	2988.4	2935.32	2375.69	2937.27	2329.65	3065.13	2844.67	1742	2648.08	2551.12	2802.05	2448.03	2383.54	2560.81	2653.63	9824.4	2838.04	2671.52	2114.88	2609.96	2823.46	2668.69	2321.78	2283.23	2864.17	2615.31	2344.88	2796.85	2697.3	2897.08	2420.17	2093.65	2402.35
SLC38A9_1	target_2312	630.984	586.756	770.395	735.311	665.319	696.429	677.459	712.26	418.962	445.899	929.33	689.551	695.01	692.399	825.067	587.386	78.2727	98.8626	540.727	533.748	775.47	788.429	681.369	443.666	731.407	957.552	732.417	767.29	692.316	617.84	828.058	785.45	713.826	842.695
SLC16A1_6	target_2313	1495.91	1117.33	957.969	1399.15	1437.3	1170.99	1642.3	1438.19	1712.07	1528.9	1442.23	1047.22	1324.5	1244.1	1309.35	1309.92	2101.5	576.13	1416.06	1771.43	1445.85	1231.03	1148.04	1326.73	1506.78	1231.81	1438.1	1333.35	1179.6	1157.63	1531.57	1139.72	1183.09	1092.38
SLC26A7_9	target_2315	1498.86	1304.6	1756.28	1264.24	1269.31	1529.47	1337.53	1374.78	1589.22	1248.37	1466.11	1621.56	1540.53	1195.58	1204.99	1688.08	536.049	680.106	1280.88	1681.69	1484.81	1557.91	1117.87	1355.53	1516.44	1551.31	1349.79	1645.18	1369	1539.67	1303.8	1594.63	1523.31	1365.25
SLC25A34_3	target_2316	1333.55	1454.41	1560.89	1235.64	894.647	1196.67	1343.32	1289.5	1426.99	1338.43	1556.84	1646.5	1197.9	1188.65	1227	1208.56	583.487	639.198	1274.19	1714.18	1295.47	1415.11	1556.15	1508.04	1807.07	1785.98	1411.36	1513.07	1369	1067.25	1497.91	1415.45	1516.99	1268.06
SLC2A11_15	target_2318	2026.53	2044.28	1757.39	1752.95	2007.96	2027.66	1781.44	1810.44	3042.98	1944.53	2039.18	2038.56	2082.37	2192.94	1935.48	1959.68	166.033	13247.6	2884.33	2441.32	1765.64	1348.11	1353.87	2362.31	2478.42	2281.72	2051.41	2191.27	2020.86	1677.7	2354.02	1886.72	2257.89	1876.22
SLC31A1_4	target_2320	1464.18	1358.43	1045.06	1583.2	1589.3	1437.03	1465.07	1216.25	1449.04	1222.53	1667.64	1539.88	1482.98	1247.57	1103.08	1526.94	381.876	862.491	1515.11	1138.66	1756.58	1446.24	1194.17	1401.39	1204.35	1299.67	1048.39	1354.85	1426.01	1206.92	1577.57	1043.18	1190.31	1573.03
SLC8B1_6	target_2321	1208.09	1178.97	898.794	1269.6	745.317	1061.08	1048.49	1059.92	675.694	930.186	842.415	974.141	1119.98	1067.36	873.984	953.852	101.992	758.514	1105.55	1814.74	1392.4	783.692	1203.04	1059.04	1305.16	1386.38	1206.38	1135.19	995.722	1228.29	798.885	1111.9	946.654	1123.59
SLC12A5_1	target_2322	730.613	624.989	836.269	514.629	435.99	748.815	832.331	663.063	807.997	690.257	914.049	637.104	732.195	525.364	638.367	708.241	820.677	477.268	618.357	784.378	628.71	554.946	656.527	682.563	706.74	672.925	805.334	638.256	895.506	551.291	779.811	504.815	682.241	1084.36
SLC35A1_1	target_2325	2236.86	2150.4	2070.02	2714.31	2462.61	2613.15	2841.52	2663.73	2669.7	2552.85	2421.23	2265.54	2185.07	1657.18	2285.24	2402.82	735.289	4569.84	2634.04	2988.99	2262.99	2659.68	1706.97	2258.86	2017.27	2297.75	2455.7	2692.81	2058.56	2503.4	2229.47	2110.08	2788.52	2742.99
SLC30A4_3	target_2326	2212.5	1977.96	2185.02	1693.99	1926.62	1995.81	2187.25	2069.54	3002.03	2205.87	2354.37	2019.64	2070.86	2020.36	2148.27	2109.13	4575.39	1044.87	2113.39	1828.67	2137.07	2182.56	2540.94	2513.75	1846.75	2071.55	1854.54	1618.3	2517.35	1901.17	1964.67	1752.54	1813.89	1819.15
SLC7A6_1	target_2327	1187.43	816.933	990.348	1051.59	922.646	1055.94	1191.77	1052.26	867.849	1024.68	1073.55	895.9	829.585	965.477	1242.49	957.75	7511.8	317.042	637.095	954.559	731.985	1201.93	1451.46	1127.3	706.74	812.411	945.498	878.659	935.041	917.722	1264.53	908.995	874.459	546.637
SLC16A1_4	target_2328	689.285	579.734	652.044	623.63	410.658	669.722	884.507	600.201	1015.9	695.425	676.224	914.815	749.017	668.141	879.691	735.531	177.892	536.926	658.51	997.877	868.78	818.883	1011.41	1321.4	523.352	960.379	849.895	950.856	614.166	778.051	805.617	775.632	250.877	510.967
SLC25A37_5	target_2329	1065.66	898.86	1373.31	852.354	661.319	1006.64	966.498	882.809	549.69	753.746	787.018	810.781	640.117	818.541	1297.12	1272.24	7.1157	637.493	1440.16	922.07	1182.23	1293.29	1062.86	678.297	1147.51	907.601	827.209	1082.96	992.964	904.577	1179.25	812.45	723.753	1017.48
SLC26A2_3	target_233	673.788	1004.98	1095.3	767.476	787.982	731.353	775.186	653.224	659.943	784.753	972.311	952.646	687.927	770.718	779.411	725.135	220.587	63.0675	813.768	539.937	693.937	998.902	1238.53	936.391	946.968	803.929	697.578	1088.34	892.748	748.474	990.752	786.268	703.899	952.379
SLC17A2_5	target_2330	828.766	802.888	768.162	720.123	726.65	1016.91	653.442	792.068	787.522	730.861	546.328	607.871	893.331	740.222	722.341	718.638	1249.99	7044.81	995.795	640.498	529.059	791.136	530.545	552.45	722.827	1028.24	889.594	634.416	718.06	702.464	786.543	737.996	619.973	799.891
SLC24A4_11	target_2331	1298.13	1080.66	1223.7	1369.66	1198.64	1390.8	796.719	907.954	872.574	1318.5	1022.93	1138.36	1348.41	1237.17	1080.25	1018.83	1615.26	496.017	1121.61	1194.36	1296.37	1167.42	1126.74	1378.99	1250.47	1304.38	1301.17	1190.49	1072.95	1220.89	1246.58	1024.36	1581.07	1116.46
SLC39A2_1	target_2332	2749.76	2620.9	3122.89	2921.59	2869.27	2627.53	2733.86	2649.52	3715.53	2913.85	2749.79	2706.62	2927.01	2613.65	2930.13	2939.53	6501.37	1938.05	2670.18	2411.92	2808.36	2750.36	3252.47	2973.42	2310.04	2604.99	2578.85	2665.93	2811.56	3134.39	2529.06	3253.89	2537.65	2121.45
SLC9C1_2	target_2333	2166.01	2432.85	2657.3	2672.32	2467.94	2733.33	2400.09	1953.66	1885.33	2410.36	2103.17	2260.39	2295.75	2558.2	2191.48	2027.26	396.107	3446.55	2359.66	1850.33	2605.43	2155.49	2386.57	2350.58	2248.91	1813.32	2786.26	1986.2	2346.34	2337.44	2391.05	2302.35	2312.94	2174.06
SLC51B_5	target_2334	730.613	1306.94	1674.77	1366.09	1466.63	1567.48	1026.96	1193.3	1409.66	1191.52	1346.72	1180.49	1254.56	1027.16	1368.86	1052.62	1031.78	680.106	1183.18	1090.7	1497.49	1290.59	1330.8	1542.17	1230.09	1396.74	1030.57	1142.1	1139.15	1155.99	1595.53	1135.63	1301.31	1352.77
SLC25A28_5	target_2335	4248.63	3613.39	3026.87	2720.56	4037.24	3316.77	3898.29	4097	2576.77	3925.24	4062.12	3829.5	3855.75	3997.06	4136.75	3536.01	3444	2826.11	3888.15	3213.32	3620.07	4217.59	3742.21	3472.54	3466.14	3438.14	3141.13	3478.54	4574.07	4260.8	4107.75	4378.07	3552.89	3391.29
SLC7A7_3	target_2336	2778.54	3387.89	3724.69	2648.19	2965.27	3279.79	2486.23	3060.59	4438.47	2646.6	2472.8	3217.33	3293.55	2545.73	2714.08	3169.54	5865.71	5664.14	3308.61	2951.86	2532.05	2727.35	3543.47	3793.56	3231.27	3226.08	2889.97	2971.62	2513.67	2889.55	2812.93	3309.53	2781.3	3122.88
SLC7A6_4	target_2338	1273.04	1052.57	1266.13	1369.66	1185.31	1048.75	1034.41	1088.34	1415.96	1213.67	1190.08	1047.22	1158.05	1553.22	1405.55	1035.72	156.545	738.06	1888.53	1259.34	1178.61	1403.61	1407.1	1520.84	1568.98	1183.74	1128.6	1311.84	1325.79	1264.44	1656.12	1307.45	1247.16	1148.56
SLC27A1_2	target_2339	788.176	817.713	731.317	965.822	606.653	467.368	611.204	818.853	663.093	1011.39	673.359	590.675	633.92	576.652	739.462	727.734	118.595	804.537	947.612	871.015	853.379	711.955	718.631	642.036	741.058	821.836	926.863	723.511	667.492	852.816	791.031	733.087	717.436	821.293
SLC35F5_5	target_234	1624.32	1388.08	1287.34	1654.67	1227.97	953.225	1395.5	1165.42	1560.87	1135.42	1286.54	1337.83	1409.5	1101.32	1227.82	962.948	633.297	6741.4	1002.49	1401.67	1154.15	1240.51	1222.56	1334.2	1265.48	1353.39	1416.22	877.891	1567.6	1606.22	1223.01	1223.99	1095.56	1170.86
SLC44A4_10	target_2340	1611.78	1602.66	1747.34	1280.32	1605.3	1709.23	1756.59	1626.77	2209.79	1728.97	1621.79	1306.02	1348.41	1459.65	1485.45	2097.43	882.346	1453.96	1394.65	1975.64	1727.59	1379.24	1919.9	1672.28	1505.71	1838.76	1532.89	1559.93	1241.2	1316.2	1521.47	1454.72	1694.77	1479.4
SLC25A5_6	target_2342	852.382	783.382	629.714	815.722	375.992	629.662	448.051	666.89	941.876	426.705	662.852	833.995	866.77	521.205	468.788	600.381	8097.66	1286.92	789.676	450.205	771.846	736.318	720.406	592.977	463.296	969.804	544.451	454.69	609.569	733.685	387.1	715.087	696.68	841.803
SLC48A1_2	target_2343	918.063	923.829	1074.09	902.387	987.978	927.545	1450.99	1562.27	163.805	1198.91	1284.63	1130.62	1084.57	1289.84	1230.26	1090.3	2044.58	1801.68	935.566	1248.51	1255.61	1043.57	1036.25	885.199	1417.77	896.291	1064.6	1329.51	1116.16	1340.02	1194.96	997.358	1256.19	1176.21
SLC22A1_4	target_2345	3006.58	2954.07	2628.27	3832.02	2775.94	3494.47	4085.46	3869.05	2866.58	3221.69	3029.64	3748.68	3215.64	3342.09	2973.34	3794.61	23771.2	6782.31	4051.44	3567.61	3370.03	3372.31	3263.12	3013.94	2921.34	3286.4	3299.12	3151.34	2886.95	3167.25	3561.32	3378.25	3758.64	2995.36
SLC2A7_4	target_2346	2211.03	1881.99	1764.09	2467.72	2347.95	1859.2	2452.27	2476.24	1000.15	1785.07	2292.28	2170.11	2318.76	2662.17	2423.84	1922	4010.88	5723.8	1979.54	2863.68	2163.34	2265.13	2191.38	1749.07	2314.33	1997.1	2019.01	2215.85	2133.03	2327.58	2211.52	2554.35	2184.79	2420.18
SLC38A3_6	target_2347	1633.92	1603.44	1877.98	1465.26	2001.29	1611.65	1690.34	1369.31	1786.1	1415.21	1125.13	1330.95	1505.12	1328.66	1293.85	1637.4	1005.69	1063.62	1938.05	1545.55	1678.67	1411.05	1836.5	1659.48	1669.79	1679.49	1485.09	1487.73	1368.08	1421.36	1585.43	1448.99	1755.24	1795.97
SLC2A4_5	target_2348	1340.2	1452.85	772.628	856.821	1158.64	934.735	684.085	1347.44	870.999	981.863	1079.28	1047.22	1081.03	1029.24	1209.07	894.074	2132.34	4469.27	981.072	948.37	1049.96	1077.41	1030.93	973.719	1168.96	930.22	1136.7	826.431	1190.64	949.765	1037.88	1145.45	1135.26	908.684
SLC22A6_6	target_2349	1721.74	1858.58	1509.53	1542.99	1898.62	1804.76	1359.06	1331.59	1458.49	1586.48	1326.66	1333.53	1466.16	1352.22	1131.61	1281.33	782.727	807.946	2252.59	1890.55	1303.62	1512.57	1605.83	1397.12	1930.4	1702.1	1578.26	1708.93	1469.22	1575.82	1365.51	1608.54	1873.45	2027.82
SLC17A2_3	target_2350	1138.72	1042.43	973.6	1260.66	1203.97	1348.69	1235.66	1005.25	505.589	834.215	1042.99	947.487	772.036	803.986	1010.14	927.861	1546.48	1967.02	1529.83	889.581	833.449	1223.59	558.935	1114.5	1112.12	989.596	972.234	813.374	762.191	910.328	1099.59	950.722	928.605	991.615
SLC45A2_5	target_2351	3358.61	3243.54	3297.07	3095.81	3170.6	3049.7	3608.42	3834.62	2236.56	3447.6	3173.86	2948.22	3316.57	3290.11	3310.05	2918.73	1975.79	3911.89	3058.32	2865.22	4025.92	2980.46	3075.03	2891.29	2648.94	2494.72	3444.95	3200.5	3038.65	3283.1	3752.07	3419.16	3568.23	3002.49
SLC27A3_2	target_2352	766.037	956.6	978.066	1407.19	787.982	1058	816.595	878.982	1096.23	948.643	884.44	838.294	880.936	807.452	955.512	1212.46	52.1818	2135.77	1105.55	1118.55	907.734	1261.49	1011.41	1126.23	928.736	928.335	1109.97	826.431	591.181	1164.2	730.441	1030.09	740.899	1350.1
SLC35B3_2	target_2353	268.629	332.391	416.46	300.2	337.326	125.316	205.391	232.318	107.103	153.555	395.419	346.495	222.226	419.321	260.075	226.117	75.9008	86.9309	247.61	269.195	278.118	262.584	205.83	264.493	372.138	371.334	386.463	293.398	307.083	245.657	310.802	341.18	251.779	434.278
[truncated: 1,236 more rows]
