# Supplementary material for: Gain-of-function genetic screens in human cells identify SLC transporters overcoming environmental nutrient restrictions
Source: Life Sci Alliance. 2022 Sep 16;5(11):e202201404. doi: 10.26508/lsa.202201404 (PMC9481932; doi:10.26508/lsa.202201404)
Supplement: Supplementary file 6 [file LSA-2022-01404_TableS6.xlsx]

## Sheet: Suppl_Table_6_AAscreen_GSEA_res
GeneName	aLFC	medLFC	pval	padj	ES	NES	nMoreExtreme	size	leadingEdge	totalSize	Screen	log10padj
SLC25A23	0.742814	0.742814	0.00381866	0.00381866	0.977778	1.49289	1916	2	target_2954; target_215	6	Cys	2.41809
SLC1A3	1.375	1.43861	2.72837e-05	8.18512e-05	0.993129	1.67208	13	3	target_1777; target_2932; target_1092	5	Gln	4.08697
SLC1A2	1.62091	1.62091	6.71631e-05	0.000100745	0.99798	1.50991	33	2	target_1194; target_2406	12	Gln	3.99678
SLC17A3	0.814674	0.814674	0.00338779	0.00338779	0.981414	1.48485	1714	2	target_1507; target_1125	4	Gln	2.47008
SLC7A5	1.77969	1.80402	6.1557e-06	1.23114e-05	0.995958	1.72898	2	3	target_2041; target_2096; target_2281	6	His	4.90969
SLC43A3	0.65592	0.65592	0.0101487	0.0101487	0.961616	1.4834	5010	2	target_948; target_2686	16	His	1.99359
SLC25A15	1.18508	1.18508	9.18071e-05	0.000183614	0.99798	1.511	46	2	target_1139; target_1966	6	Ile	3.73609
SLC27A1	0.766391	0.766391	0.00987415	0.00987415	0.966465	1.46328	5054	2	target_2144; target_1615	6	Ile	2.0055
SLC25A15	1.035	1.035	0.00133685	0.00133685	0.988687	1.49885	684	2	target_1139; target_1966	6	Leu	2.87392
SLC7A3	2.29325	2.46306	1.91069e-06	1.91069e-06	0.999596	1.67195	0	3	target_2013; target_2936; target_1178	5	Lys	5.71881
SLC6A14	3.4206	3.54288	1.87904e-06	5.63713e-06	0.996765	1.81949	0	4	target_930; target_2004; target_2084; target_2779	6	NoAA	5.24894
SLC6A15	1.97399	1.85026	1.85169e-06	5.63713e-06	0.996359	1.9403	0	5	target_1708; target_257; target_1664; target_2100; target_445	6	NoAA	5.24894
SLC38A2	0.928628	0.928628	0.0108761	0.0217522	0.966465	1.45992	5559	2	target_1154; target_265	5	NoAA	1.6625
SLCO2B1	0.721642	0.721642	0.023503	0.0352545	0.946667	1.43001	12014	2	target_2369; target_1256	12	NoAA	1.45279
SLC29A1	0.656258	0.656258	0.111064	0.133276	0.866667	1.30917	56776	2	target_2766; target_1661	14	NoAA	0.875247
SLC11A2	0.473238	0.473238	0.145671	0.145671	0.843636	1.27438	74468	2	target_515; target_12	22	NoAA	0.836626
SLC7A5	1.03015	1.03015	0.000438255	0.000876511	0.993939	1.51261	221	2	target_2041; target_2096	6	Phe	3.05724
SLC25A25	0.64761	0.64761	0.00665674	0.00665674	0.970909	1.47756	3371	2	target_2688; target_827	13	Phe	2.17674
SLC25A15	1.25796	1.25796	0.000229035	0.000229035	0.996364	1.51669	115	2	target_1139; target_1966	6	T0	3.6401
SLC39A1	0.644274	0.644274	0.00391205	0.00782409	0.978586	1.48727	1982	2	target_1203; target_167	16	Thr	2.10657
SLC1A5	0.880439	0.880439	0.0438551	0.0438551	0.917172	1.39393	22229	2	target_1503; target_1419	14	Thr	1.35798
SLC7A5	1.27432	1.00318	0.000192536	0.000192536	0.984236	1.65591	100	3	target_2041; target_2096; target_2860	6	Tyr	3.71549
SLC7A3	5.70354	5.87033	1.94351e-06	3.88701e-06	1	1.68267	0	3	target_2013; target_2936; target_1178	5	Arg	5.41038
SLC25A15	1.12127	1.12127	0.00150811	0.00150811	0.991111	1.49721	763	2	target_1139; target_1966	6	Arg	2.82157
SLC7A5	3.37582	3.36617	2.00563e-05	0.00453273	0.970481	1.81531	10	4	target_2041; target_2096; target_2281; target_2860	6	Met	2.34364
SLC12A6	1.88125	1.97251	0.00122264	0.138159	0.788929	1.85365	685	8	target_2765; target_60; target_1830; target_763; target_73; target_1386	23	Met	0.859621
SLC12A8	1.82592	1.72752	0.00211221	0.15912	0.862055	1.73632	1167	5	target_2690; target_2394; target_1159; target_2642; target_461	12	Met	0.798276
SLC7A8	2.29039	2.11318	0.00319533	0.180536	0.735912	1.79542	1798	9	target_464; target_287; target_205; target_2920; target_516; target_379; target_33	17	Met	0.743436
SLC16A2	3.07419	3.07419	0.00482837	0.206354	0.970101	1.47756	2584	2	target_2116; target_1020	6	Met	0.685388
SLC34A3	1.84963	2.00465	0.00821762	0.206354	0.750691	1.69001	4595	7	target_2939; target_910; target_852; target_538; target_2092; target_2367	12	Met	0.685388
SLC34A1	2.08202	1.95045	0.00705826	0.206354	0.911479	1.55471	3827	3	target_1629; target_341; target_2544	6	Met	0.685388
SLC43A2	1.97432	1.74742	0.00753818	0.206354	0.754023	1.69751	4215	7	target_2310; target_1699; target_1449; target_2881; target_541; target_181; target_503	16	Met	0.685388
SLC6A12	1.59791	1.47081	0.00798105	0.206354	0.725914	1.70559	4477	8	target_2386; target_1688; target_2895; target_2774; target_1001; target_946; target_836; target_2521	18	Met	0.685388
SLC25A35	2.02391	2.65126	0.0154017	0.223643	0.884575	1.50882	8352	3	target_1480; target_744; target_2091	6	Met	0.650444
SLC2A1	2.2213	2.25545	0.0158332	0.223643	0.883589	1.50714	8586	3	target_2705; target_2451; target_2605	6	Met	0.650444
SLC7A7	1.96871	2.15062	0.0113938	0.223643	0.844843	1.5803	6248	4	target_2077; target_717; target_1613	10	Met	0.650444
SLC16A1	1.85222	2.07277	0.0144041	0.223643	0.835069	1.56202	7899	4	target_2564; target_1888; target_861	10	Met	0.650444
SLC6A1	2.00545	2.03555	0.0128369	0.223643	0.891673	1.52093	6961	3	target_774; target_2507; target_1148	6	Met	0.650444
SLC39A1	1.93006	1.92868	0.0132094	0.223643	0.890461	1.51886	7163	3	target_66; target_2637; target_965	16	Met	0.650444
SLC14A2	1.77508	1.73142	0.0120174	0.223643	0.842701	1.5763	6590	4	target_921; target_1887; target_2020; target_327	9	Met	0.650444
SLC25A22	2.04246	1.20129	0.0170128	0.22617	0.719433	1.61964	9514	7	target_1817; target_240; target_454; target_2777; target_2389; target_362; target_1883	17	Met	0.645566
SLC12A5	2.15775	2.15775	0.0210562	0.242158	0.935354	1.42464	11272	2	target_2805; target_1536	11	Met	0.615902
SLC6A6	2.06633	2.15085	0.0205184	0.242158	0.872676	1.48852	11127	3	target_2578; target_2604; target_2465	6	Met	0.615902
SLC1A4	1.643	1.5996	0.0214299	0.242158	0.738972	1.58095	11920	6	target_1098; target_2502; target_999; target_2294; target_2506; target_1509	11	Met	0.615902
SLC9A7	1.99404	1.67785	0.0228292	0.245686	0.770631	1.55218	12623	5	target_1796; target_192; target_832; target_228; target_2023	6	Met	0.60962
SLC25A17	2.24507	2.24507	0.0279261	0.249513	0.924848	1.40864	14950	2	target_2723; target_1729	6	Met	0.602906
SLC25A47	2.13639	2.13639	0.0243697	0.249513	0.930101	1.41664	13046	2	target_816; target_2815	6	Met	0.602906
UCP1	1.81926	2.07522	0.0270305	0.249513	0.805253	1.50625	14824	4	target_1726; target_1000; target_1131; target_890	6	Met	0.602906
SLC32A1	2.18963	2.04929	0.0287051	0.249513	0.856508	1.46095	15567	3	target_1350; target_2495; target_2016	5	Met	0.602906
SLC4A9	2.07397	1.92971	0.027608	0.249513	0.858529	1.46439	14972	3	target_333; target_2082; target_1542	6	Met	0.602906
SLC35F5	1.73421	1.77458	0.0327265	0.251089	0.85004	1.44991	17748	3	target_1763; target_1934; target_234	6	Met	0.600172
SLC17A1	1.71767	1.75582	0.0314635	0.251089	0.852061	1.45336	17063	3	target_932; target_2099; target_1677	5	Met	0.600172
SLC28A2	1.64084	1.60393	0.0306909	0.251089	0.853274	1.45543	16644	3	target_716; target_302; target_661	6	Met	0.600172
SLC12A4	1.4835	1.33856	0.0333304	0.251089	0.716309	1.53247	18540	6	target_4; target_29; target_312; target_1277; target_1740; target_1738	18	Met	0.600172
SLC39A4	1.72003	1.96034	0.0354669	0.252618	0.790587	1.47881	19451	4	target_635; target_1063; target_1451; target_2080	12	Met	0.597536
SLC51A	1.87519	1.85341	0.0357689	0.252618	0.84519	1.44164	19398	3	target_1960; target_2259; target_1156	6	Met	0.597536
SLC27A5	2.22652	2.22652	0.0402613	0.254279	0.909091	1.38464	21554	2	target_384; target_1642	6	Met	0.594689
SLCO3A1	2.07058	2.19563	0.0397147	0.254279	0.839531	1.43199	21538	3	target_2817; target_1187; target_482	5	Met	0.594689
SLC35G1	2.04968	2.04968	0.0379023	0.254279	0.911919	1.38895	20291	2	target_2022; target_608	6	Met	0.594689
SLC30A2	1.76768	1.57226	0.0405047	0.254279	0.783259	1.46511	22214	4	target_1753; target_568; target_1770; target_678	6	Met	0.594689
SLC28A1	2.31892	2.31892	0.0506596	0.254784	0.897778	1.36741	27121	2	target_1090; target_297	6	Met	0.593828
SLC1A2	2.09363	2.19148	0.0527865	0.254784	0.767489	1.43561	28950	4	target_1700; target_505; target_1194; target_2486	12	Met	0.593828
SLC13A4	2.20649	1.96932	0.0541134	0.254784	0.820938	1.40027	29347	3	target_633; target_2430; target_2571	6	Met	0.593828
SLC40A1	1.89273	1.89273	0.052124	0.254784	0.896162	1.36495	27905	2	target_1534; target_2070	3	Met	0.593828
FLVCR2	1.84591	1.86894	0.0530992	0.254784	0.82215	1.40234	28797	3	target_2403; target_828; target_1920	11	Met	0.593828
SLC24A4	1.76163	1.74481	0.0510528	0.254784	0.726133	1.46255	28230	5	target_2090; target_450; target_2266; target_392; target_2017	12	Met	0.593828
SLC1A5	1.78011	1.55262	0.0518739	0.254784	0.725053	1.46038	28684	5	target_1503; target_1689; target_2624; target_1249; target_843	14	Met	0.593828
SLC3A1	1.62396	1.52488	0.0441178	0.254784	0.833468	1.42165	23926	3	target_442; target_251; target_1166	5	Met	0.593828
SLC5A2	1.50668	1.5145	0.04865	0.254784	0.827405	1.41131	26384	3	target_2611; target_451; target_1070	6	Met	0.593828
SLC4A8	1.33488	1.37476	0.0445445	0.254784	0.644795	1.51499	24992	8	target_1427; target_2400; target_2152; target_2443; target_1584; target_2405; target_1136; target_2560	18	Met	0.593828
SLC6A2	1.72672	1.24395	0.0513784	0.254784	0.725728	1.46174	28410	5	target_1562; target_448; target_2735; target_1589; target_280	20	Met	0.593828
SLC11A2	1.21921	1.20742	0.0507984	0.254784	0.615751	1.50226	28599	9	target_749; target_1110; target_2113; target_2841; target_231; target_9; target_2878; target_23; target_12	22	Met	0.593828
SLC5A9	1.95063	1.95063	0.0555889	0.256194	0.892525	1.35941	29760	2	target_1002; target_2580	6	Met	0.591432
SLC2A9	1.62311	1.45073	0.05668	0.256194	0.818108	1.39545	30739	3	target_2609; target_2893; target_1486	9	Met	0.591432
SLC25A44	1.8017	1.99908	0.0619608	0.256774	0.812449	1.3858	33603	3	target_1299; target_636; target_1309	5	Met	0.59045
SLC44A3	1.5862	1.67154	0.0624891	0.256774	0.713188	1.43648	34554	5	target_2178; target_2141; target_1344; target_1995; target_1477	10	Met	0.59045
SLC39A5	1.81136	1.65228	0.06216	0.256774	0.713592	1.43729	34372	5	target_2127; target_2242; target_2635; target_926; target_1896	11	Met	0.59045
SLC22A25	1.61909	1.64784	0.0615699	0.256774	0.812854	1.38648	33391	3	target_314; target_418; target_2179	5	Met	0.59045
SLCO5A1	1.48376	1.33814	0.0617423	0.256774	0.713997	1.43811	34141	5	target_1633; target_982; target_587; target_1850; target_2714	12	Met	0.59045
SLC25A48	1.34936	1.29405	0.0654566	0.264164	0.753336	1.40914	35899	4	target_2134; target_2030; target_995; target_1521	6	Met	0.578126
SLC12A9	1.81663	1.81663	0.0687329	0.268927	0.88	1.34033	36797	2	target_2095; target_500	5	Met	0.570366
SLC2A7	1.56066	1.53757	0.0702065	0.268927	0.803961	1.37132	38075	3	target_1082; target_2755; target_2346	6	Met	0.570366
SLC5A1	1.57449	1.32544	0.0694763	0.268927	0.80477	1.3727	37679	3	target_695; target_2409; target_2051	11	Met	0.570366
SLC6A3	2.00702	2.00702	0.0760119	0.272677	0.873535	1.33049	40694	2	target_2523; target_742	4	Met	0.564351
SLC25A25	1.73987	1.6913	0.0758622	0.272677	0.743227	1.39023	41606	4	target_2709; target_574; target_1046; target_2688	13	Met	0.564351
SLC35F1	1.56688	1.59363	0.0736305	0.272677	0.745249	1.39401	40382	4	target_2491; target_2825; target_2685; target_1028	5	Met	0.564351
SLC23A2	1.38671	1.39967	0.0757307	0.272677	0.798707	1.36235	41071	3	target_2513; target_931; target_1394	10	Met	0.564351
SLC26A6	1.54591	1.416	0.0789764	0.278885	0.740396	1.38493	43314	4	target_129; target_128; target_1756; target_1143	12	Met	0.554574
SLC30A1	2.04827	2.04827	0.0857153	0.281108	0.865455	1.31818	45889	2	target_841; target_1933	5	Met	0.551126
SLC22A17	1.68687	1.82908	0.087329	0.281108	0.733118	1.37132	47895	4	target_2154; target_1807; target_2211; target_321	12	Met	0.551126
SLC9A6	2.05545	1.74314	0.0901551	0.281108	0.786176	1.34098	48894	3	target_132; target_149; target_82	6	Met	0.551126
SLC7A6	1.68518	1.68518	0.0902635	0.281108	0.861818	1.31264	48324	2	target_974; target_2327	6	Met	0.551126
SLC5A11	1.57193	1.67314	0.0908005	0.281108	0.730249	1.36595	49799	4	target_2693; target_1414; target_1761; target_1786	9	Met	0.551126
SLC26A9	1.7868	1.46225	0.0839137	0.281108	0.791431	1.34994	45509	3	target_2587; target_1837; target_434	6	Met	0.551126
SLC26A3	1.36616	1.37719	0.0888036	0.281108	0.787389	1.34305	48161	3	target_849; target_1411; target_1701	4	Met	0.551126
SLC4A2	1.26682	1.27264	0.0904235	0.281108	0.687298	1.38433	50001	5	target_2727; target_1695; target_1365; target_2883; target_2165	15	Met	0.551126
SLC39A14	1.37585	1.12537	0.0829204	0.281108	0.69377	1.39737	45852	5	target_2019; target_780; target_1099; target_1094; target_2224	11	Met	0.551126
SLC16A5	1.60768	1.40574	0.0939354	0.286884	0.684466	1.37863	51943	5	target_2834; target_747; target_1619; target_735; target_2713	13	Met	0.542294
SLCO1B1	1.79651	2.08634	0.104272	0.298296	0.775011	1.32194	56550	3	target_598; target_318; target_458	3	Met	0.525352
SLC25A51	1.81154	1.98642	0.102396	0.298296	0.776475	1.32443	55533	3	target_471; target_2048; target_295	6	Met	0.525352
SLCO1C1	1.32615	1.60997	0.101399	0.298296	0.678526	1.36667	56070	5	target_1682; target_2208; target_126; target_2370; target_1597	10	Met	0.525352
SLC39A8	1.20294	1.29187	0.102384	0.298296	0.677737	1.36507	56615	5	target_794; target_1849; target_145; target_2416; target_2549	16	Met	0.525352
SLC2A12	1.36323	1.2599	0.103459	0.298296	0.775667	1.32306	56109	3	target_990; target_463; target_1611	6	Met	0.525352
SLC13A3	1.26661	1.37325	0.106667	0.301334	0.717528	1.34216	58501	4	target_76; target_51; target_169	6	Met	0.520952
SLC37A2	1.21786	1.22794	0.108256	0.302048	0.772029	1.31685	58711	3	target_1153; target_1492; target_2769	6	Met	0.519924
SLC34A2	1.57478	1.57478	0.110208	0.303745	0.846769	1.28972	59002	2	target_1462; target_781	12	Met	0.517491
SLC8A3	1.16296	0.849391	0.111894	0.304676	0.60809	1.36897	62580	7	target_150; target_140; target_19; target_78; target_22; target_30	11	Met	0.516161
SLC38A6	1.49298	1.49298	0.114639	0.304852	0.843636	1.28495	61374	2	target_1712; target_1985	6	Met	0.515911
SLC19A1	1.3041	1.30053	0.114657	0.304852	0.711686	1.33123	62883	4	target_1161; target_2711; target_1071; target_732	9	Met	0.515911
SLC10A1	1.70215	1.73879	0.117112	0.306905	0.765562	1.30582	63514	3	target_2918; target_2761; target_1997	6	Met	0.512996
SLC18A2	1.67817	1.67817	0.118145	0.306905	0.841212	1.28125	63251	2	target_2415; target_2979	5	Met	0.512996
SLC17A6	1.80403	2.00371	0.122828	0.308435	0.76152	1.29892	66614	3	target_2540; target_2156; target_1648	6	Met	0.510836
SLC26A1	1.75979	1.9331	0.121716	0.308435	0.762328	1.3003	66011	3	target_110; target_103; target_38	6	Met	0.510836
SLC16A3	1.30426	1.41265	0.120804	0.308435	0.601996	1.35525	67563	7	target_2675; target_1559; target_2172; target_393; target_1262; target_2716; target_2424	29	Met	0.510836
SLC25A42	1.78869	1.65906	0.129874	0.312487	0.701173	1.31156	71229	4	target_2702; target_914; target_2093; target_2256	6	Met	0.505168
SLC12A7	1.52537	1.52537	0.128259	0.312487	0.834343	1.27079	68666	2	target_423; target_1324	6	Met	0.505168
SLC22A14	1.39252	1.44951	0.12928	0.312487	0.757074	1.29134	70113	3	target_1833; target_803; target_2916	5	Met	0.505168
SLC26A8	1.42395	1.38969	0.129973	0.312487	0.624244	1.33551	72300	6	target_141; target_770; target_1167; target_612; target_1821; target_100	13	Met	0.505168
SLC25A28	1.97305	1.97305	0.1363	0.313607	0.829091	1.26279	72971	2	target_698; target_2306	6	Met	0.503615
SLC27A1	1.56835	1.91354	0.135687	0.313607	0.752733	1.28394	73588	3	target_1615; target_2144; target_807	6	Met	0.503615
SLC7A4	1.80688	1.86035	0.137813	0.313607	0.751415	1.28169	74741	3	target_1186; target_303; target_336	6	Met	0.503615
SLC22A1	1.85303	1.85303	0.132017	0.313607	0.831919	1.2671	70678	2	target_2345; target_1330	6	Met	0.503615
SLC38A3	1.56654	1.60522	0.141066	0.313607	0.749394	1.27824	76505	3	target_987; target_1942; target_390	5	Met	0.503615
SLC52A2	1.46627	1.47235	0.133409	0.313607	0.698746	1.30702	73168	4	target_922; target_1360; target_8; target_85	5	Met	0.503615
SLC19A3	1.44047	1.46825	0.141556	0.313607	0.748989	1.27755	76771	3	target_1463; target_2953; target_1366	6	Met	0.503615
SLC25A21	1.57953	1.45536	0.142927	0.313607	0.692681	1.29568	78388	4	target_881; target_831; target_2188; target_2739	6	Met	0.503615
SLC22A23	1.45781	1.3491	0.139744	0.313607	0.750202	1.27962	75788	3	target_1114; target_2140; target_142	12	Met	0.503615
SLC35B2	0.969098	0.974218	0.14457	0.314162	0.587045	1.32159	80855	7	target_18; target_14; target_31; target_2216; target_3; target_2778; target_28	18	Met	0.502847
SLC25A29	1.81002	1.81002	0.148239	0.316058	0.821414	1.2511	79363	2	target_603; target_1911	6	Met	0.500234
SLC6A16	1.34364	1.39689	0.146903	0.316058	0.745756	1.27204	79671	3	target_941; target_1771; target_737	5	Met	0.500234
SLC35C1	1.83247	1.83247	0.156966	0.319588	0.816162	1.2431	84035	2	target_2112; target_858	5	Met	0.495409
SLC35G4	1.40193	1.40193	0.151609	0.319588	0.819394	1.24802	81167	2	target_2481; target_17	5	Met	0.495409
SLC6A17	1.36558	1.3135	0.156303	0.319588	0.684594	1.28055	85724	4	target_332; target_2900; target_1190; target_690	6	Met	0.495409
SLC6A14	1.46753	1.13499	0.154323	0.319588	0.643253	1.29562	85336	5	target_930; target_558; target_2004; target_2779; target_2084	6	Met	0.495409
SLC38A5	1.16752	1.08283	0.155408	0.319588	0.642595	1.29429	85936	5	target_1465; target_1061; target_1663; target_2138; target_2055	6	Met	0.495409
SLC36A1	1.73157	1.84903	0.165936	0.320128	0.734438	1.25273	89993	3	target_2681; target_1023; target_1291	6	Met	0.494676
SLC4A5	1.66339	1.66339	0.164577	0.320128	0.811717	1.23633	88110	2	target_1248; target_2311	7	Met	0.494676
SLC50A1	1.47753	1.47753	0.164755	0.320128	0.811576	1.23611	88205	2	target_1305; target_2840	12	Met	0.494676
SLC38A9	1.47353	1.47353	0.166249	0.320128	0.810591	1.23461	89005	2	target_2360; target_656	6	Met	0.494676
SLC17A2	1.80108	1.39892	0.166642	0.320128	0.734034	1.25204	90376	3	target_2330; target_1653; target_2350	7	Met	0.494676
SLC26A7	1.56459	1.39246	0.167146	0.320128	0.635907	1.28082	92427	5	target_543; target_1580; target_1047; target_2007; target_947	9	Met	0.494676
SLC43A3	0.992721	0.987189	0.162752	0.320128	0.63835	1.28574	89997	5	target_2; target_2393; target_13; target_2533; target_0	16	Met	0.494676
SLC1A6	1.7321	1.7321	0.168612	0.320221	0.809293	1.23264	90270	2	target_2189; target_2946	10	Met	0.49455
SLC38A2	1.88699	1.60157	0.172393	0.323397	0.7308	1.24653	93495	3	target_1154; target_265; target_1590	5	Met	0.490264
SLC16A7	1.61075	1.47874	0.173146	0.323397	0.674889	1.2624	94962	4	target_1991; target_2525; target_1403; target_791	9	Met	0.490264
SLC39A11	1.60619	1.60619	0.176046	0.323467	0.804848	1.22587	94250	2	target_1053; target_1575	6	Met	0.49017
SLC35D1	1.36877	1.36877	0.175346	0.323467	0.805253	1.22648	93875	2	target_2286; target_219	6	Met	0.49017
SLC15A2	1.58368	1.58368	0.179251	0.324741	0.802828	1.22279	95966	2	target_797; target_1083	3	Met	0.488462
SLC8A1	1.43945	1.43945	0.179614	0.324741	0.802741	1.22266	96160	2	target_53; target_158	9	Met	0.488462
SLC43A1	1.6061	1.79332	0.188928	0.325938	0.721504	1.23067	102463	3	target_893; target_1242; target_1866	10	Met	0.486866
SLC30A9	1.54839	1.61207	0.186751	0.325938	0.722716	1.23274	101282	3	target_497; target_1138; target_2927	4	Met	0.486866
SLC35F2	1.39767	1.39767	0.184524	0.325938	0.8	1.21848	98789	2	target_800; target_1941	6	Met	0.486866
SLC6A15	1.76036	1.35501	0.18529	0.325938	0.723525	1.23412	100490	3	target_1708; target_445; target_257	6	Met	0.486866
SLC22A18	1.28619	1.20592	0.183375	0.325938	0.669228	1.25181	100572	4	target_630; target_2640; target_967; target_1779	12	Met	0.486866
SLC25A45	1.04249	0.888446	0.18753	0.325938	0.539895	1.26852	105218	8	target_144; target_135; target_1922; target_1460; target_41; target_64; target_147; target_859	12	Met	0.486866
SLC7A9	1.49462	1.72604	0.196964	0.334976	0.717057	1.22309	106821	3	target_275; target_1979; target_977	4	Met	0.474986
SLC7A11	1.35545	1.16905	0.198614	0.334976	0.716249	1.22171	107716	3	target_209; target_2303; target_970	6	Met	0.474986
SLC20A2	1.09175	1.12377	0.197757	0.334976	0.716653	1.2224	107251	3	target_2028; target_1893; target_2952	9	Met	0.474986
SLC5A7	1.57061	1.57061	0.205117	0.342815	0.788638	1.20118	109814	2	target_1497; target_1008	6	Met	0.46494
SLC44A4	1.31443	1.1409	0.206296	0.342815	0.657097	1.22912	113143	4	target_2698; target_109; target_1549; target_159	12	Met	0.46494
SLC46A2	1.48894	1.48894	0.209613	0.343279	0.786263	1.19756	112221	2	target_1385; target_1644	6	Met	0.464352
SLC39A13	1.35846	1.2175	0.208711	0.343279	0.710994	1.21274	113192	3	target_2414; target_1520; target_2660	6	Met	0.464352
SLCO2A1	1.84816	1.84816	0.215149	0.349811	0.783434	1.19325	115185	2	target_689; target_324	5	Met	0.456166
SLC22A11	1.95484	1.95484	0.219154	0.351146	0.781414	1.19018	117329	2	target_882; target_2602	6	Met	0.454513
SLC10A7	1.43659	1.48681	0.220571	0.351146	0.649897	1.21565	120972	4	target_964; target_1564; target_1620; target_2191	6	Met	0.454513
SLC22A13	1.24856	1.24856	0.220631	0.351146	0.780606	1.18894	118120	2	target_2749; target_519	4	Met	0.454513
SLC38A4	1.42358	1.4973	0.223556	0.353312	0.703414	1.19981	121243	3	target_2476; target_1561; target_246	6	Met	0.451841
SLC36A4	1.54477	1.5259	0.225324	0.353633	0.647555	1.21127	123579	4	target_2914; target_924; target_253; target_2468	11	Met	0.451447
SLC23A1	1.77634	1.66566	0.229934	0.355925	0.700193	1.19432	124702	3	target_490; target_2412; target_1716	6	Met	0.448642
SLC25A18	1.18046	1.2451	0.229276	0.355925	0.700485	1.19482	124345	3	target_1519; target_1233; target_1867	5	Met	0.448642
SLC41A3	1.31477	1.18724	0.232043	0.356746	0.602346	1.21323	128313	5	target_2398; target_1577; target_284; target_714; target_39	15	Met	0.447641
SLC46A3	1.4978	1.53503	0.236841	0.35684	0.696847	1.18861	128448	3	target_2273; target_1025; target_1718	6	Met	0.447526
SLC22A7	1.34176	1.25768	0.234437	0.35684	0.69806	1.19068	127144	3	target_2539; target_2563; target_1287	6	Met	0.447526
FLVCR1	1.55547	1.13704	0.235542	0.35684	0.642639	1.20207	129183	4	target_1401; target_2462; target_1422; target_1112	6	Met	0.447526
SLC10A4	1.537	1.537	0.242777	0.359894	0.769293	1.17171	129976	2	target_1656; target_2295	6	Met	0.443825
SLC25A40	1.40641	1.40641	0.240686	0.359894	0.770505	1.17356	128857	2	target_1180; target_1013	6	Met	0.443825
SLC35E1	1.32188	1.32188	0.243645	0.359894	0.768889	1.1711	130441	2	target_1593; target_672	6	Met	0.443825
SLC9B1	1.26221	1.26221	0.245291	0.359972	0.768081	1.16987	131322	2	target_758; target_1965	6	Met	0.443731
SLC39A12	1.2631	1.3215	0.248686	0.3626	0.691188	1.17896	134872	3	target_2054; target_2694; target_1345	5	Met	0.440572
SLC6A20	1.91454	1.91454	0.253939	0.367886	0.763967	1.1636	135952	2	target_1118; target_1252	6	Met	0.434287
SLC3A2	1.2266	1.28876	0.25636	0.369028	0.687551	1.17276	139034	3	target_495; target_1962; target_1630	11	Met	0.432941
SLC6A13	2.08004	2.08004	0.260699	0.372898	0.760738	1.15868	139571	2	target_555; target_1721	6	Met	0.42841
SLC5A10	1.41781	1.41781	0.264094	0.373033	0.759192	1.15633	141389	2	target_2290; target_1798	6	Met	0.428253
SLC44A2	1.07851	1.08311	0.26298	0.373033	0.554814	1.18697	146289	6	target_1104; target_1420; target_2471; target_2962; target_1444; target_2001	12	Met	0.428253
SLC35G2	1.24902	1.24902	0.268392	0.376749	0.757172	1.15325	143690	2	target_2589; target_1280	6	Met	0.423948
SLC2A11	1.30217	1.33002	0.272533	0.3802	0.625556	1.17012	149471	4	target_2318; target_2098; target_1594; target_1381	15	Met	0.419988
SLC25A26	1.15489	0.884469	0.274749	0.38094	0.679062	1.15828	149007	3	target_2307; target_2089; target_1748	10	Met	0.419144
SLC39A2	1.50812	1.50812	0.276902	0.381585	0.753131	1.1471	148246	2	target_1528; target_542	6	Met	0.418409
SLC9A4	1.41344	1.41344	0.301558	0.413043	0.741818	1.12987	161446	2	target_2773; target_2923	5	Met	0.384005
SLC38A11	2.06726	2.06726	0.307309	0.414006	0.739054	1.12566	164525	2	target_887; target_1496	6	Met	0.382993
SLC28A3	1.37252	1.37252	0.307757	0.414006	0.73899	1.12556	164765	2	target_2876; target_685	6	Met	0.382993
SLC1A7	1.45402	1.08576	0.305991	0.414006	0.665319	1.13484	165951	3	target_346; target_2200; target_1333	6	Met	0.382993
SLC4A4	1.38653	1.17656	0.313342	0.419026	0.662086	1.12932	169938	3	target_614; target_1059; target_868	12	Met	0.377759
SLC16A12	1.40646	1.40646	0.317535	0.419666	0.734545	1.11879	170000	2	target_1694; target_263	5	Met	0.377096
SLC25A5	1.61872	1.22243	0.31727	0.419666	0.660469	1.12656	172068	3	target_2342; target_489; target_404	6	Met	0.377096
SLC38A8	1.05981	0.868472	0.319986	0.420446	0.659256	1.12449	173541	3	target_615; target_2661; target_2616	6	Met	0.376289
SLC4A11	0.907855	1.02434	0.329835	0.428407	0.559061	1.12604	182390	5	target_734; target_746; target_851; target_2185; target_2439	17	Met	0.368144
SLC25A36	0.829448	0.790285	0.329683	0.428407	0.655214	1.1176	178800	3	target_1343; target_847; target_1101	6	Met	0.368144
SLC1A3	1.43837	1.12807	0.334248	0.431657	0.653193	1.11415	181276	3	target_2948; target_1092; target_1042	5	Met	0.364861
SLC20A1	1.07506	1.07506	0.33709	0.432854	0.726061	1.10587	180469	2	target_1269; target_2794	6	Met	0.363659
SLC25A41	1.33873	1.33873	0.340728	0.435054	0.724444	1.1034	182417	2	target_2058; target_1482	4	Met	0.361457
SLCO2B1	1.42188	1.21084	0.343615	0.436275	0.649206	1.10735	186356	3	target_1977; target_1783; target_2121	12	Met	0.36024
SLC22A9	1.04927	1.0286	0.346852	0.437925	0.647939	1.10519	188112	3	target_1918; target_1347; target_1379	4	Met	0.3586
SLC2A14	1.09227	1.1553	0.353356	0.443658	0.59078	1.10507	193799	4	target_111; target_146; target_330; target_133	8	Met	0.352951
UCP3	1.10823	1.04608	0.359215	0.447735	0.588354	1.10053	197012	4	target_1929; target_683; target_1371; target_2498	6	Met	0.348979
SLC35B4	0.811666	0.783196	0.360565	0.447735	0.64228	1.09554	195549	3	target_2056; target_2776; target_1714	6	Met	0.348979
SLC39A10	0.881832	0.849998	0.374951	0.463055	0.581884	1.08843	205643	4	target_1840; target_824; target_1831; target_2143	10	Met	0.334368
SLC35A2	1.29614	1.29614	0.383687	0.471267	0.705859	1.0751	205416	2	target_2691; target_1428	6	Met	0.326733
SLC52A1	1.52946	1.52946	0.391961	0.472434	0.702222	1.06956	209846	2	target_1393; target_2508	6	Met	0.325659
SLC4A10	1.41235	1.41235	0.387596	0.472434	0.704242	1.07263	207509	2	target_1387; target_2697	6	Met	0.325659
SLC25A39	1.37887	1.37887	0.392998	0.472434	0.701818	1.06894	210401	2	target_1526; target_539	6	Met	0.325659
SLC27A2	1.28802	1.28802	0.389565	0.472434	0.703434	1.0714	208563	2	target_720; target_486	6	Met	0.325659
SLC9A1	1.20788	1.12237	0.403215	0.482152	0.624899	1.06589	218680	3	target_2750; target_2864; target_1762	5	Met	0.316816
SLC6A5	1.49139	1.49139	0.413804	0.486038	0.693139	1.05572	221540	2	target_2396; target_588	6	Met	0.31333
SLCO4A1	1.31987	1.31987	0.409142	0.486038	0.69504	1.05862	219044	2	target_2447; target_783	5	Met	0.31333
SLC12A2	1.16093	1.16093	0.417218	0.486038	0.691717	1.05356	223368	2	target_885; target_2248	5	Met	0.31333
SLC2A13	1.13335	1.13335	0.415356	0.486038	0.692525	1.05479	222371	2	target_2280; target_2276	6	Met	0.31333
SLC24A5	1.06742	0.762815	0.410972	0.486038	0.621665	1.06037	222887	3	target_779; target_475; target_1533	6	Met	0.31333
SLC10A3	0.978804	0.978804	0.421159	0.488113	0.690101	1.0511	225478	2	target_2490; target_1504	6	Met	0.31148
SLC31A2	1.39074	1.39074	0.424183	0.488697	0.688792	1.0491	227097	2	target_1151; target_2170	6	Met	0.31096
SLCO1A2	1.30456	1.30456	0.426976	0.488697	0.687677	1.0474	228592	2	target_809; target_2079	3	Met	0.31096
SLC38A1	0.976433	0.965691	0.428151	0.488697	0.519417	1.04619	236756	5	target_1604; target_40; target_57; target_99; target_148	12	Met	0.31096
SLC16A11	1.03893	1.03893	0.431868	0.490463	0.685657	1.04433	231211	2	target_2879; target_1741	6	Met	0.309394
SLC7A2	1.50421	1.50421	0.45598	0.500249	0.675556	1.02894	244120	2	target_2568; target_723	7	Met	0.300813
SLC15A3	1.37761	1.37761	0.443674	0.500249	0.680653	1.0367	237532	2	target_1050; target_2131	5	Met	0.300813
SLC29A2	1.29216	1.29216	0.451286	0.500249	0.677576	1.03202	241607	2	target_353; target_617	6	Met	0.300813
SLC30A8	1.03489	1.22721	0.449007	0.500249	0.60638	1.0343	243515	3	target_2214; target_877; target_2995	16	Met	0.300813
SLC35F6	1.21906	1.17915	0.455426	0.500249	0.60388	1.03004	246996	3	target_2289; target_726; target_2125	6	Met	0.300813
SLC4A7	0.91216	0.91216	0.452194	0.500249	0.677172	1.0314	242093	2	target_1054; target_2128	9	Met	0.300813
SLC35A1	1.31038	0.906001	0.450237	0.500249	0.605901	1.03349	244182	3	target_350; target_1147; target_2158	6	Met	0.300813
SLC12A1	0.979845	0.979845	0.461772	0.504157	0.673131	1.02525	247221	2	target_1208; target_2781	5	Met	0.297435
SLC10A2	1.03158	1.2293	0.466668	0.507052	0.599434	1.02246	253093	3	target_412; target_733; target_2949	6	Met	0.294947
SLC30A4	1.43245	1.43245	0.47327	0.511766	0.668283	1.01786	253377	2	target_373; target_2623	4	Met	0.290929
SLC9A3	1.27336	1.27336	0.485889	0.518982	0.66303	1.00986	260133	2	target_2903; target_2129	6	Met	0.284848
SLC22A16	1.20088	1.20088	0.482617	0.518982	0.664242	1.01171	258381	2	target_697; target_2689	6	Met	0.284848
SLC35B3	1.03954	1.03954	0.486833	0.518982	0.662626	1.00925	260638	2	target_916; target_813	6	Met	0.284848
SLC45A3	1.3557	1.3557	0.489806	0.519701	0.661414	1.0074	262230	2	target_2885; target_919	5	Met	0.284247
SLC45A4	0.955644	0.746347	0.495897	0.523704	0.534169	0.999178	271976	4	target_2935; target_175; target_69; target_98	10	Met	0.280914
SLC37A1	0.828887	0.828887	0.499332	0.524879	0.657374	1.00125	267330	2	target_521; target_2254	6	Met	0.27994
SLC16A14	0.918792	0.708599	0.501727	0.524955	0.585691	0.999014	272107	3	target_1728; target_1193; target_2546	6	Met	0.279878
SLC30A5	0.942362	0.942362	0.508176	0.529253	0.653737	0.99571	272065	2	target_802; target_2018	6	Met	0.276337
SLC25A33	1.30904	1.30904	0.541131	0.559532	0.639596	0.974171	289708	2	target_2873; target_2845	6	Met	0.252175
SLC18A1	1.21196	1.21196	0.542201	0.559532	0.639047	0.973336	290281	2	target_687; target_1484	6	Met	0.252175
SLC41A2	1.07499	1.07499	0.547592	0.562526	0.636768	0.969864	293167	2	target_259; target_1818	3	Met	0.249857
SLC29A3	0.995749	0.995749	0.592468	0.605873	0.617374	0.940325	317193	2	target_2164; target_2410	5	Met	0.217619
SLC14A1	0.963328	0.963328	0.607262	0.618203	0.610909	0.930478	325113	2	target_2509; target_808	6	Met	0.208869
SLC22A12	1.12602	1.12602	0.614485	0.622751	0.607677	0.925555	328980	2	target_1743; target_1423	6	Met	0.205685
SLC27A3	0.773345	0.773345	0.626332	0.631925	0.602424	0.917555	335323	2	target_533; target_2184	6	Met	0.199335
SLC23A3	1.0241	1.0241	0.65299	0.655893	0.590707	0.899708	349595	2	target_1157; target_369	6	Met	0.183167
SLC22A10	0.685161	0.685161	0.832858	0.832858	0.506263	0.771091	445892	2	target_2177; target_981	3	Met	0.0794291
