# Supplementary material for: Gain-of-function genetic screens in human cells identify SLC transporters overcoming environmental nutrient restrictions
Source: Life Sci Alliance. 2022 Sep 16;5(11):e202201404. doi: 10.26508/lsa.202201404 (PMC9481932; doi:10.26508/lsa.202201404)
Supplement: Supplementary file 9 [file LSA-2022-01404_TableS9.xlsx]

## Sheet: Suppl_Table_9_GWArg_gene_enrich
GeneName	aLFC	medLFC	pval	padj	ES	NES	nMoreExtreme	size	leadingEdge	totalSize	external_gene_name
NM_001198944	0.79866	0.79866	3.99402e-07	3.99402e-07	0.999986	1.52757	0	2	2; 1	2	DTNA
NM_032803	3.98262	3.38853	3.97692e-07	3.99402e-07	1	1.69973	0	3	2; 3; 1	3	SLC7A3
